# Supplementary material for: Practical Approaches for Detecting Selection in Microbial Genomes
Source: PLoS Comput Biol. 2016 Feb 11;12(2):e1004739. doi: 10.1371/journal.pcbi.1004739 (PMC4750996; doi:10.1371/journal.pcbi.1004739)
Supplement: S1 File — Compressed file containing all material for the exercise, including the description of the exercises and input data files. (ZIP) [file pcbi.1004739.s001.zip]

Archive with 21 entries (14 files):
- S1_file/
- S1_file/annotationOutput/
- S1_file/annotationOutput/.DS_Store
- __MACOSX/
- __MACOSX/S1_file/
- __MACOSX/S1_file/annotationOutput/
- __MACOSX/S1_file/annotationOutput/._.DS_Store
- S1_file/annotationOutput/B.dolosa.AU0158.xbase.gbk
- __MACOSX/S1_file/annotationOutput/._B.dolosa.AU0158.xbase.gbk
- S1_file/inputData/
- S1_file/inputData/B.dolosa.AU0158.fa
- S1_file/inputData/Codon_change_types.txt
- S1_file/inputData/Lieberman_etal_variants.tab.txt
- __MACOSX/S1_file/inputData/
- __MACOSX/S1_file/inputData/._Lieberman_etal_variants.tab.txt
- S1_file/microbialEvolutionExercise.pdf
- __MACOSX/S1_file/._microbialEvolutionExercise.pdf
- S1_file/microbialEvolutionExercise.Rmd
- __MACOSX/S1_file/._microbialEvolutionExercise.Rmd
- S1_file/readme.txt
- __MACOSX/S1_file/._readme.txt
