# Supplementary material for: Practical Approaches for Detecting Selection in Microbial Genomes
Source: PLoS Comput Biol. 2016 Feb 11;12(2):e1004739. doi: 10.1371/journal.pcbi.1004739 (PMC4750996; doi:10.1371/journal.pcbi.1004739)
Supplement: S1 File — Compressed file containing all material for the exercise, including the description of the exercises and input data files. (ZIP) [file pcbi.1004739.s001.zip › S1_file/inputData/B.dolosa.AU0158.fa]

>seq0001
CCTGTTACTGTTTTCGGTTCCGTAGAACCGGTCGCTCACTCAAAGCTGACAGGTATATGA
ATCTCTTCATAAACCTGACTTACTTTAGTGTGAGACTCTTGATACTTTTGCTATCCGATT
CGAAAACCGGTTCGCTTCCATCAAGCGCCCACACTTATCGGCTGTTAGTTTTTAAAGAGC
ATGTCCGCGCAAGACCTTGTCTTCGCAGCGCTGCGTTTTCAGCAGCAGAGAAGCGAGATT
ATGAACCCCGTTTCACAACTCGTCAACAACTTTTTTACCGCTGCGTCGTGACCATCGTGT
CGGCTTCGGGGCTCCGCGTGGCCGCTACTACATGACCTCGCTCAGCTTCGCTTCCCCTCT
CCCGCACCGCCGTGTTGCCGGTGGCGCGAAAGAGGCGTGATTCTAAGCACACGCCCTCAT
CCGCGCAAGCGCTTTGTGAAAATATTTTGAAAAACCCGCGCGCCAGCGCGCGCGGGCTTC
GGCAACATGAGACATCTGCCGTCCGGCGAGCAACTGACTGCTCCGCGCCGCTCTATATAT
AGATAGATCGGCTCGATCTCACTTGCCGCCGGCGGCCGTCTGCAGTTGCTCGATCGGCAC
GGCATCGGCCATCGCGGCATAACCGGCGTCGCTCGGATGGATCCCGTCGCCGCTATCGTA
GCGACGCTGCAGCACGTCGGGGCGCGCCGGGTCGCGTAGCGCCGCATCGAAATCCACCAC
CCCGTCGAACGCGCCGCCGCTCCTGATCCATCGGTTCACGTCGAGCCGGATCGCTTCGCG
CTCCGTCGGCAGCGCGGCCGGTGTCAGCGTCGCACCGAAGACCTTCACGCCACGACGATG
TGCGGCTTCGATCAACCGTCGATAGCCATCGATCAACGACGACGCCGTGACCTGCGTGTG
CGGATGGTCGCAATCGAGCCCCGGCCGCGGCGGCATCGCCGCAAAATTGATGTCGTTGAT
CCCGATCAGCACGATTACCGCCTTCACGCCCGAACGCGACAGCGCATCGCGCTCGAACCG
CGACGCCAGCGACGTGCCGTAGCACGCCGAATCGCTGAGCAGCCGGTTTCCGCTGATGCC
CAGATTCACCACCCCGAGCGACGCCGAACCCGACGCGGCCAATCGACGCGCGAGCGCATC
CGGCCAGCGGCGGTTCCGGTTCAGGCTCGAGCGCAGCCCGTCCGTGATCGAATCGCCAAT
CGCAGCAACGCTCGCGCGGGCGGGGTCCGCCTCCACCGCCAGTTCCGTCACCCACGCATA
TTGGGTAAAGCGCGTACGGAACGCCGCAGCGCTCGGATCGTTCGTGTGATCGCCGGGCGA
CGATACGTAGTTGATCTGATTGGACACACGGTGCCACACGGTCATCCGCTGCTTCGGCCC
CATCTGCAGACTGACCGCATACGGCCGCGCGGCCGCCACGTCGAGCGCCACCGGGTCGCT
TTCGATCTCCTGGCCCGGCGCGAGCGTCACCGACGCCTTGCCGCCGAACCGCACCGGCGC
GATCGCGCGCTCGGCGAGCGACGCACCTTCACCGGCACGCGCGAGCGTCGCAGCGTCCAC
GACCAACGGTGTGCGCCCGTATGCATTGCTCACGCGAATCCGCGCGGCCCGCCCCGATAT
CGTCGGGTAGACGATCTGCCGAACGGTCCGCCCGGCCACGTCCGGCGCACGATAAAGCGG
CGGCGGCGCAGCCAGATCGGGAATCGGCTGCAACGCGGTCGCCCACGCGGCCACCCATGC
GGACGACGCCGCGACGGCGCAAAGCGGCGACACGAAAACGGCCGCGCCCAGCACGACAGC
GGCGAAACGGCTTCGGAACGACATCGGCGAAATCCTCATCGGAAAGCGGGCATTGTGCCG
CAGAACGCATCGGTGTCGGAAAACGAGCGCCGCCAGACGATCGCGCCCCGACATCCATGG
TTTACCCGAATCTCGCCGCAATTTTGCCAACAACTTTATTAACCGACCGGTCGGTTGGTT
TATACTTCGCTCACATTCAACCGGACGAGAGCCTCCGCCATGTACACGCAATCCCTCGAC
ATCCCCGGCAACGTCGCGCCGCTCGACGCCGCAGCCGAGTCCCCCGAGCAGGCGCGGTTC
GACGCGGTCATGGCCGCGGACGGCAAGATCGAACCGCAGGACTGGATGCCCGACGCCTAT
CGCAAGACGCTGATTCGCCAGATCTCGCAGCACGCGCACTCGGAAGTGGTCGGCATGCTG
CCCGAAGGCAACTGGATTTCGCGCGCGCCCAGCCTGAAGCGCAAGGCGATCCTGCTCGCG
AAGGTGCAGGACGAAGCCGGTCACGGACTCTATCTTTACAGCGCTGCCGAGACGCTCGGC
GTCTCGCGCGATGCGCTGATCGACGCACTGCACGCCGGCAAGGCGAAATATTCGAGCATT
TTCAACTACCCGACGCCGACCTGGGCCGACGTCGGCGTAATCGGCTGGCTCGTCGACGGC
GCCGCGATCATGAACCAGATCCCGCTGTGCCGCTGCACGTACGGCCCGTATGCGCGCGCG
ATGATTCGCGTGTGCAAGGAAGAGTCGTTCCATCAGCGCCAGGGTTTCGATGCGCTGCTG
ACGATGATGAAGGGCAGCGACGCGCAGCGCGAGATGGTCCAGCAGGCAGTGAATCGCTGG
TGGTGGCCGGTGCTGATGATGTTCGGCCCGAGCGACGCCGATTCGGTCCACAGCAATCAG
TCCGCGAAGTGGGGCATCAAGCGGATCTCGAACGACGATCTGCGGCAGAAGTTCGTCGAC
GCGACGGTCGAGCAGGCGAAGGTGCTCGGCGTCACGCTGCCCGACCCGGACCTGAAGTGG
AACGACGCGCGCGGCCACTACGACTACGGCGCGATCGACTGGGACGAATTCTGGCGCGTC
GTCAACGGCGACGGCCCGTGCAACAAGGAGCGCCTCGCGACGCGCGTAAAGGCGCACGAA
GACGGCGCGTGGGTCCGCGAAGCGGCACTCGCGCACGAAGCGAAGCGCCGCGCGCGCGCC
GAACAGCACGCGGCATGAGCGGCACGCGTCGGCATTCGCGTGCCGGCGCTCATCGAATTC
ACGGACAGCATTGCATCGGACCGGCTCGCGCCCGCGCGCGCAACGCCGGCCCACAGGGAG
AGAAAGATGAACAAGGAATGGCCGATCTGGGAAGTATTCGTGCGCAGCAAGCAAGGCCTC
GATCACAAGCATTGCGGCAGCCTGCATGCGGCCGACGCGACGATGGCGCTGCGCATGGCG
CGCGACGTCTACACGCGCCGCCAGGAAGGCGTGAGCATCTGGGTCGTGCCGTCGTCGGCG
ATCACCGCGTCGGATCCGAACGAGAAGGCGGAGCTGTTCGAGCCGGCGGGCGACAAGATC
TACCGCCACCCGACGTTCTACACGCTGCCCGACGAAGTCAACCACATGTAACGCGCGCCA
TGACGATCACGCCCGAACATCTCTCTTACGTGCTGCGTCTCGCGGACAACGCGCTGATCC
TCGGTCAGCGCAACGCTGAATGGTGCGGCCACGGCCCGGTCCTCGAGGAAGACATCGCGC
TCACCAACATGAGCCTCGACCTGATCGGCCAGGCGCGCATGCTGTACACGCACGCAGCCG
AACTCGAACGCCAGCTGAACGGCGCGACGAAGACCGAGAACGACTACGCGTACTTCCGCA
CCGAGCGCGAGTTCGCGAACTTCACGCTCGTCGAGCTGCCGCACTACGGCCCGCTCGCGG
GCACCGCGCACGCCGACAAGGACTACGCGGTGACGATCGTGCGCAATTTCCTGTACGCGA
CGCTGATGCTGCACGTGTGGACCGCGCTCGAAACGTCGACCGACGCGCAGCTCGCCGCGA
TCGCCGCGAAGTCGGTGAAGGAAACCCGCTATCACGTGCAGCACGCACGCGAGTGGCTCG
TTCGGCTCGGCGACGGCACCGACGAATCGCATCGCCGCGCGCAAGCGGCGCTCGACTACC
TGATTCCGTACACGCGCGAATTCTTCGCCGCCGATGCGGTCGACGCGGCGATCGCCGCGC
AGCGCATCGGCCCTGCGCCGGGCGCGCTCGAAGCCGCGTGGCGCGCGGACGTCGACGATG
CGCTCGCCGAAGCGACGCTCGTCCTGCCGGCGCCCGTCAAGCATGTGCCGACGGGCAAGC
AGGGCGAGCACTCCGAGCACATGGGCTACCTGCTCGCCGAAATGCAGAGTCTCGCGCGCC
AGCATCCGGGCGCGACCTGGTAACAGGCCACATCGGAGTCCACGCATGTCCATCCACATC
GCCGCCCCTACGCACGCCGCTCCCGTCGCGCGCCGCGACGACGATCCGCTGCTCGCGCGC
GCGTGGGACGTGCTCGAAGCGGTGCCCGATCCGGAGATCCCGGTCGTATCGATCCGCGAG
CTCGGGATCCTGCGCGACGTGCGCCGCGCGGACGACGGCACGCTCGAAGTCGTGATCACG
CCCACCTACTCGGGCTGCCCGGCGATGTCGCAGATCGCCGAGGACATCGCGGCCGCGCTG
CAGGCCGCCGGCCTGCCGCCGCACCGGATCGAGACGGTGCTGTCGCCGGCATGGACCACC
GACTGGATCACGCAGGAAGCGCGCGACAAGCTGCGCGCATACGGGATCGCGCCGCCCGTC
GGCCAGTGCGGCAGCGCCGCGCCGCGCGAGAACGTCGTGCGCTTCGTGCCGCGACCGGCC
GCCGCGCCCGCGTGCCCGCGTTGCGGCTCCGCGCGTACCGAACGTCTCGCGCAGTTCGCA
TCGACGGCCTGCAAGGCGCTGTACCGCTGCGTCGACTGCCGCGAACCTTTCGACTACTTC
AAACCTTATTGATATGGCGACCCCGCAATTTCATCCGCTGCGTATCCGCGACGTGCGGCC
CGAGACCGCCGACGCCGTGACCGTCTCGTTCGAAGTGCCGCCGGAGCTGCGCGATGCGTA
CCGCTTCACGCAAGGCCAGTTCGTCACGCTGAAGGCGCACGTCGACGGCGAGGAGACGCG
CCGCTCGTATTCGATCTGCGTCGGCACGACCGACTACGACCGCGACGGCGAGCTGCGCAT
CGGCATCAAGCGCGTGCGCGGCGGCCGCTTCTCGAACTTCGCGTTCGACACGCTGAAGCC
CGGCCACACGATCGACGTGATGACGCCGGACGGCCGCTTCTTCACGCATCTGAACGCCGA
TCACGGCAAGCAGTACGTCGCGTTTTCCGGCGGCTCGGGGATCACGCCGGTGCTCGCGAT
CGTGAAGACGACGCTCGAACTCGAGCCGCGCAGCACGTTCACGCTGATCTACGGCAACCG
CAGCGTCGACTCGATCATGTTCGCGGAAGAGCTGGAAGACCTGAAGAACCGCTACATGAA
CCGTTTCGTCCTCTATCACGTGCTGTCGGACGATCTGCAGGACGTCGAGCTGTTCAACGG
CGTGCTCGACCAGGCGAAATGCGCGGCGTTCCTCGACACATTGGTGCCGGCCGATTCGAT
CGACGAAGCGTTCATCTGCGGCCCCGCGCCGATGATGGATGCGGCCGAAGCCGCGCTGAA
GGCGGCCGGCGTGCCGCCGGCGAAGGTGCATGTCGAGCGCTTCGGCACGCCGCTGCCGCA
GGCCGGCGCGCCGGTCGTGGAGATCACCGAGCGCACGCCCGCCGCCGATCTGGAAATCGT
GCTCGACGGCAAGAAGCGCAAGCTGCGCCTGCCGTACGAAGGCGTGAGCCTGCTCGACGT
CGGTCTGCGCGCGGGGCTCGCGCTGCCGTACGCGTGCAAGGGCGGCGTGTGCTGCACGTG
CCGCGCGAAGGTGCTCGAAGGCGAGGTACGGATGGAGAAGAACTACACGCTCGAGGAGCA
CGAAGTGAACGACGGCTTCGTGCTCACGTGCCAGTGTCATCCGGTCAGCGACAAGGTCGT
CGTGAGCTTCGACGAGCGTTGAGCGGCGTCGTATCGGCGCGCCGCCCGATTTCTCGTCGT
CACGCATCTCGCTTACACTAGGGGCCGCCGGGGGATAGGGTCGAAAAAGACAAAAAAATA
GCGAGAAACCCCCCGGTGAAGAGTAGTGTGGAAAAGCAAGGGGGGGACAAGGAGTAGGAG
AAGGGAGGGGAGAGGAAAGCAGGAATACGACCAGGGAGGGGATCGCAGGAAGGGAGGTCG
GCTATGTGGACATATGGAAGCATTTGGATTATGTAATCACATCGCCGGACGCCTGATGGT
AGGGATTTGGGAGGGGGGGCAGGGGGGAGGAAAAGAAATAAAGAGACCGAAGTACGTTAG
GATAGATAGGGGTAAGAGCAGGGAGAAGAAGTGAACAGAGATTATGGGTATTGGTGGGTA
CTGGTCAANNNNNNNNNNNNNNNNNNNNNNNNNNNNNNNNNNNNNNNNNNNNNNNNNNNN
NNNNNNNNNNNNNNNNNNNNNNNNNNNNNNNNNNNNNNNNNNNNNNNNTAATCCCGGTTA
CCAGTGGCTGCTGCCCAGCGCCGATAAGGTCGTGTCTACCCGGGTTGGACTCAAGCCGAT
ACTACCGGATAAGCCGCAGCGGTCGGGCCTGAACCGGGAGGGTTCGTGCCCCAGCCCCAG
CTTGGAGCAAACGACACTACGCCCGACGGTTTTCTTTGCTGACGACAGGCCGATGAGTAC
CATTCACGTGATTCAGGGCGGCACCGCCACCGCGTCGCTGCGCGATGCGCTCGCGAAAGC
CGGGCGCGACGAGCGCGTCGTCGGACTGCTCGACGATCTCGGCGTCGGCCCGCTGAAGGG
CGTCGACGAGACGCCGGACACCCGCGCCGCGTTCTGGCAGCGCGTGCTCGGCGACCGCAC
GCCCGACTGGAACGCGGAAATCGAACGCGAATTCGCGCGCCTCGACGAGCTCGCCGCCGA
TGCCGCGCAGGTCGTCGTCTGGCATGCGCCGAGCGTCGGCGACAAGCTGCTGTTGCGCCG
TGTCGCCTATCACCTGCGCAACGTGCCGCAGCGCCTGAACGAGGTGCGGCTGTCGGCCGT
CGATCTCGATCCGGCGCAGCGCGCATCGCTGTCGCGCGCCGATCAGGCGTGCGCAGCGGG
GATGTTCTCTCCCGCGGAACTCGCCCGCAAACGGCCGATGGCCGCGCCGATCTCGGTGCT
GCGCATCGGGCGTCTCGCGCTCGAGTGGCAGGAAGCGAAGCACCTGAACGCCGAGCTGCG
CTACTGGGTCAGCAATACGATCAAGAGCGGCCATTACGCGGATCTCGACGCGCTGATCCT
CGCGCGTGTGCAAGCGGACTGGCTGCCGGCGCGGCGCCTGGTCGGCAGCATCATGGCCGA
GGCCGATCGTGGCGGCCTGTTCGTCAGCGATGCGATCGCGTGGTGGCGCTGCCGCGAACT
GGCCGCGGCCGGCCGGCTCGAGCTGCAGGACGACGCGCCGGCCGCCCTCTCTTCCACGCA
GGTGCGCGCGGCACGCGCAGCGATCGCGCACCGCTAACCTCTTCCCGCATTCGATCATGG
CCCGTACCCGAGCGCCCGACCACGAATCCCAGCGCGAGCAGATCCTCGATCTCGCCGCCG
AGAAATTCGCGCAGACGAGCTACCCGAGCACGTCGATGTCCGATCTCGCGACCGCGAGCG
GCACGTCGAAGGCGCGCCTCTATCACTATTACGAAAGCAAGGAAGCGATCCTGTTCGATC
TGCTCGATCGCTACACGAAGCGGCTGATGCTGATCATCGCCGAGGTCGAAGGCATCAGCC
AGCGGCGCGGCCTCAGCGAGCGCGAGGCGTTTGCGGAGCTGGTGCGCGCGTTCCTGGCCG
AATACGAGACGTCGCACAGCCGGCACGTCGCGCTGCTGAACGACGTGAAGTATCTCGAGG
ACGCGCAGCGCGAGATCGTGCTCGACCGCCAGCGCGACATCGTCGCGGCTTTCGCGCGGC
AGCTCGCGCGCGCGTATCCGGACCGCATCTCGAAGGAGAACCAGACGTCAGTGACGATGA
TGGTGTTCGGGATGATCAACTGGACGTTCACGTGGCTCAAGCCGGGCGGCCGCCTCGGCT
ACCGCGACTTCGCCGAGCAGGTGATCGACATGATCGAACGCGGGCTGTCGACGGCTGCGT
GATGCCGCGCAGCAGCAAGCGTTGCGTGGCACACACGTCGCGGCACGCGACTTGCTATTC
GTATGGCGAATCCATATCATCCAAAAAATCAATAGCTTACGCGATTAACTAAGCGGATTT
AGAATTTCCCCTCAGTAAAATATACGGGTTTTCCCCAACCCGAAACAGGCCGCTCAGGTA
AAATGCTGCTGCATTGCACAACCGCTGTACGGTCACACACTGAGGAACCCACGATGAACA
CGCAATTCAACGGCTCGGCCGATGTCGTCGGCAACGCCGGCAGTGCGCCGGTTCTCGTCA
GGGAACTGGCTTCCAAAGACCGTGAGCAGATGCTCACCCATTTTCTGTCGCTCGACGAGG
AAGACCGGCTGCTGCGCTTCGGCCAGATGGTGCCGGACCACGTGATCGAGAACTATGTGC
GTACGATCGATTTCGGGCGCGATACCGTGTTCGGCGTGTTCGACCACAACCTCGAACTGA
TCGGCGTCGGCCATCTGGCCTACCTGCCGGCCGAGGGCGACAAGCGCACGGCCGAGTTCG
GCGTATCGGTGCTCGAGCGCGCGCGCGGCCGCGGCGTCGGCACGAAGCTGTTCGAGCGCG
CGGCGATCCGCAGCCGCAACACGCACGTGACGACGCTGTACATGCACTGCCTGTCGCGCA
ACGCGACGATGATGCATATCGCGAAGAAGTCGGGGATGCGCATCGAGTACGCGTACGGCG
AAGCCGACGCATATCTGTCGCTGCCGCCAGCCGATCACTCGACGATCATCGCCGAAATGC
TGCAGGAACAGGCGGCGGTGTTCGACTACGCGCTCAAGCGCCAGGCGCACCGCACGACGA
AATTCATCGAAGCGCTGATGCCCGCCGCGCTGACGGCCTGACGCCCGCATGCCGGGCCAG
CCGGGCCGCCTCGCGACGTGCCCGAGCCCTTCCCTCCCGCGCCGCTAGCGCACCGACCGG
ATCGGCAACGCGGTCGTCTCCTTGAAGCACTCGAGCGAAAAGCTCGTTTTCACGTCGATC
ACCGACGGATGGTGCAGCAACTGCTCCTGCACGAAACGGGAGAAATGCGCCATGTCCTCC
ACCTGCACGCGCAGCAGATAGTCCATGTCGCCCGTCATCGCATGGCATGCGACCACTTCC
GGCCATGTCTGCACGGCCGCGCGAAACAGCTCCGCGTGCGTCGCGCCCGCGCGCGCCGAC
GTTTCGTCCGCGCGGACCGGCACCACGCCGCCGCGCTTCTCGAGCCGCACGCTCACGTAC
GCGAGCAGGTCGAGCCCGAGCTTTTGCGGGTCCAGCAACGCAACGTAGCCGGTGATCACG
CCGATCTCCTCGAGCCGGCGGATTCGGCGCAGGCACGGGCTCGCCGACAGGTTCACGCGC
TCGGCGATCTCCTGGTTCGACAGGCGGCCGTTCTCCTGAAGAATCGCGAGAATCCGCCGG
TCGATGGCATCGAGTTCCACTTGCGCCATCTTCTGCCCTCCAGTTTCGTTTTCGAGACGG
TAAATTGCGCCATCGTAGGCAGCAACGATTAATTTCGCAAGGTTCCGCTCCGGGTCGGCC
GCTACACTTGGTCGCACGTACCGAGTCGTTGCGCGCACCGCGGCATGCGCAACGTTCGAC
AGGAAACCGGGCCGGACCCAAGCGACACTCCGGCCGACCGCAGAGCACACAGGAGACACG
CATGCAGATCCCCACCTGGGACAATCCCGTCGGCACCGACGGCTTCGAATTCATCGAATA
CACGGCGCCGGACCCGAAAGCGCTCGGACAGCTGTTCGAACGGATGGGCTTCACCGCGAT
CGCGCGTCACCGCCACAAGGACGTGACGGTCTATCGTCAGGGCGACATCAATTTCATCAT
CAACGCCGAGCCGGATTCGTTCGCGCAGCGCTTCGCGCGCCTGCACGGCCCGTCGATCTG
CGCGATCGCGTTCCGCGTGCAGGACGCCGCGAAAGCCTACAAGCACGCGCTGGAGCTCGG
CGCGTGGGGCTTCGACAACAAGACGGGCCCGATGGAGCTGAACATCCCGGCGATCAAGGG
CATCGGCGACTCGCTGATCTACTTCGTCGACCGCTGGCGCGGCAAGAACGGCGCGCAGCC
GGGCGCGATCGGCGACATCAGCATCTACGACGTCGATTTCGAGCCGATTCCCGGCGCGGA
GCCGAACCCGGTGGGCCACGGCCTCACGTACATCGACCATCTGACGCACAACGTGCACCG
CGGCCGCATGCAGGAATGGGCGGAGTTCTACGAGCGCCTGTTCAACTTCCGCGAAGTGCG
CTACTTCGACATCGAAGGCAAGGTGACGGGCGTGAAGTCGAAGGCGATGACGTCGCCGTG
CGGCAAGATCCGGATCCCGATCAACGAGGAAGGCTCGGACACGGCCGGCCAGATTCAGGA
ATATCTCGACGCGTACCGCGGTGAAGGAATCCAGCACATCGCGCTCGGCACGAGCGACAT
CTACCGTGCGGTCGACGGGCTGCGCGGCCACGGCGTGAAGCTGCTGGACACGATCGACAC
GTACTACGAGCTGGTCGATCGCCGCGTGCCGAACCACGGCGAATCGCTGGAAGAGCTGAA
GAAACGCAAGATCCTGATCGACGGCGCACGCGACGACCTGCTGCTGCAGATCTTCACCGA
GAACCAGATCGGGCCGATCTTCTTCGAGATCATTCAGCGCAAGGGCAACCAGGGCTTCGG
CGAGGGCAATTTCAAGGCGCTGTTCGAATCGATCGAGCTCGATCAGATCCGTCGCGGCGT
CGTGCAGGACAAGGCCTGACGCGGCGCGCGCGGCGGCCGGGCGGCCGGGCGGCCGCGCAC
GATTCGGCAGCACAAACAAAAAGGGCGGGAATCGCGAGATTCCCGCCCTTTGTCGTTCCG
GCGCAGCCAGCAGCCGCGCGAGCGGATCAACGCACGTTCGCCTTCGGCGCGACGGCGCGC
TCGGCCGACGGCTGCGCATCGGCGTCCTGCGCCGACGCGATCTGACGCATCTGCGCACCG
GCTGCCGCCAGGGCGCTCGCGCCCTGCGCGTGTGCCGGGCCGGTCATCGCGAGAAACGCC
GCGGACACGATCAGGAAACTCTGGATATGACGAGTGTTCATTGCACCTCCTATAAGACTG
CCGGCGCCTCCCCGGCCGCGTCGCAGAAGGCGATGCGGTCGGGCACCTCCGGCAGGCCGA
CAAGATTAACGGCAACCGCGCGGAAGTGGGGCGGGCTTTACATGCTTTTACATGATGTAA
CGCATCGCGCCGCGCCGTTTCGGTTGATGCACCGCCACAATCGCGCGAGTGGGCGGCGGG
TTTATCCCAGTGCTACCATCACTTAAAACCGGCCAATATGCCGGCCACTGCCGACGCGTT
CACAAGACGCCGACGCACTCGAAGTTTTGGTGATCCCAAACTGGGTGGAGGAGACTGTTC
AATGAATGCCCCGCTAGACGCAGGCCAACGCGCGTCGCTCGAAGCCGCGCTGAAGTCCGT
CACGCTTGACGACAAATACACGCTCGAACGCGGCCGCGCGTACATGAGCGGCATCCAGGC
GCTCGTGCGCCTGCCGATGCTCCAGCAGGAACGCGACCGCGCCGCCGGCCTCAATACCGC
CGGCTTCATTTCCGGCTATCGCGGCTCCCCGCTCGGCGGCCTCGATCAGTCGCTCTGGAA
GGCCAAGCAGCACCTCGCCGCCCATCAGATCGTTTTCCAGCCCGGCCTCAACGAAGATCT
CGCCGCGACCGCCGTATGGGGTTCGCAGCAGGTGAACCTGTTCCCCGGCGCGCGATACGA
CGGCGTGTTCGGCATGTGGTACGGCAAGGGTCCGGGCGTCGACCGCACCGGCGACGTCTT
CAAGCACGCGAACTCGGCCGGCTCGTCGAAGCATGGCGGCGTGCTCGTGCTCGCCGGCGA
CGACCACGCGGCGAAGTCGTCGACGCTCGCGCATCAGTCCGAGCACATCTTCAAGGCGTG
CGGGCTGCCGGTGCTGTTCCCGTCGAACGTGCAGGAATATCTCGACTTCGGGCTGCACGG
CTGGGCAATGAGCCGCTATTCGGGCCTGTGGGTCGCGCTCAAATGCGTGACGGACGTCGT
CGAATCGTCGGCGTCGGTCGACATCGACCCGCATCGCACCGAAATCGCGCTGCCGACCGA
CTTCCTCATGCCGGAAGGCGGGCTGAACATCCGCTGGCCCGATCCGCCGCTCGTGCAGGA
AGCGCGGCTGCTCGACTACAAGTGGTACGCGGCGCTCGCGTACGTGCGCGCGAACAAGCT
CGACCGGATCGAAATCGACTCGCCGAACGCGCGCTTCGGGATCATGACCGCCGGCAAGGC
GTACCTCGACGTGCGCCAGGCGCTGACCGATCTCGGCCTCGACGACGAAACCTGCGCACG
GATCGGCATCCGGCTCTACAAGGTCGGCTGCGTGTGGCCGCTCGAAGCACAGGGCGCGCA
GGCGTTCGCGCGCGGCCTCGACGAAATCCTGGTCGTCGAGGAAAAGCGTCAGATCCTCGA
ATACGCGATCAAGGAAGAGCTGTACAACTGGCCCGACGCACAGCGCCCGCGCGTGTACGG
CAAGTTCGACGAGAAGGACGGCGCCGGCGGCGAATGGTCGGTGCCGATGGGCAACTGGCT
GCTGCCCGCGCACTACGAGCTGTCGCCGGCGATCATCGCGAAGGCGATCGCGACGCGGCT
CGACAAGTTCGAACTGCCGTCGGACGTGCGTGCGCGCATCGCCGCACGCATCGCGGTGAT
CAACGCGAAGGAAATGGCGCTCGCGAAGCCGCACGTGCAGACCGAACGCAAGCCGTGGTT
CTGCTCGGGCTGCCCGCACAACACGTCGACGAACGTGCCGGAAGGCTCGCGCGCGATCGC
CGGCATCGGCTGCCACTACATGACCGTATGGATGGATCGCAGCACCAGCACGTTCAGCCA
GATGGGCGGCGAAGGCGTGCCGTGGATCGGTCAGGCGCCGTTCACCGACGAAAAGCACGT
GTTCGCGAACCTCGGCGACGGTACTTACTTCCACTCGGGCCTGCTGGCCGTGCGCGCGGC
GATCTCGTCGAACGCGAACATCACGTACAAGATCCTGTACAACGATGCGGTCGCGATGAC
CGGCGGCCAGCCGGTCGACGGCGTGCTGACGGTCCCGCAGATCACGCATCAGCTCGCGTC
CGAAGGCGCGAAGAAGATCGTGATCGTCACCGACGAGCCGGAGAAGTACGACGGCCAGAA
GGCGCTGCTCGCGCCGGGCGTGACGATCCATCATCGCGACCAGCTCGACGACGTGCAGCG
CGAGCTGCGCGAGATCGCGGGCACGACGATCCTGATCTACGACCAGACCTGCGCGACCGA
GAAGCGTCGCCGCCGCAAGCGCGGCACGTATCCCGATCCGGCCAGGCGCGTCGTGATCAA
CGAAGCGGTGTGCGAAGGCTGCGGCGACTGCTCGGTGCAGTCGAACTGCCTGTCGGTCGA
ACCGCTGGAAACCGAATTCGGCACGAAGCGCCAGATCAACCAGTCGAGCTGCAACAAGGA
CTTCTCGTGCGTGAAGGGCTTCTGCCCGAGCTTCGTCACCGTCGAAGGCGGACAGCTGAA
GAAGCCGAAGGCGGTGTCCGTCGACGGCAGCACGCTGCCGCCGATTCCCGAACCGGCACT
GCCGGCGATCGACCGCGCATACGGCGTGCTCGTCACCGGCGTCGGCGGCACGGGCGTCGT
CACGATCGGCGCGCTGCTCGGGATGGCCGCGCACCTCGAAAACAAGGGTGTGACCGTGCT
CGACGTGACCGGCCTCGCGCAGAAAGGCGGTGCCGTGATGAGCCACGTGCAGATCTCGCA
CACGCCGACCGACATCCACGCGACGCGCATCGCGATGGGCGAGGCGGACCTCGTGATCGG
CTGCGACGCGATCGTGACGGCCGGCGACGAGTGCACGTCGCGGATGCGGCACGGTGCGAC
GCGCGTGGTCGTCAACAGCGCGCAGACGCCGACCGCCGAGTTCATCAAGAACCCGAACTG
GGCGTTCCCGGGGCTGTCGGCCGAGAACGACATCCGCGCGGCGGCGGGCGAAGCGGTCGA
CTTCATCGACGCGAACCGCTTCGCGGTCGCGCTGCTCGGCGACGCGATCTACACGAACCC
GTTCGTGCTCGGCTACGCGTGGCAGAAGGGCTGGCTGCCGCTGACGCTCGCGTCGCTCGA
GCGCGCGATCGAGCTGAACGGCGTGTCGGTCGACAAGAATCGCGCGGCGTTCGACTGGGG
CCGCCGCGCCGCGTACGACCTCGCCAGCGTGAAGCAGGCTGCGGCGAGCGACGTGCGCCC
GGCGCAGGGCGCCACGGTGATCGCGCTGCATACGAAGAAGGCCGTCGATGCGCTGATCGC
GAAGCGCGTGGAGTTCCTCACCGCGTACCAGAACGCCGCGTATGCGTCGCGCTATGCGGC
GTTCGTCGACCGCGTGCGCGCGGCCGAGCGCGCGCTGGCCGACGGCGACACCGCGCAGGA
GCCGCTGACCGAAGCGGTCGCGCGCAACCTGTTCAAGCTGATGGCGTACAAGGACGAGTA
CGAAGTCGCGCGGCTGCAGTCCGATCCCGCGTTCGTCGCACGGCTGTCCGCGCAGTTCGA
AGGCGACTGGAAGCTGAAATTCCATCTCGCGCCGCCGCTGTTCGCGAAGAAGGACGCGCA
CGGCCATCTCGTGAAGAAGGCGTACGGCCCGTGGATGATGTCGGCGTTCCGGCTGCTCGC
GAAAGCGAAGTTCCTGCGCGGCACCGCGTTCGATCCGTTCGCGCGCACCGAGGAGCGGCG
CACCGAGCGCGCGCTGATCGGCGAGTACGAAGCGCTGATCGACGAAGTGCTCGCGACGCT
GAACGCGGCGAACCGTCCGCTCGCGCTCGAACTCGCGGCGCTGCCGGACGGTATCCGCGG
CTACGGCCACGTGAAGGAGAACAACCTGCGCGCGGTGCGTCAGAAGTGGAACGCGCTGCT
TGCGCAGTGGCGTTCGCCGACGGGCGGCCAGTCGCGCCAGCAGGTCGCGTAACGGCACGC
GGCGCTCGTTCGCCGCCCGGCGGGACGCGCCCGCACCGGGTCTGCTTCACGATAAAAAAA
ACGCCACGGAACGCGGGTTCCGTGGCGTTTTTCATTGCACCGCGCACGACGCACGATGCG
CGGCGCGCGATGCGCGATGCGCGTGCGAACTTACTTCGTGTTCACGTTCGCGGCGGCAAC
GGCCGTCATGTTGATGATCCGGCGCACGGTCGCGGCCGGCGTCAGGATGTGGACGGGCTT
CGCCGCACCGAGCAGGAACGGGCCGACCGTCACGCCTTCTCCGCCGACCATCTTCAGCAG
GTTGTACGCGATGTTCGCCGCTTCGACGTTCGGCATGATCAGCAGGTTCGCTTCGCCCGA
CAGCGTCGTGCCGGGGAACGCGGCCTTGCGGACCGCTTCGGACAATGCCGCGTCGCCGTG
CATTTCGCCGTCGACTTCGAGATTCGGCGCACGCTCGACGATCAGCTTGCGGGCCTCGGC
CATCCGGCGCGACGACGCCGACGGCGCGCTGCCGAAGTTCGAGTTCGACAGCAGCGCAGC
CTTCGGCACGATGCCGAAGCGCTCGATCTCGGCCGCCGCCTGGATCGTCATGTCGGCGAG
CTGTTCGGCGCTCGGCAGCTCGTTCACGTACGTGTCGCACAGGAACAGGTTGCGGCCCGG
CAGCATCAGCAGGTTCATCGCCGCGAAGTGCTCGGCGCCCTTCGCGCGGCCCAGCACCTG
CTCGATGAACTTCAGATGGCTGTGGTACGTGTCGATCATCCCGCAGATCATCCCGTCCGC
GTCGCCCAGATGCACGAGCATCGCGCCGATCAGCGTGTTGAACTTGCGCAGCGCGGCCTT
CGCGACTTCCGGCGTCACGCCGTCGCGCGCGCCGATCTCGTGGTACGCCTGCCAGTAGCG
GTGATAGCGCGTATCGTCTTCCGGATTGACGATTTCGAAGTCGACGCCCGCCTTCAGCTT
CGAGCCGATCTTCGCGAGACGCATCTCGACGACCGACGGACGACCGATGATGACCGGCTT
CGCGATCTTCTCGAGCAGCACGAACTGCGCGGCGCGCAGCACGCGCTCGTCCTCGCCTTC
GGCGAACACGATACGGGCCGCGGCCTTCTTCGCGGTCGCGAACACCGGACGCATCACCAT
GCCGGTGCGATAGACGGTTGCACCGAGCTGTTCGCGGTACGCGTCCATGTCCTGGATCGG
GCGCGTGGCGACGCCGGAATCCATCGCGGCCTGCGCGACGGCCGGCGCGATCTTGATGAT
CAGGCGCGGATCGAACGGCTTCGGAATCAGGTAGTCGGGCCCGAATTCGAGCGAGTGACC
CTCGTACGCCTTCGCGACTTCCTCGCTCTGGTCGGTTTCCTGCGCGAGCTCGGCGATCGC
GCGCACGCACGCGAGCTTCATCTCTTCGGTGATCGTCGTCGCGCCGACGTCGAGTGCGCC
GCGGAAGATGAACGGGAAGCACAGCACGTTGTTGACCTGGTTCGGGTAGTCCGAACGGCC
CGTTGCGACGATCGCGTCCGGGCGCACGGCCTTCGCGTCTTCCGGGCGGATCTCCGGCTC
CGGGTTCGCGAGCGCGAGGATCAGCGGCTTGTCGGCCATCGCCTTGACCATGTCCTGCTT
CAGCACGCCGGCGCTCGAGCAGCCGAGGAACACGTCGGCGCCGACGATCGCATCGGCGAG
CGTACGTGCGTCGGTGGTCGCCGCGTAGCGCTGCTTCGACGGATCGAGATTGCCGCGCCC
TTCGTAGATCACGCCCTTCGAATCGGTCACGACGGATGTTCGACTTCGTGAGGCCGAGAT
TCACGAGCAGGTCCAGGCACGCGATGGCCGCCGCGCCCGCGCCCGAGCATACGAGCTTCA
CTTCCGCGAGGTTCTTGCCGACCACCTTCAGGCCGTTCAGGATCGCGGCCGACGCGATGA
TCGCGGTGCCGTGCTGATCGTCGTGGAAGACGGGAATCTTCATCCGCTCGCGCAGCTTCT
GTTCGATGTAGAAGCACTCGGGCGCCTTGATGTCTTCCAGGTTGATGCCGCCGAGCGTCG
GCTCGAGCATCGCGATCGCCTCGACCAGCTTGTCCGGGTCCGATTCCGACAGTTCGATGT
CGAACACGTCGATGCCGGCGAACTTCTTGAACAGGCAGCCCTTGCCTTCCATCACCGGCT
TCGCGGCGAGCGGGCCGATGTTGCCGAGGCCGAGCACCGCCGTGCCGTTCGTCACGACGC
CGACGAGATTGCCGCGCGACGTGTACTTCTGCGCGTCGAGCGGGTCGGCGTGGATCGCCT
CGCACGCGGCCGCGACGCCCGGCGAATACGCGAGCGACAGATCGAGCTGGTTCGACAGCG
GCTTGGTCGGCGTGACCGAAATCTTGCCGGGTTTCGGATTCAGGTGGTAAGCGAGAGCGG
CCTGCTTCAGTTGTTCGTCCATGATTGACCTGCGAGAGACATGCGGAATATTGACGGTCC
AGTACACAGCACCTTGAGCCGCGTCTGCGTGAATCGAGGGGATGGTCGACTGCGAGACGG
CCGCGACGCGCCGGGTCGGCACGCCATCGAACCTTGGCGGATGGCAAGAGGAAAGTACAA
AGTACTGAACGATTTCTAAGGGCCGCCTAGTGTACACCCCGCGCATCGCGTGCGTTGCTG
CGCCGCCGCATCGCCGCCGCGGGTGCGCATGCGTGCCGTCGCGCGCCATTTCGTTGGTCG
TTTCTCCCGTGGCACGCAGCGCGTCCAATCTGCGCGAATTCCGCCGAAAAGCGGCCTGAA
TCGGGTAAAATAGCCGGCTACGCGCGCAGCGAGGCGGTCGGTGCTCCGATCGCCCCCGCC
CTCCGGACGGGTTTCCCTTGCTGCGCCACCGGGCCCGCGCCCGCTCCTCGCTCATCACCC
AAGGAATGCCCATGACAGGCTACGATCGTCAGTCGATCTCGGATACGACCGCCAAAATCC
TGCTCGAAGTGCAGGCGGTGCACTTCAACGCCGAAAAACCGTTCATCTTCACGTCGGGCT
GGGCGAGCCCGGTCTACATCGACTGCCGCAAGCTGATCTCGTATCCGCGCGTGCGGCGCG
GCCTGATGGAAATGGCGGAAACGACGATCCTGCGCGACATCGGCTTCGAGCAGATCGACG
CGGTGGCGGGCGGCGAAACGGCCGGCATCCCGTTCGCGGCGTGGATCGCGGATCGCCTGA
TGGTGCCGATGCAGTACGTGCGCAAGAAGCCGAAGGGCTTCGGCCGCAACGCACAGATCG
AAGGCCATCTCGAAGAAGGCTCGCGCGTGCTGCTCGTCGAGGACCTGACGACCGACAGCC
GCAGCAAGATCAACTTCATCAACGCGCTGCGCACGAGCCGGCGCGACGGTGAATCACTGC
TTTCGTGCTGTTCCACTACGACATCTTCAGGGAAAGCGTGTCGGATGCTGAAGGACATCG
ACGTCGATCTGCACGCGCTCGCGACGTGGTGGGACNNNNNNNNNNNNNNNNNNNNNNNNN
NNNNNNNNNNNNNNNNNNNNNNNNNNNNNNNNNNNNNNNNNNNNNNNNNNNNNNNNNNNN
NNNNNNNNNNNNNNNGAAATTTCCTGCAACGCCCGGCCCGGAATGGTCGGGCTGCGCACC
GGCGGCGCGACCGGCGCGCAGGGACCATACCCCGCCCGGCCGCATGCCGGCCCGAACCCC
GCCGGACGGCAAACCGCTCGCCCGCACCGCGAGCGGGTTTTTTTCGTCCGTCGCCGCCGG
CGCGCGGCCCGGGGCGAGCGCGGCGGACGTCGCGCGCCCTGGGCCTATGCTTGTTCGCCC
ATCGCGCGCCAAACCCGGCCAATCGTGTCGATCTCGCCCCCATGTGCTCGACCGGCCGCG
AGCATTCGCGCCGCAGCACGCATTCCGCACCGCCGCGGCTCACGGCGACGCCGACGCGTG
CCCTATATAAACCGACCCCTAATGCTAGACTTGACCTGTCGCGGCCATCGGCTGCGCGGG
CAACGCACAACGCCAACAATGCCGGGTCGTCGGCCCGGCCCACGTGACGGGAGAAGCGCC
ATATGCGTGTGGATCGCCGGATCGCTCCGCCTGCGCCATCGGGTCGTCCGTCTCCGTTCG
TCGCCGCTTGGTTCCGGGCCGCCGCGCTCATCGCGCTGGCCGCGTTCGCGGCGCCTGTCA
CCCACGCGCAAGGCCCGTTCACCGTGTCGAGCGACGATCTGGCGCCCGGCGGGCGCGTCG
GCATCGCGAACCTGTTCGACCGCGGCGACTGCAAGGGCGAGAACCGCTCGCCGCAGCTCA
CGTGGCGCAGATCCGCCGCCCGGCACGCGCGGCTACGCGATCACGATCTTCGATCCCGAC
GCGCCGGGGCGCGGCTGGTGGCACTGGGCGGTCGCCGGAATCCCGGCGACCGTCACGAGC
GTGCCGGCCGACGCGAGCGGGTCGGGCTTCCTGCGGCGCATCGGCGCGAGCGAAGCGCGC
AACGATTTCGGCACCGACGGCTACGGCGGCCCGTGCCCGCCGCCCGGCAAGCCGCATCGC
TACGTGATCACGGTTTATGCGTTGAAGAGCCTCGATCTGCGTGTCGCGCAGGGTCGACCG
GCGCCGATGTTCGAGCACGAGATCGGCACGGAGACGATCGGCACTGCACGGCTGACCGTT
CACTACGGGCAGTGATGCGCGCGGCCGGCCGGCCGATCGCAGGCCGCACCGCAACGCCGG
CATCCGCGCATTGCCGGGCGCGTCGCCCGCAGGTTTCCGTCATTTCGGCTTGCTAGACTC
GTCTTCACGGTTCGCGGCGCCAGCCGCGCATCCGCCGCGCCGCCCGCGGGCAGCGCATCG
CGCGGCGCGCCGCTGCGGCCGCCGTTCCCGTCCCTTTCCAGAGAACGCTTCATGTCGAAC
ATCGTCATCGTCTATCACAGCGGCTACGGTCACACGCAGAAACTGGCCGAGGCCGTCCAT
GCGGGCGCGCAGGACGCGGGCGCGGCGGTACGCCTGATCGCGGTCGGCGAGCTCGACGAC
GCGGGCTGGGCTGCGCTCGATGCAGCCGACGCGATCGTCTTCGGCGCGCCGACCTACATG
GGCGGCCCGTCCGCGCAGTTCAAGCAGTTCGCCGACGCAACGTCGAAAGCGTGGTTCACG
CAGAAATGGAAGGACAAGATCGCCGCGGGCTTCACGAACTCCGCGACGATGAACGGCGAC
AAGTTCTCGACGATCCAGTATTTCGTCACGCTGTCGATGCAGCACGGCATGGTGTGGGGT
CGGCACCGGGATGATGCCGGCGAACTCTAATGCGGCGACGCGCAACGACATCAACTACGT
CGGCGGCTTCACCGGCCTGCTCGCGCAGTCGCCCGCCGATGCGACGCCGGACGAAGGCCC
GCTGCCCGGCGACCTCGAGACGGCGAAGGCGTTCGGCCGGCGCGTCGCCGAAGCGACTGC
GCGCTGGCTGGCCGGCGCGCGCTGATCGCGGCCGCGCGCGTACGAGCCCGGCGCCGCTGT
CGATCGCCCGCACCTGCCGGCACGCACGGACGATGCCGGCGACGGCGCGCGCCGTTGCTC
CGTGCGCGCTCTTCGACGTGACTCCTCTATCTACCGTGCGCGTCCCGCCCGTGCCGCCTT
GTGCCGCCGCCGGCGCGGCGAGCAGCACGGCGCGATGCCCGGCCACCCGCGCGCGCACCA
AAGGGACGCAACGCGAGCGTCCGACCGTCTTTTTTTCGGCCGGCGCGGGCGGGCCCGCCG
GATGACGTCTTAAAATGGCGGTTTCAGGGCGCCGCGGCTCCCGTTTCATTCTGTGAGAGC
GAAATGAGCACCAAAGTTTTTGTCGACGGCCAGGAAGGCACGACCGGCCTCAAGATCTTC
GAATACCTGTCGGCGCGCAACGACATCGAAATCCTGCGGATCGACGACGCGAAGCGCAAG
GACGTCGACGAGCGCCGCCGTCTGATCAACGCATCGGACGTCACGTTCCTGTGCCTGCCG
GACGTCGCGTCGCGCGAGTCGGCGTCGCTGGTCGAGAACCCCAACACGACGCTGATCGAC
GCGAGCACCGCGTTCCGCACGAGCGCCGACTGGGCGTACGGCCTGCCCGAACTCACGCGC
ACGCAGCGCGAGAAGATCCGCACGTCGAAGCGCATCGCGGTGCCCGGCTGCCATGCGTCG
GCGTTCGTGCTCGCGATGCGTCCGCTCGTCGACGCCGGGATCGTCGCACCGACGTTCGCC
GCGCACAGCTACTCGATCACCGGCTACAGCGGCGGCGGCAAATCGATGATCGCCGACTAC
GAAAACGCGGCGCCGGGCGGCAAGCTCGCGAGCCCGCGCGCCTATGCGCTCGGCCTCACG
CACAAGCATCTGCCGGAAATGGCCGCGCACACCGGTCTCGCCCATCCGCCGATCTTCACG
CCTATCGTCGGCCCGTTCCTGAAGGGTCTCGCGGTGACGACGTACTTCACGCCCGAGCAG
CTCGCGAAGCGCGCGACGCCGCAGGACGTGCAGCGCGTGCTCGCCGAGTACTACGCGGAC
GAAGCGTTCGTGCGCGTCGCGCCGTTCAATGCGGATGCCAACCTCGACGGCGGCTTCTTC
GACGTACAGGCGAACAACGACACGAACCGCGTCGACCTGTTCGTGTTCGGCAACGAAGAG
CGCTTCGTGACCGTTGCGCGTCTCGACAATCTCGGCAAGGGCGCATCGGGCGCCGCGATC
CAGTGCATGAACATCAACATCGGCGCCGCCGAGGGCACGGGCCTCAAGCGCTGATCATCT
TCGCATCCGATGCAAAGCCGGCCGGTGGCCGGCTTTTTATTTGCCCGTATCAGACAATAA
ATAAAATTCAGTCGCTGCATTTACAAATATTTACAAGCTTTCAATTTCACGATTTCCGCC
GATTAATTTCATCACATCTTTGTTCCGTCGATCCCGAATAGGGATAAACCGGATACCGCC
GCTTTAAACGCTTCCGCTATACGCGCGAGCGCCCGTGCGAAGCCGGCTGAAGGCTGCGCC
GAGGCTGTCGAGACAGCCGTCGGCTGCGTGTCGCGCGTTTTAATTCTTACGGAAATCCCT
ATACGGCAAGGATGAAAAACGCGACGCGCGTTTCAATCGTCTTTTTTAGACGGGTTCATC
AATTGACAGCAAAAATCCGCGCAGCGACATTAGCTCGCACAATTAAACGATTGGAGACAG
CGGCATGTCGCACGCCTTATCGAAGGGGGTGGCAACGGCCTTTGCCATCGCGCCTTTTCT
CGTTGCCTGTGGTGGCGGAGACTCCGGCGGTTCGCCCGCGCCGATCAATGCGCCTCAATG
TTCCGGTTCGAGCTGCGGCACGCAAGGGCCGCCGCCGTCGCTGCCGGTGAACGGCGCGCT
GTGCCCGGCCAACGCCGACATCGTGAAGAGCACTTACCTCGGCGGCGCCGGCAGCGGCGA
AATCGTCAGCGTCAACATCGACGCGGTCGCGATGACCTACACGCTCAAGTGGCTCGAATC
GCCGATTCCGCTGAAGACCGGCACCGTCACGCCGACCCGCGTCGGCACGACGATCACCGG
CAAGGTCATGCATCCGCCCACCGGCACGCTGCCGACCGCCGAACAGACGCGCTGCGCGTT
CATCCTCACGCCGGGCACGGGCACCGCGTCGGACGGCTCGACCTATTCGACCGCCGCCGA
CTTCAATCAGGCGAATCCGCCGATGCTGCTCGTCGGGATGGGCGTCGCGGGCGGCGGGAT
TCCCGGCGCGACGATCCAGTACGACGGACTGACGATCATCCCCGGCCTCGTGCAGAACGT
CGGCCAGGTGCCGAACCGTCACTTCGACTTCTATCCGTTCCTCGGCTTCGCGAATACGAC
GACCGACCTGTCGAAGCTGCCCGGCACGTACAACGCGCTGATCTACCACCTCGTGCCGTC
AGGCAACTACGCGACGAAGGGGTCGAACTCGAGCGAGACGTTCGACGCGAACGGCGCGTG
CACGTCGACGAACGCCGGCGGCTGCCAGACGACCGGCGATCCGTGGAAGGCGAGCGCGAA
CGGCGGCTACTTCGACAGCACGAAGGCGCCGCAGACGCTGCCGCAAACGCAGCTGCCGCT
GGTCGGCGCGACCGGCAAGTCGGCGACCGCGCACATGGTGATCGGCCAGCTGAACGGCGC
GACCGTACCGGTGATCTACGCACGGGCAACGTGAACCNNNNNNNNNNNNNNNNNNNNNNN
NNNNNNNNNNNNNNNNNNNNNNNNNNNNNNNNNNNNNNNNNNNNNNNNNNNNNNNNNNNN
NNNNNNNNNNNNNNNNNNNNNNNNNNNNNNNNNNNNNNNNNNNNNNNNNNNNNNNNNNNN
NNNNNNNNNNNNNNNNNNNNNNNNNNNNNNNNNNNNNNNNNNNNNNNNNNNNNNNNNNNN
NNNNNNNNNNNNNNNNNNNNNNNNNNNNNNNNNNNNNNNNNNNNNNNNNNNNNNNNNNNN
NNNNNNNNNNNNNNCGACGAAGAGTCCGGCGGCGGGTATGTCGTCTCCGTCGGCCATCGG
AGTCATGATCGGGACCGGCGGGTTGTATGCGGCGCTCTTGCAGGGCACGGTGAACGGCGG
CGTCACGTCGACGTTGGCGAACTCGAGTACGTCGTCCGCCCGGTACTTCGGCGTGGGCGC
GCAGATCAGCAAGTAGCGGCCGCGCACACGGCGGCCCGCCGCCGGGGCCGCCGCCGCGCG
ACACGACGCGTCCCGCAGACGAGCACGCACGACAGCAGGAAGGCGCCCGGCACGGCGCCG
GCAGTACGAGCACAAGCAACAGAAGCGGCCGACAGGGAGCCGGCCGCCGTACAAGACAAA
TCTGGAGGAGCAACATGAAGCGCAACCTCGTTCTGGCGGCCGCGTTTGCCGCCCCTCTTC
TTTCCGCGTGCGGCGGCGGCAGCGACAATCCGCCGCCGCTCGTCGAGGACCGGCTCTGCC
CCGCGACGCTCGACTACAACACCGTCTATACCGGCGGCGCCGGCAGCGGCGAACTCGTGA
AGCTTCAGCTCGACACGACGAAGATGACCTGGCAGGTCACGTACGTCGAATCGCCGGTGC
CGCGCACGACCGGCACCGTCACGCCGACGCGCGCCGGCACCGTCGACAGCGGCACGCTCA
CGCAGGAAACGCTGTTGCCGACCAACAAGCTGAACCAGTGCGCGTTCCGGCTGAATGGCG
CGAGCCTCGACCCGGCGCGCCCGGCGCGCATTTTCGTCGGCTACGGCGTCGCCGGCGGCA
CGATTCCCGGCAAGGAGATCCAGTTCGGCGGCGTGCTCGGCCAGGCCGCGGTGCCCGACA
CGAAATTTCCGTATTACCCGTTCATCGGCTTCTCGTCGATCGAGACGAACATCGCGAACG
TCGCGGGCACGTACAGCCACGTCGGCTTCGGCGAGGTGCCGTCGCAAAACTTCGCGCCGG
TGTCGATCGACGCGAAGGTGACGATCAATGCGGACGGCACGTGGACCAAGTGCGACTCGA
CCGGCCAGTTCGCGGGCGGCGCGTGCACGCAGAAGGGCACCAATCTCGTGCTGTCGGCCG
ACGGCAGCGGTGCGTTCGAGACCGATCACTACCAGAGCCAGGTGAAGCCGACACTGTCGG
CGACGCCGCAAGGCAAGGGCTTCATGGTCGTCGGCAAGCTGCGCAATCAGCTCGTGCCGA
TCCTCGTGCGCACCGGCGTCGCGAACCCGAATCCGACGCCCGACAGCAACGGGGTGCCGG
GCCTCACCGCCGACGACGAATCGAGCATCTCGATCCTCGCGCCGCAGACGGCGGTCGCGG
TCGGTTCGCAGAACGGCGAGTACATCGGCGTCGACAGCCAGTTCGACTACCGGACCACCG
CGCTGATCGACAAGCAGGCGACGCTGCTCGATCCGTTCCAGCCGTCGCAGGCGTCGCTCG
CGACCGCACTCGATCTCGACTACACGCAGAAGGTGCCGGGCACGGTCACGACGATCCACA
CGGGCTCGGGCAGCACGTCGCCGACCGGCAAGTTCATCTTCACCGGCGGCGTGTTCGGCT
TCCTCGACAACGCGGGTTCGACGCCGTATTTCACGATCGGCGCGTTCGTCCAGTAAGCGG
AGGGCAGCCGAGATGAACAAGACGCTTCTTGGCGCGGCGGCCTGCGCCGCCGCGCTGGCC
CCGCTCGCGGCGCTCGCGCAGAGCGCCGGCAGCAACGTCGTCACGCTGGGCTGGTTCCAC
GTGATGCCGCAGCAAAGCAGCACGCCGATGACGACCCACGTCGCGCCGACGCCGATCAAC
ACGCCGCTGCGGCTGCCGGCGACGTTCACGTCGCCGGGCACCGGCCTGCACACGAGCGGC
GCCGACACGGTCGGGCTGACGATCAGCCATTTCCTGACCGATCACATCGCGGTCACGTCG
GTGGCCGGCGTGCCGCCGGTATTCAAGGTGTCGGGCCAGGGCACGATCAAGCCGCCGGGC
CCGGCCGGCGCGCTCGGCACGCAGAACGTCGGGCTCGCGGCGGTCAATCCGATCGTGAAG
AGCGTGCGCCAGTGGAGCCCCGCGGTGCTGCTGCAGTACTACTTCGGGCAGGCGAACGCG
AAGTTCCGGCCGTTTGTCGGCCTCGGCGTGTCGTACAACTGGTTCAGCGACCTGCAGCTC
AACACGAACTTCATCAAGCAGACGCAGGACAACCTCGGCGCGATTCTCGCGGCGGGCGCC
GGCAAGCCGGGGACGACGTCGGTGGAAGCGAAGGCGTCGTCGTCGTGGCAACCGGTGTTC
AACGCAGGGCTGCAGTACAACATCACCGAGCATTTCGGGTTGCTGGCGTCGGTCACATAC
ATCCCGCTGAAGACGACGTCGACGGTGACGATCAAGGCGGCCGACGGCACGGTGCTCGCG
GAGACGAAATCGGATCTGAAGGCCGATCCGATCATCAGCTACATCGCGATGACGTACAAG
TTCTGACGCGCGCGGCGGGCTTCGCGACGGAGCGCGCGGCGCGCGGCGCGGCGCGCGGGC
GGGAAAATCGCGGGCAAAAAAAAGCCCGCCTTCAGAGGCGGGCTGAATCCATATCAGAGG
AGACATGGAGGAGACAGGTGTAACTATAGCGAAACGATTTCTGCATTGCAACATTTCCGT
AGAGAAAATAAGGAATTTCCCTCGAATACGTACGTCAGGTCACTTTCGACGCATCCGACC
CCTTCCCGTTCTCGCGGTCGAGCACCTCGGCGAGCGCATCGCGCAACAGCGCGATCGGCC
GCATCAGCCGGCCCGGCAACGTGCCGTGCACGATCCATACGTTGATCCGCGTCTCGAGCC
CTGTCGTTTCGACGACCCTCAGCGCATCGCGATGCGCGCTGCGCGCGAGCGCATTCGGCG
ACGCGATCCCGATCCCGGCACCGCGCGCGACCAGCGATAACTGCAGTTCCGAGCCGAACG
CCTCGACCGCGACGTCGAACGGCAGGCCGGCCGCGCCGAGCGCGCGGCTGAGCGCCGAGC
GCATCCCGCAGCCGTCCTGGCTCAGCACCCACGGGAAGCGCGACAGCGCATCGAGCGCCA
GCGGACCGTCCGGCAGCGGAAAGTCGCGCGCCGCGACGAGCACCGTCGGCTGCGTGCCGA
GCAGCGTGGCCGTCAGCGCTTCCGGCAACGCGGCGCTCGCCGGCACCATCACGGTCGCGA
CGTCGAGCGCGCCGCGCTCCACGCCCTGTACCAGCGCCGGCGACCAGCCGGCCGTCACGC
GTAGAGTGAGGCGCGGGAATGCGTCGCGCAGCCGGTCGATCGGCCGCTCGAGCGCGAGCT
CCGACAGAAACGGCGGAACGCCGATGCGCAGTTCGCCGATCGGCTCGCCGTCCGCCGCGC
CGGCGGCCATCAGCGCGTCGACCGCGGACAGCACGTCGCGCGCGAGCGCATAGACGTCGC
GCCCGGCCGCGGTCGGCTTCAGCGGCTTGCTCTGACGGTCGAGCAGCGGCACGCCGAGCA
GCGTCTCGAGGTTCTGCACGCGCCGCGTCAGGCCCGGCTGAGTCAGATGGAGCTTCGCGG
CCGCCGCGACCATCGACCCGCTGTCGACCACCGCGACGAACGCCTGGAGATCACGCGTAT
TCAAAACAAACTCGCATAAACATGTTAGACATATTTCAATTGTCGCATATACATCGGCCG
CCTACGATGGGGATTCGTTCGACTTCGTCCTCGCGCTTCCGATGAACTGCCCTGCCGATT
CCTGCCGTGTCGCCGTCCGCCCCGCGGCCGGCGCGCCGCCTGCGCTGAGCGCGGGCATGA
CGCTGTTCTTCGCCGCCACCGTCGGCGTGATCGTGATGGATCTGTTCGCCGCGCAGCCGC
TCACGGGCGCGATCAGCGCGGATCTCCGTCTGCCGGCGGGCCTGACCGGGCTCGTCGCGA
TGCTGCCGCAGCTCGGCTATGCGGCCGGCCTCGTACTGCTCGTGCCGCTCGTCGATCTGC
TCGAAAACCGCCGCGTGATCGTCGCGACGCTCGCCGTCTGCGCGGCCGCGCTCGCGTTGC
CTGCGTTCACGCAGTCCGGCACCGTGTTCCTCGCCGCGACGCTCGTCGCCGGCGCCGCGT
CGAGCGTGATCCAGATGCTCGTGCCGATGGCCGCGTCGATGGCGCCCGAAGCGCAGCGAG
GCCGCGCAGTCGGCAACGTGATGAGCGGGCTGATGCTCGGCATCCTGCTGTCGCGGCCGC
TTGCGAGCCTGGTCGCCGGCACCGCCGGGTGGCGCGCGTTCTATGCGCTCGCCGCAGTCG
CGAACGCCGCGATCGCGATCGTGCTGGCGCTGCGGCTGCCGCCGCGCCGGCCGGCCGCGA
CGGCCGGCTATCGCGCGCTGCTCGCGTCGATGGTGCGCCTCGTCGCCGACGAACCGGTGC
TGCGGCGGCACGCGCTGTCGGCCGCGCTCGCGATGGCTGCATTCAGCGCGTTCTGGACCG
CGATCGGGCTGCGGCTCGCGCAGCCGCCGTTCGGGCTCGATCTGCACGGCATCGCGCTGT
TCGCGTTCGCAGGCGCGAGCGGCGCGATCGTCACGCCGCTCGCCGGACGCGCCGGCGATC
GCGGTCGAGGCCGCGCGGCGCAACGCATCGCGCACGGCACGATGCTCGCCGCGCTCGCCG
TGCTCGGCATCGCGGGCGCCGGCTGGTTCGGCTTCGACGCGCACACGCATCGCGGCATCG
CACTCGCGCTGCTGGCCGGCGGCGCGGCGCTGCTCGACGCGGGCGTCATCGTCGACCAGA
CGCTCGGCCGCCGCGAGATCAATCTGCTGAACCCGGCCGCGCGCGGGCGTCTGAACGGGC
TGTTCGTCGGACTGTTCTTCGTCGGCGGCGCGATCGGCGCGGCGCTCGCGGGCAGCGCGT
GGGCGCGGGGTGGGTGGAGCGCGGTGTGCGGCGTCGGCTTCGCGTTCGCCGGCGCGGCGA
CTGCATTCGGGCTCGTGAGCGGCCATCGGGCTATCGGGCAGGCGACGCTCCCGCGCCCGC
GTGCGTGACAGCAGCCCAAGAACGCGAACGCCCCGCGCTCTTGCGAGACGCGGGGCGTTC
GGTACGCGAGGCGGCTGGGTAATCGGCTGGGTAATCGGCTGAGTAATCGGCCTGGGAAAT
CAGGCCGGAAAATCGGCCTACATCGGGCCGAAGTCGGTTTGAGCGTCAGTGCCGGACCAG
CGCCATCATCGCGCCGAACCCGACGAACAGTCCGCCGGTCAGCCGGTTGAAAATCTTCGC
GACGCTCTGGCTCTTCAGCGTCGCCCCGATGCGCGTGCCGAACGACGCGTAAACGAGATA
CCAGCTCACCTCGATCACCGCGAACGTGACGACCAGGATGCCGAACTGCGGCAGCGTCGG
CTCCGCCGCATTGATGAACTGCGGCAGCAGCGCCGCCGCGAACAGAATCGCCTTCGGGTT
GCTGCCGGCGACGAGAAAGCCATTGCGGAACAGCGCCCAGCGCGACACCGACGCGGCCTG
ACGCGCGACGGCTTCGACATCGGCGGCCGGCGCGTCGTCGTCGACGCGCGCGCGCCATGC
CTTCACGCCGAGGTAGATCAGATAGGCGGCGCCCGCGAAGCGCAGCGCGTTGAACATCGC
CGGCCACGCTTCGAGGAACACGCCGAGCCCCGCCGCCGACACCGACAGCATCAGCACCAG
CGCGCTCAGGCAGCCGGCCATCGTCGCCGATGCGCGCCGCAGCCCGTGCCGCGCGCCATG
CGTCATCACGAGCAGCATGTTCGGTCCCGGAATCGCCGACACGACGAACACCGTCGCCAC
GAAAAGCCACCACGTATGCAGGTTCATGTCCGTCTCCGCGTGATCCGTTCAAGAAAAACG
AAAGGCCGATTATGCCGCGCGGCCGTCCGTTCTGTCGCGCGCCGCGTCAGCGGCCCGCGC
GGCGCAGCGCGGCTTCGCCGAGCACCGCGAAATCGTGGTCGCCGCCGCCATGCGCGAGCG
CATCGAGCAGGCTGTCGCGCACGACGCTCGCGACCGGCAGCGGCACCGATGCGGCGTCGC
CGGCCTCGAGCGCGAGCCGTACGTCCTTCAGCCCGAGGCGCGCCTTGAAGCGCGCGGGCT
CGTAGCGCCGCTCGGCGATCATCGCGCCGTAGCCTTCGTAGACGGGCCCCGGAAACACGC
TGTTGGTGATCACGTCGAGGAAGTCGCGCATCGCGACGCCGTGCGCGCCGAGCAGCGCGG
ACGCCTCGCCGAGCGTCTCGATCGCCGACGCGAGCGTGAAGTTCGCGGCGATCTTCGCGA
CGTTCGCGTGCTGCGGCAGCGAGCCGAGCCGCCAGGTCTTCTGGCCGATCGCGTCGAACA
GCGGCTGCACGCGGTCGATCGCTTCGGCCGGGCCGGCGGCCATGATCGTCAGGCGGCCGG
CCGCCGCGACGTCCGGCCGTCCCATCACCGGCGCGGCGACGTAGTCGACGCCGCGCGACG
CATGCGCGTGCGCGAGCGATTCGGCGAGCGCAACCGACACGGTCGCCATGTTCACGTGAA
TCAGGCCGCGCGGCGCCTGCGCGAGCAGCGCGTCGTCGAATACGGCGCGCGCGGCCGCAT
CGTCGGCCAGCATCGAGAACACCGCGTCACCGCGAAACGCGTCGGCCGGCGTATCGACGA
TCTGCGCGCCGGACGCGGCGAGCGGCTCGGCGCGCTCGCGCGACCGGTTCCAGACCCGCA
CCGCGTGCCCCGCCTTCAGCAGGTTCGTCGCGATCGCCTGCCCCATTTCGCCCAGCCCGA
TAAATCCGAGATCCATTGCATGCTCCTTCGACCATGAAGCCGCGAGTTAAACACAGATGC
ACGCCGCCTGCAGCGCGCGCCCGGCCATGCGCGATGCGATACTGCGCGGATGGCGACCGC
GACCTTCCGCTTTCACGGCGAACTGAACGCGTTTGTGGCGCGCACGCAGCGCGACCGCGC
GTTTGCGCACGCATGTGCGCGCGACGCGACGCTGAAGCACGCGATCGAGGCGCTCGGCGT
CCCGCATACGGAAATCGGGCAGCTGACCGTCAACGGCGCAGCCGCGGGCCTCGACCGGCC
GGTCGGCGACGGCGACCGCATCGACGTCTATCCGGAGCGCGCGCGCGAACCGGCAGCAGC
CCCTCCGGCCACACCGCGATCGGAGCAATGGCGCTTCGTCGCCGATGCGCATCTCGGCGG
CCTCGCGCAGTTGCTGCGTCTTGCGGGCTTCGACACCTGCTACGACAACCACTACCGCGA
CGACGAAATCGCCGCGCTCGCCGAGCGCGAAGGCCGGCTCGTGCTGACCCGCGACCGCGA
ACTGCTGAAACGGCGTGCGGTCGCACGCGGCTGCTACCTGCACGCGCTGCAGCCGGCCGA
CCAGTTGCGCGAACTGTTCTCGCGCCTCGCCCTCGCACCGTACATGCGCCCGTTCCGGCT
CTGCCTGCGCTGCAACGCGCCGCTGCACGCGCTCGATGCGGACGCCGCCGCGCCGCGCGT
GCCGGCCGGCGTGCGGCAGCGGCACCGGCGCTTCGTCGAGTGCGACGTCTGCCGACGCGT
GTTCTGGGAAGGCTCGCACTGGCGGCGCATGCGCGCGCTGGTCGACAGCATGCGCACCGC
GGCGGTGCCGGACGAACGCGATCGCTGAAAAAACAAAACCCCGCATGCCGATGAAGCATG
CGGGGTTTGTCCGCGAGCGGCCGGCAGGGCCGGCCTGCGCGGCGCGTATCAGTTCTGCGT
GCCGGCGTCGTTCGTGCCGGCGGCCGATGCCGCAGCCGCCTTCGCCTGGCCCTTCTTCGA
ACCGTGGCGCTTCAGCTGATGCTTCGGCTTGCTGTGATCCTTCTTGGCCGGTGCCGATGC
GGCGGCCGACGTGTCGGCTGCCGGCGCGGACGCCTGGGCGAATGCCGAAACCGATGCGAG
AGCGAATGCTGCGGTCATGATCGAAGCGAGCGTCTTCTTCATTGTTCTTCCTTTAGCGGA
GAAAAAATCGAACGTACCGGTACGAAAAGATGCGAGGCATCCGCATCGGAACGTCAGCCG
CGCCGGCTTGCCGGACGCCGACGCGACGCACGGCTGCTGCCGTGTCGCCGCGCCGGACGC
TGACGCACTGGCTCCATAACGCGCCGCGTTCGCCGCAAGTTGACAGCTCGCCCGCAGTCT
CGGGTTTTCCCGGGGGCGCGGCGCTTCGACGGCGCCGCATCGGCCGCGCGGACGCCGCGT
CAACGATCCGACGAACCGCCTCTCGCGCCGCCGATCGCGACGCTATACTGGCGTCCTTCC
GTCCCTTTCCGGGAAACCGGACCCCGGCCGGTCGCCAGACCGCCGCCGTCGCGAGGCGCT
CAAATTGCCCGACCATCATCTGGACAAACTGAAAATCGACCGGCGGCCGCTCGCACCGGC
GCCGCGCCGGCGCCGCTGGGTCCGCTACGCAATCATCGCGGCGCTCGTCGTCGCCGCGCT
CGCCGCCGGCATCGCGCTCACCGGCCGGCCGACCGTCGAAACGACGTCCGTCACGACCGC
CTACCCGTACCAGAACGACACCCAGCTCAATGCGACCGGCTACGTCGTGCCGCAGCGCAA
GGCCGCGGTCGCGTCGAAGGGTCAGGGCCGCGTCGAATGGCTCGGCGTGCTCGAAGGCAC
GCGCGTGAAGAAGGGCGAAATCATCGCGCGGCTCGAAAGCCGCGACGTCGAGGCGTCGCT
CGCGCAGGCGCTTGCGCAGGTGAAGGTCGCCCGCGCGAATCTCGGCGTGCAGCAGGCCGA
GCTGAAGGACGCCGAGATCGCATTGCGCCGCACCGCCGCGCTCGCGCCGCGCGGCGCGGT
GCCCGCCGCGCAGCTCGACATCGACACGGCGCGCGCGAACAAGGCGCGTGCGTCGGTGAG
CAGCGGCGAGGCCGCGATCGCGTCCGCGCAGGCCAACGCGCAAGCCGCGCAGGTCGCGGT
CGAACAGACGGTGATCCGCGCGCCGTTCGACGGCATCGTGCTCGCGAAGCACGCGAACGT
CGGCGACAACATCACGCCGTTCTCGTCCGCGTCGGACAGCAAGGGCGCGGTCGTCACGAT
CGCCGACATGGACACGCTCGAGGTCGAGGCCGACGTCGCCGAAGCGAACATCGCGAAGAT
CCGCACCGAACAGCCGTGCGAGATCCAGCTCGACGCGCTGCCCGACATGCGCTTCGCGGG
GCGCGTGTCGCGCATCGTGCCGACCGTCGACCGCTCGAAGGCGACCGTGCTCGTGAAGGT
GCGCTTCGTCGATCGCGACGAGCGTGTGCTGCCCGACATGAGCGCGAAGATCGCGTTCCT
GTCGAAGCCGGCGTCGCCGCAGGACCGGCGGCCGGTGACGGCCGTGCAGGCCGGCGCCGT
CGTCGAGCGCGACGGCCGGCCGGTCGTGTTCGTCGTGAAGGACGACGTCGTGCACGCAGT
GCCCGTCACGCGCGGCCGGCGCATCGGCGAACTCGTCGCGATCGGCGGCGTGAAATCGGG
CGACACGGTCGTGCTCGCACCGGACGCGAAGCTGAAGGACGGCACGAAAGTGACCGTCGC
GAAGAAGTAGCGTGAACGCCGCGCCGCCCCTCGTCGAGATCAGCCACGTCGCGAAGTCGT
ACCGGCGCGGCAATCAGGTCGTGCCCGTGCTGACCGACATCACGCTCGACATCCGCGGAG
GCGACTTCGTCGCGCTGATGGGCCCGTCCGGCTCCGGCAAGAGCACGCTGCTGAATCTGG
TCGCCGGCATCGACCGGCCCGACAGCGGCGAGCTGCGCGTCGGCGGCCTCGACATCTCGC
AGCTCGCGGAAGCGCAGCTCGCCGACTGGCGCGCGGCGAACGTCGGCTTCATCTTCCAGT
TCTACAACCTGATGCCGGTGCTCACCGCGTTCGAGAACGTCGAACTGCCGCTGATGCTCA
CGCACCTGTCGCGGCGCGAACGGCGCGAGCGCGTCGAACTCGTGCTCGACATGGTGAATC
TCGGCGACCGGACCACGCACTATCCGTCCGAGCTGTCCGGCGGCCAGCAGCAGCGCGTCG
CGATCGCGCGCGCGCTGATCACCGACCCGGTGCTGATCGTCGCCGACGAACCGACCGGCG
ACCTCGACCGCGCATCGGCGACCGACGTGCTCGCGATGCTGCAACGGCTGAACGCCGAGC
TCGGCAAGACGATCATCATGGTCACGCACGACGCGCATGCGGCCGGCGCCGCGAAATCGC
TCGTGCATCTGGAAAAAGGAGAGCTGATCGATGGGCACGCCGGCTGAGCGGCGGGAGCGC
GCACGATGCACGTGCTGAAGCTGATCGCGCGCAACGCGCTGCGGCACCGGCTGCGCACGC
TGCTGACCGTGCTCGGGCTGACCATCGCGGTGCTCGCGTTCGGGCTGCTGCATACCGTCG
TCGACGCGTGGTACGCGGGCGCCGCGGCCGCGTCGAGCGGCCGGCTCGTCACGCGCAACG
CGATCTCGCTCGTGTTCCCGCTGCCGGTGAGCTACGAGAACCGGATCCGCGGCGTCGACG
GCGTGACGGCCGTCGTCCGCTCGAACTGGTTCGGCGGCATCTATCGCGACCCGAAGAATT
TCTTCGCGAGCTTCGCGGTGTCCGACAACTACCTCGATCTGTACCCGGAATTCCTGGTTT
CGCCGCAGCAGCGCGCCGACTACGACCGCGATCGCCGCGGCTGCCTCGTCGGCCGCCAGC
TCGCGACGCAGTTCGGCTTCAAGGTCGGCGACGTGATTCCGCTGAAAGGCACGATCTATC
CGGGCACGTGGGATTTCGTCGTGCGCGGCATCCTCGACGGCCGCGACGAGTCGACGATCA
CGCGCCAGCTCGTATTCCACTGGGACTATCTGAACGAAACGGTGCGCAAGCGCACGCCGA
AGCAGGCCGACCAGGTCGGCGTGTTCGTGCTCGGCGTCGCGAATCCGGACGACGGCGCCG
CGATCGCGCGCAACGTCGACGCCGTATTCAAGAACTCGCTCGCCGAGACGCTGACCGAGA
CCGAACAGGCGTTCCAGCTCGGCTTCGTCGCGATGTCGAACCAGATCATCGCGGCGATTC
GCGTCGTGTCGTACGTGGTGATCCTGATCATCATGGCCGTGATGGCCAACGCGATGGCGA
TGAGCGCGCGCGAGCGCACCGCCGAATACGCGACGCTGAAGGCGCTCGGCTTCGGCCCCG
GCTTTCTCGCGCTGCTCGTGTTCGGCGAATCGGTCGTGATCTCGGCGGCCGGCGGCGCGC
TCGGGATGCTCGCGACGCCGCCGGCCGCGAGCCTGTTCAAGCAGGCCGCCGGCGGCATCT
TCCCGGTGTTCAGGGTGTCGACCGAAACGGTTGCGCTGCAGGCCGCGTGCACGATCGCGG
TCGGCATCGCGGCCGCGATCGTGCCGGCGTGGCAGGCGGCGCGCGTGCGGGTCGTCGAAG
GCCTGCGGGCGATCGGCTGAGCGCGCATGGCGATTCCGCTCACCTACATCGCGCGCAACC
TGTGGGCACGCCGGCTCACCACCGCGCTGACCGCGGGCGGCATGGCGCTCGTGATCTTCG
TGTTCGCGACCGTGCTGATGCTCGACGCGGGGCTCACGCAGACGCTCGTGTCGACCGGCG
AGCCCGACAACGTCGTCGTGATCCGCAAAGGCGCCGAAACCGAGATCCAGAGCGCGATCG
ATCATCAGCAGGCCAATGCGCTCGAGATGCATCCGGCCGTCGCGCTCGGCCCGGACGGCA
GGCCGCTCGCGTCGAAGGAGGCCGTCGTGCTGATCTCGCTCGTGAAGACGTCGAGCGGCA
AGCCGTCGAACGTCGTGATCCGCGGCGTGTCGCCGAACGGCCTCGCGCTGCGGCCGCGCG
TGAAGCTCGTCGCCGGCCGGCCGTTCGCGCCGGGCTCGTCGGAAATCGTCGTCGGCAGCG
CGATCGCGAAAGGCTTCAGCGGCACGCAGCTCGGCGACAGCCTGCATTTCGCGCAGCGCG
ACTGGACCGTCGTCGGCGTGTTCGACGCAGGCGGCAGCGGCTTCGATTCCGAGATCTGGG
GCGACGTCGACCAGCTGATGCAGTCGTTCCGGCGCACCAGCTATTCGTCGATGGTGCTGC
GCATCCCGAGCGCCGACGGCTTCGCGCGCTTCAAGGCCGACATCGACGTGGACCCGCGGC
TGACCGACGAGGCCAAGCGCGAGCAGACGTTCTACGGCGACCAGTCGAAGGCGCTGTCGA
CGTTCATCAACATCCTCGGCATCACGCTGTCGACGATCTTCTCGATCGCCGCGATAATCG
GCGCAATGATCACGATGTATGCGTCGGTCGCGAACCGCGTCGCCGAGATCGGCACGCTGC
GCGCGCTCGGCTTCAAGCGCGCGAACGTGCTCGCCGCGTTCCTGCTCGAAGCGCTGCTGC
TCGGCTTCGTCGGCGGCGTCGCGGGGCTCGCGTGCGCGTCGCTGATGCAGTTCGCGTCGT
TCTCGACGACCAACTTCCAGACCTTCGCGGACCTGTCGTTCCGCTTCGTGCTGACGCCCG
CGATCGTCGTGAAGACGCTGCTGTTCTCGCTGCTGATGGGGCTCGTCGGCGGGTTCCTGC
CGGCGCTGCGCGCCGCGCGGCTGAACATCGTCGACGCGTTGCGCGCGCATTGACGCGCGC
GCCGGCCGCTCAGTGCCCGCCCGGCACCCACGCGCCGTGGAAGCCGGCCGGCACGCGCCG
CGGCAGATGCACGGTCGCGACCGGCCGCGCGTCGATCGCGCGCGCATCGAGAATCACGAC
GTCGCTCGTGTCCGTCGCCGCACGGTAGACGACCACCAGCAGCCAGCCGTCGTCCTCGTC
GACGCCGCCCGGCCGCGGCACGAACACCGGCTCGCCGTTCTGGTCGCCGTGCGGCACCGC
GTAACGCGTCGTCGTGCCGCGCGCGTGATCGAAGCGCATCACGCCGCGCATCTCGACGCC
GTTCGGCTGCTCGACCGCATACAGGTAGCGGTAGCGGCGCCCGGTCCGGCTTTCGTTGAT
GCGCGGCAGCTCGATGCCGCCGTCGGCAAGCGGCCCTTCGTCGACGAGCCCGTGCGCGGT
ATCGATCACGTAGCGCCACAGCTCGCCGAGCGGGTTGTCGTCGAAACGGCCGGTGCGCGG
ATCGAGCCGCAGGAACCACGGATCACGCACCGCGTCGAGCACGATGCACGATTCGTCGCA
GTCGTACGCGTTCACGACGTGCTGAATGAAGCACGGCTCGATGTCGAACCACCGAACGGC
GCCGCCGTGGCGCGCGATCACGCCGATCCGCGCGCCGCGCTCGTCGTGCCAGCGCAGCGG
CATCCGATGCCCGTGCTTCAGCATCGCGAAGTCGTAGCCGACGTTCAGGTCGAGCAGCAG
GCTGCGGGTCTCGGTGATCGCGAGGTCGTGCATCATCGACGGCGCGCGCACGGCGACCTC
GACGTCGACGCGCTGGACGCCCTGCGCGTCCGCGACGCCGTAGCGCAGCCACGGCTCGCG
CCAGTCCGCGCGAAACAGCATCAGTTCGCCCGTCGCCGGATCGAGTTTCGGATGCGCGGT
CATCGCGCCGCCGAGTGCCGCGTGCCGCGCCGGCGCGCCGAGCGAATCGAGCGCCGTCGT
GATCGCGATCGGCGCGCCGCCTTCGGCGAGCGCGAGCAGCTCGCCCGCATGCCGCAGCAC
GCTCACGTTCGGATTGGTGTCCGGCAGCCGCGACGCGTGCTCCGGCGCGTGCACGGCGGC
CCAGCGGCGCGTGCGTACCCAGCGGTTCCGGTACGCCGTCGCGCGGCCGCGTTCGAACGC
GATCGCGTGCAGCATCGCGGCCTCGGGCCACCACGACAGCACGTCGTTCCCGTCGAACCG
GCCGCCGGGCGGGTTCGGGCCGTTGCGCAGCAGCGTGCCGTGGAGTTCGGGCGGAATCGC
GCCCGTCACGCGCAAGTCGACGAGCTCGACTTCGTCGGCGACCGGCGCGAGTGCGCCGCT
GTTCAGGTCGAACGTCGACATCGCGCCGCCCTGCGTCAGCAGTCTTCGGCCGACGGCGGC
AGATCGCCGCGCGCCGACGCAAGCGCATGATCGCGCACGTCGTCCGGCCAGCCGGCGACC
ATATCGACCATCCGCGCGAGGTCGTTCGCATACAGGGCGCGCGCCGCCTCCTCGAAACCG
GGCAGATCGCCGGCCATCGCCGACATGAAGTGGTATGCGCGCGCCTGCGCGTCGCGGCGG
CGATCGGCGGCCGCGTGCGTGCGCCGCGCGTCCTCGACCAGCTTGCGCAGCGCGACCGAC
GCGCCGCCCGGCTGCGCGGCGAGCCAGTCCCAGTGACGCGGCAGCAACGTGACCTCGCGC
GATACGACGCCGAGCTTCGGTCGGCCGCGGCCGCGCTGCGTGGCCGGATCGCCGGGCGAG
TCGCCCGTCCCGGCTGTAGCGTCCGCAGCTGCTGCCGGCACCGCGTACCGCGCACGCACG
TCGTCGTCCGTGCCGCGAACGTCGATGTCGATCGAGCGGCCGGTCACGTCGTCGAAGATC
AGTGCCGTGCCGGACGTCCCGTCGCCCGCGAGCTGCTTGACCGCCAGCGCGACGGCCGCG
AGCGGTCCGGACGCGAGCCGGCGGTGACCGTCGAACGCGGTGTACGAAGGAACAAGCATG
GAATTCGTCATCGTGTGCCCGGAAAGAAATCGAAACGGCGCCATTTTTATCCGGGTATAA
AACTATGTCAATATCACCCGGGTAAAAAACGTCACACCTCCGGTCGAAATCGGTATCGCG
CACGAGAACGATTCAAATGCTGAATCGATCGAGTCAGCATTGGCATGAAAGCGCAACTTT
CGACATGACAGAATGGCCCGGACGCCGCTCGCCTCGGCGTCCGGCGGCGGCCGCAGCGAC
GGCCGCATCCGTACCGACAACGCGCGCATGCGACGCGCGTGCCGCCCGACGGCACCTTCC
GCTCATCGGAGGAGACAACATGAATCCGCTTCATGCGCTGCCGGCGTCCGCGTCGGCCAC
CGCACGGCGCACGCGCGTGCGCTGGGTCGTGCTGACCGTGCTGTTCGTCGTCACGACGAT
CAACTACGCGGACCGCGCGGCGATCTCGATCGCGGGCCCTAGCCTCGCGCGCGCGCTTCA
TCTGAATCACGTGCAGATCGGCTTCATCTTCTCCGCGTTCGGCTGGTCGTACGTGGTCGC
GCAATTGCCGGGCGGCTGGCTGCTCGACCGCTACGGGTCGCGCATCGTCTATGCGTTCAG
CATCTTCTTCTGGTCGCTGTTTACGCTGCTGCAGGGCGCGATCGGCTTCTTCGGCGGCGC
CGCCGCGTTCGCACTGCTGTTCGGGCTGCGCTTTCTCGTCGGCGCGGCCGAGGCGCCGTC
GTTTCCCGCGAACAGCCGGATCGTGTCCGCGTGGTTCCCGGCGGCCGAACGCGGCACCGC
GTCGGCGATCTTCAATGCCGCGCAGTACGCGGCGACCGTCGTGTTCGCGCCGCTGATGGG
CTGGCTCGTGCACGCGTTCGGCTGGCAGTCGGTGTTCGCGGTGATGGGCGTGCTCGGCTT
CGCGTTCGTCGCGGTGTGGAACCGCACCGTGTACGACCCGAAGGATCATCCGCGCATCAA
TCGCGCGGAGCTCGACTACCTCGAGGAAGGTGGCGCGCTCGTCAACATCGACCACGCGAC
CGGCGCGCGCGACGGCGGTCCGTCGCTGCGGCACGTGAAGGCGCTGCTGAAGAGCCGAAT
GCTGGTCGGCGTGTACGTCGCGCAGTACTGCATCAACGCGCTCACCTATTTCTTCATCAC
GTGGTTTCCCGTCTACCTCGTGCAGGCGCGCGGGATGTCGATCCTCAATGCGGGGCTCGT
CGCGTCGATCCCCGCCGTGTGCGGGTTCGGCGGCGGAATTCTCGGCGGCATCGTATCCGA
CGCGCTGCTCAAGCGCGGCCGGTCGCTGTCGGTCGCGCGCAAGGTGCCGATCGTCGTCGG
CATGCTGCTGTCGATGTCGATGATCGTCTGCAATTACACCGACTCGCACGTGCTCGTCGT
GCTGTTCATGGCGCTGTCGTTCTTCGGCAAGGGGCTCGGCGCGCTCGGCTGGGCCGTCAA
CGCCGACACCGCGCCGCGCCAGATCGCCGGCCTGAGCGGCGCGCTGCTCAACACATGCGG
CAATCTGTCGAGCATCACGACGCCGATCGCGATCGGCTACATCGTCGACCGCAGCGGCTC
GTTCAACGGCGCGCTCGTCTATGTCGGCGCGCACGCGCTCGTCGCCGTGATCTGCTATCT
GTTCGTCGTCGGCGAGATTCGCCGCGTCGAACTTCATTGAAACGGCGCGGGCCGCCGCCG
CGCAGCCGGCGGCCCGTGCGCCACGGAACCAGGAGCGAACCGATGTCCGAATCCCGCCGT
GCCGGCACCCCGCGCGTCACGCGCATGCAGGTGATTCCCGTCGCCGGCCGCGACAGCATG
CTGCTGAACCTGTGCGGCGCGCACGCGCCGTACTTCACGCGCAACCTCGTGATCCTCGAC
GACAACAGCGGACACACGGGCGTCGGCGAAGTGCCGGGCGGCGAAGGAATCCGCCAGGCA
CTCGAGCGCATGATCGACGTCGTGGTCGGCCAGCCGATCGGCCGCTACCAGGCGACGCTG
AATGCGGTGCGCGCGGCGTTGTCCAGCGGCGGCGCGGGCGCCGGCCGTACGATCCGGCAC
GAAGTGACGTCGGCCGGCGAAGCCGCGGTGCTGCGGCAGCCGCACGAGATCAACCTGCGG
CTCGACAACGTGATCACCGCGATCGAAGCCGCGCTGCTCGATCTGCTCGGCCAGCATCTC
GACGTGCCGGTCGCGGCGCTGCTCGGCGAAGGCCAGCAGCGCGATGCGGTGCCGATGCTC
GCGTATCTGTTCTATATCGGCGACCGGCGCCGCACCGATCTGCCGTATCGCGACGATGCG
CACGCGACCGATCCGTGGTTCCGGCTGCGCAACGAAGAAGCGCTGACGCCGGCCGCGATC
GCGCGGCAGGCCGAAGCCGCGGTCGAGCGCTACGGCTTCGCCGATTTCAAGCTGAAGGGC
GGCGTGATGGCCGGCACCGACGAAATGGAAGCGATCGCGGCGATCAAGGCGCGCTTCCCC
GACGCGCGCGCGACGCTCGATCCGAACGGCGCGTGGTCGCTCGACGACGCGATCGCGCTG
TGCCGCGGACAAGGCCACCTGCTCGCGTATGCGGAGGATCCGTGCGGGCCGGAAGCCGGC
TATTCGGGCCGCGAGGTGATGGCCGAATTCCGCCGCGCGACCGGCATCCCGACCGCGACC
AACATGATCGCGACCGACTGGCGGCAGATGGATCATGCGGTGCGGCTGCAGGCGGTCGAC
ATCCCGCTCGCCGATCCGCATTTCTGGACGATGCAGGGGTCGGTGCGGCTCGCGCAGCTG
TGCCGCGACTGGGGGCTCACGTGGGGCTCGCATTCGAACAACCATTTCGACGTGTCGCTC
GCGATGTTCACGCACGCGGCGGCCGCCGCGCCGGGCACGATCACCGCGATCGATACGCAC
TGGATCTGGCAGGAAGGCGATGCGCGGCTCACGCGCGAGCCGCTCGCGATCGTCGGCGGC
AAGGTCGCGGTGCCGGAGCGGCCGGGGCTCGGCATCGAGCTCGATCTCGCGCAGGTCGAG
GCCGCGCATGCGCTGTACAACGCGGTCGGCAGCACCGCGCGCGACGACGCGGTCGCGATG
CGCTATCTGGTGCCCGGCTGGACGTACGATCCGAAGCGGCCGAGTTTCGGGCGGCGGTGA
CGGCAAGCGCGCACGCGTCGGCGGGCGTGGCGATGATCGGATGAGCGTGGTGGAGCTTGC
AGCCGACGCGACGTGCGCGACCTGCGTGCGACTTTGTCTGCAGCTTCGGACGGGTACCTA
GCCGCAGCGCACGCCGGGCAGCGCGGTCGCACACCGCACAATGCTGGTCGCGATCCGCTC
CGCATGCGCGCAGCCCGGATCGAGCGAAGGATCGTAGATCGTGAAGTCGATGCCTGCCAC
GCGGCCCGACGCGACGAGCGGGCCGAGCAACGCATCGAGCCCGTCGAAGTCGAGCCCCGG
CGAGCCCGGCGAATCGACGGCAGCAAGCTGCGCCTGATCGAGCACGTCGAGATCGACGTG
CAGCCATGCGCGCGCGAGTCCGCGCATGCGCAGCCAGTCGACTACTTGGGCGGCCACCGC
GGTCGCCCCGCGCGCGAGCATCTGCTGGATCGTCATGCGCGTGATCGCCGTGTGCACGAT
ATCGCCGTACGCGGTCGCGAACTCGTCCGTTTCCGCATCGCGCTCGCCGAGCTGGCATGC
GTCGCGATCGTCGACGAGCGGGCCGTCGAGATCCGGCCAGCATGTCAGCAGCGGCTCGCC
GCGCCCCGTCGCCAGCGCCAGATCCATCCCCGCCGCGGAGCCGAGCCGCTGCGACGTGTC
GTAGTTGCCGGGATGGAAGAAGTCGCTGTGCCCGTCGACGTGGATCAGCCCGTTGCCGCC
CGCGCGCCGGTTGCCGAGCAGGCAGCCGAGCAGCACGCTGCAGTCGCCGCCGACGACGAT
CGGAAACGCGTGCCGGCCGAGCACATCGGCGACGCGCGCGGCAAGTTCGAGCGAGAACTC
GCGGATCGACACGCCGTTGCGGATGCGCGTGCCGGGCTGCGGCTCGAACGTATAGGCGGG
ATGCGGCAGGCGCCAGATGCGCGCGCGGACACTCGCGACGACATCGGTGGCCAGCAGGAC
GTCGGCGCCGCGCCAGGTTTCGGGCTCGCGGCCTGCATCGTTGGGCCGCAGGCCGAGGCT
GCTCGGCGCGGCGATCCATTCGATCGGACTGGTGTCGCTGGCTGATGCATTCGCGAGCCG
TAGGTCGGATGCAGCGGTCGACGTCGTCATGCGTTCTCCTCGTCGCGCGGTCGCTGGTCG
CCCCGCGCGTGCTAACCTGTCAACGGATCGTCAAAGGTTAGCACTCTTTTAACCCATGTC
AAAAGTTTCACCGGTTATAGAAGCACACACGTTCGACGCTCGAGACTTCGTCGGCGGGCA
TCCCGCTCTCGACTTCGTGAACACGGTGACCGGCCGCGATCAGGCACCGCGCGACTGGCT
GCCCGACTACGAGGCGTATCTCGCGTGGCTGCGCCAGTCGTCGGCCTTTTCCGCGCCGGA
CCTGCTCCAGCTCGCCGCGCATGCGGCCGAAGCGCCGGATGCGGCGGCCCGAGCGCTGCA
CGATGCGAAGCAACTGCGCGAAGCGCTGTTCGGCATCTTCGATGCGCTCGTGCACGACGC
GCAGCCGATCGAAGCGGATCTCGAAACGCTCGAGCGCGCGTGGCGGCGTGCGACGCGCGG
CCAGCGGCTGATCGCGGCGGCCGGACGCGTCGCGTTCGACGATCCGCCCGATTCAGCGAA
TCGCGCGGACCTCGATCGGCCGGCCCGGCGGATTGCGATCGCCGCCGTGAAGCTGCTCGA
AGCGTGGCCGAGCGAGCGATTGCGGATGTGCGCAGGATCGAATTGCGCGTGGCTGTTCAT
CGACAGCTCGAAGACGGGACGCCGGAAATGGTGCGACATGACGACGTGCGGGAACGTCGC
GAAGGCTCGGCGGCATTACCGCGCGGTGAAGCGCGCGCCGGCCGGAGCGGCGGCTGATCG
CGATGCAGCCGAGTAGGGGCACGTCGGCCGGCCGTCGCGCGTGGAACGCAAAAACAAAAG
GGCTCGGTCTTGCGACCGAGCCCTTCGAATTTCGTTGGTGGAGCGGAGGAGGATCGAACT
CCCGACCTTCGCATTGCGAACGCGACGCTCTCCCAGCTGAGCTACCGCCCCAACAAACCG
TCATCATACACACGCATTTCCGCGCTTGGCAATAGGGATTCCGTTACCGAAAAACCCCAA
AAAACGTCACTTGGACGGCGCGCCGGCCAGCACCCATTCGACGACCGCGCGCACGTCCGC
ATCGCTCATCCGCGGATGCGCAGGCATCGGAATCGCGCCCCACACGCCGGAGCCGCCTTC
CTTCACCTTCTTCGACAGCTTCGCGACCGCCTGCGGATCGGACTTGTAGCGCGCCGCGAT
ATCCTTGAACGACGGGCCGACCAGCTTGCGGTCGACCGCGTGGCAGCCCATGCACGCGTT
GCTGCGTGCGACCTTCAGGCCGTCGCCGACGTCCGCGTGCGCGACACCGATTGCACTCGC
CGCAAGCGCACCGATCGCAGCCGCGGCCGCCGCACGCCGCACGATCCGGCTTTTCAGTTG
CTTCATCTGCGGGAACCTCATTGCGGCGTCGCCTTCGGGTTGCCGGGATGAACGTTCGAC
GAATTCGAGATCGGCGCAGGCGGCTGCAGCGGCGTAGCCTGCACCGACGCGTCCGGCACC
GCGCCGACCGTCGCGGCATCGGCCGGCGCGGCGCCGGCCTGCGCGCCTGACGCGCCGTTC
GCGGGCGTTGCGGCCTGCAGCGCCTGTACGTCCTGCGGCTTGATGTACTGGAACACCTTC
ACGACCTTCTCGACGCCCGGCACCTGGCTCGCGATTTCCGCGCCGCGATTGCCCTCCTCG
ACGGTCACGAGCCCCATCAGATAGATATTGCCGCGCTCGCTGACGACCTTGTAGTTGTTC
GCCGACACGCCCTTCGTCGCGATCAGCTCGGACTTCACGCGCCCTTCGAGGTACGAGTCG
TTCGCGCGCGACGACAGCGACGCGGCCGGCTCGACCGACAGCTCGTTGACGATCCCGTTC
ACGTTGTTGATGCCGCGCACGATCTCCTCGGCACGCTGCTTCGACGCGTCGTTCGGCACT
TCGCCGGTGAGCAGCACGCGGCGGTTGAACACCGTCACGTTCACGTGCGACTGGTCCGGC
AGCCCGTTGTTGATCTGCGAGAGCGCCTTCACCTGGATCTCGCGATCTTCGGTCTGTGCG
CCGAGCGTGCGGCGATCGGTCGCGATCAGCGCGCCGCCGCCGGCCGCCGCACCGACCACG
CCGAGCACGCAGCCCTGCAGCGACACGGCAAGGCCCGCCGTCAGCGCGGCGAGCAGCGTG
GTTCTGACGAGCGTCTGTTTGACGCGGCTTTGATTCATCGACGGCTCTCCTTCGTTCAAT
CCTCGCCCAGCAGCATCGCGTCGATGCCGTCGCACAGGCAGTGGATGGTCAGCAGATGGA
CTTCGTGGACGCGCGCCGCGCGGTCTGCGGGCACGCTGATCGGAATATCGGTATCGGACA
GCGCGGCCGCGACCGCCTGGCCGCCGCCGGTGAGTGCGACGACGGTCATCTCGCGCTCGT
GCGCTTCGTCGATCGCCGCCAGCACGCGCGGCGACGTGCCGCTCGGGTCGAGCACCAGCA
GGATGTCGCCGGTCTGCCCGAGCACACGCACCTGCTGCGCGAACAGCTGGTCGGCAGCGG
CCGCGCCGGCGAGACCGGCCTGCGACGCGTCGGTGGCCAGCGCGATCGCGGGCAGCCCCG
GACGTTCGCGCTCGAAACCGCCGACGAGCGATACGGCGAGGTAATGCGCGGAGACGGCCG
ACGGAAAGTCTGAAGGATAGGATCACCCACTTATGAAAAATCCCTCACGACGCCAGAGGC
TGAAGAGGGGGGGAGGAAAGGGTGGTGGTGTTTTTGTGTGCATTTCCGAATATTAATCCC
AATACTAAATAAACAGGCGGGTCGACGGGTTGCAGAATAGAGAGGGGGAAAAAATCCCTA
TATCTTGACTTATTCCAGTCGCATCCTCGNNNNNNNNNNNNNNNNNNNNNNNNNNNNNNN
NNNNNNNNNNNNNNNNNNNNNNNNNNNNNNNNNNNNNNNNNNNNNNNNNNNNNNNNNNNN
NNNNNNNNNNNNNNNNNNNNNNNNNNNNNNNNNNNNNNNNNNNNNNNNNNNNNNNNNNNN
NNNNNNNNNNNNNNNNNNNNNNNNNNNNNNNNNNNNNNNNNNNNNNNNNNNNNNNNNNNN
NNNNNNNNNNNNNNNNNNNNNNNNNNNNNNNNNNNNNNNNNNNNNNNNNNNNNNNNNNNN
NNNNNNNNNNNNNNNNNNNNNNNNNNNNNNNNNNNNNNNNNNNNNNNNNNNNNNNNNNNN
NNNNNNNNNNNGCCGGGACGAACGCGAGGCCGGGGCGCTCGAGAAATTCCCGCGCGCGCT
GCTCGAACGCCGCGCCGACCGGCTTGGAGCTGCGCGGCGCCGGAAAAGTTGTCGCCCGCG
CGCGGCGCGGCCGGCCCGCCCGCCGATCGCGCGGGCGCCGCGTGGCACAATGCCGTCCTT
GTTCCGCCTGCGCCGCGATCGCGCGCCTTGCCTGCCATGACTGCCCTCCTCGAACTCGCG
CACACGCAGCACTACCCGAGCGCCGCGCTTTACGTGGTCGCGACGCCGATCGGCAACGCC
GCCGACATCACGCTGCGCGCGCTGCACGTGCTCGGCCTCGCCGACCGCATCGCGGCCGAA
GACACGCGCAACACCGGCCAGCTGCTCGCCCGCTACGGAATCTCGAAGCCGCTCGTCGCC
GTGCACGAACACAACGAACGCGAAGCCGCACAGCGCGTGATCGAGCTGTTGCGCGCCGGC
GAGCGCGTCGCATACGTGTCCGATGCCGGCACGCCCGGCATCTCGGACCCCGGTGCGCGG
CTCGTCGACGCGGTGCGCGACGCCGGCTTCGCGGTAATTCCGCTGCCGGGGGCGAGCGCC
GCCGTGACCGCGCTGAGCGTCGCGGGCGGCTGGGCCGGCGCGTTCACGTTCGCGGGCTTT
CTGCCGCCGAAGGCGAAGCAGCGCGCGGCCGCGCTGCAGGCGCTCGCACGGCACCCGTAC
GCGCTGGTGTTCTACGAAGCGCCGCACCGGATCGCCGAAACCGTCGCCGCAGTCGCCGAA
GCGTTCGGCCCCGCGCGCCGGCTGCTGATCGCACGCGAGCTCACCAAGCTACACGAGCAG
CTGTTCGCCGGCACCCTGGCCGAAGGACAGACGTGGCTCGACGGCGATGCGAACCGCCAG
CGCGGCGAGTTCGTACTGGTCGTCGAAGGCGCGCCGGCGACCGCCGGCGAAACGGACGAC
ACCGCGCACGACGCGCTGCTGAAGCTGCTGCTCGACGAAGTGCCGGTGAAGAGCGCGGCA
AAGCTCGCGGCCGCACTGACGGGCGCGTCGCGCAACGCGCTGTACGCGCGCGCGCTCGCG
CTGAAGGAAGGCTGACGATACGTTCCGCGCGCCGCGCCGGCGCGCAGAAACGACAAAGGG
CTGCGCGAACGCAGCCCTCTTTCACGCGCGGCCGAGCCGCGGCGGTATTCCGGTTTACTT
CGACGAGATCGATGCGAGCATTTCGTCGCGCGCCTCGCGCGCTTCCTGCGGCGACAGCCC
TTCGATCTTCACGCGGCCGGTGCCGGCGTGCACGAGGCCGATCACCTTCGCGGCCGCATA
CGACAGGTCGAGCACGCGGCCGCGCTTGAACGGCCCGCGATCGTTGACCTTCACGACGAC
CCACTTGCCGTTCGACGCGTTCGTCACCTTGATGTAGGACGACAGCGGCAGCGTACGGTG
CGCGGCGGTGAACGCGTTCATGTTGAAGCGCTCGCCGTTCGCGGTGCGGCGGCCATGGAA
ATCCCGCCCGTACCACGACGCGCGGCCCGTCTGATGGAAATCGGAAATGTCCTTCCCGTC
GATCGGCTCGGCGTCGGCCAGCGACGACTTCTTCGCGTCCTTGCTGTCCGCGGCCGGCAT
CGATGCCAGCGCGGAGTCGAAATTCAGCTGCGGCTTGTCGTCGTCCGCCTTCGCGGCAGC
GGCCGTCTTGTCGGCCGCGCCCTTCTGGTTTGCGTTGCCGGTGGTCTGGCTGGATGGAAC
CGCACAGCCGGTCAACGCAAGAAATAATGCAATGGTCCCGAATCGGCTCGGAAATCGAAA
ATTCATCGACGTGTCGCCTTCTGGTTCGGGCCGCTTCCTCCCTCCGCTGCTTCACAACGC
AGACTCGCGGCCCGGACGGCAAATGCGTGCACGCCCCGCTCGAACGCGAGCAGGCGGCTA
GCATGGGCGCGGCTTTCGTCTCTGCCGCAACCGTCCTGATTAGCTTTCACGTCTGGCGCA
ACCTGTCCCCGGCAGCCTGACCAGACCCCATATGCCGCCATCGAACATGGCTTGCAGGTT
CGCGCGCGTCGATACGACCAACGCACAGGAACGGCGGCACAGGCCTCGTCCGGCGGCGCG
GCAGCAAGGCCGCAGGCGGGCGCGCAGCACCCGGCCGGACAAGACGTGAGCACCGAATGC
TCGGTGCTGGATACACCGCCGGACTCCCCGGCGGTCGATGCTTGACGGTGAATCCGACGC
CCCGCAAACGGGGCCGAAACACCAGCGAATTGCGTGAGATTTCACGCGCAATGGGCCGCA
TTATACATAAATCAAAACGTGGTCTCGAAAAGCGGCCCGCGCGCGCGATTGATTGTCACT
ATGGCGACGACGATCGGCATGCTCGGGAATTCCCCGTATACCCGCGCCGCGCGCGGCGCC
GCAGCGACGGCAGCCGGCGCGCGCGACCGGTACAATCGGTCCTTTTAGCCGCCGGTGAAT
CCATGAAAGTCACGCTCATTCCGGTCACGCCGTTCCAGCAGAACTGCTCGCTGCTCGTCT
GCGAAAACACCGGCCGCGCCGCCGTCGTCGATCCGGGCGGCGACCTCGAACGGATCGAGC
AGGAGATCGCGCGGCAGAACGTGCAGGTCGACAAGGTACTGCTCACGCACGGCCACGTCG
ATCACTGCGCGGGCGCGAAGGCGCTCGCGACGCGCTACGGCGTGCCGATCGAGGGGCCGC
ACGAAGACGAGCGTTTCTGGATCGAGCAGTTGCCGATGCAAAGCCAGCGCTTCGGCTTTC
CGGCCGCCGAAGCGTTCGAGCCGGACCGCTGGCTGAACGACGGCGACACCGTGCGATTCG
GCGACGAGACGCTCGACGTCTATCACTGCCCGGGCCACACCCCGGGCCATGTCGTGTTCT
TCAGTCGCCCGCATCGCGTCGCGATCGTCGGCGACGTGCTGTTCGCGGGCTCGATCGGCC
GCACCGATTTCCCGCGCGGCAATCACGCGGATCTCGTCCGTTCGATCAAGGAGAAGCTGT
GGCCGCTCGGCGACGACGTGACGTTCGTGCCCGGTCATGGCCCGGTGTCGACGTTCGGCG
ACGAACGCCGCACGAACCCGTTTGTATCCGACAAGGTGTTCGGATGAGTCAGACCGCCAT
TCCGGAAATCTACGTCAGCACCGACGTCGAGGCCGACGGCCCGATTCCCGGCCCGCACTC
GATGCTGAGCTTCGCGTCGGCCGCCTATACCGAGGACAAGCAGCTGATCGCGACGTTCTC
CGCGAACCTCGAGACGCTGCCCGGCGCGCACGCGCATCCGGTGCAGGAAGCGTGGTGGAA
GACGGAGCCGGACGCGTGGGCCGCATGCCGGCGCGACCTGCAGGCGCCGGAAACCGCGCT
CGTCGCGTACGTCGAGTGGGTCGAGGCGCTGCCCGGCAAGCCGGTGTTCGTCGCGATGCC
GGCCGGCTTCGACTTCACGTTCATGTTCTGGTACATGATGCGCTTCGCGGGGCGCTGCCC
GTTCTCGTGGTCGGCGCTCGACATCAAGACGCTCGCGTTCGCGATGACGGGGCTGCCGTA
CCGCAAGGCGATCAAGCCGCGCTTTCCGAAGCACTGGTTCGACGATCATCCGCATACGCA
CGTCGCGCTCGACGACGCGATCGAGCAAGGCGCACTGTTCTGCAACATGCTCGCCGACCT
GCGCCGCCAGCAGGCCGCGCTCGCGGGCCTCGCCGTGTCGGATACCGATCGCTCCGAGCG
CGCGGGCGCGGGACAAAATCCTACCGATCCGCGCGCAAATTAGCGAAACTCGCTCAATGG
GGCCGCGTCGGATTGCCTTTCCTTTTCCGGCCCTCTAACATTCAGCGTGTTGTAGCTGCC
GCATGGAGGCGCAGGTGACGCTCGATTCCTTTTCGCAAAAAATCCTTCGCCTGTTGCAGC
TCGACGCGCGCCGCTCCGTGCAGGAAATCTCCGATCAGGTCGGCCTGTCGAGCACGCCGT
GCTGGCGCCGCATCAAGGACATGGAACAGTCCGGCGTGATCCAGCGCTACACGGCGCTGC
TCGATCGCGAGAAGCTCGGCCTGCATGTATGCGCGCTCGCGCACGTGCACCTGACGCGCC
ACAACGAGGGCGGCGTCGAGCAGTTCGAGCGCGAGATCGCGACCTGCCCGGAAGTCACCG
AGTGCTACAGCACGACCGGCGAAGCCGATTACATCCTCAAGATCGTCGCGCCGGACATCA
AGGCGTACGACGTGTTCCTGCACGAACGGATCTTCAAGATTCCCGCCGTCTCGCAGGTGC
GCACCAGCGTCGTGCTGCGCGAAATCAAGTTCGACACGCAGTTGCCGCTGTAACGCGCGG
CCGGCGCGCGCCGGCCGTTCTCGTCACGCGTGCACGGGCATCGCGCGCGTGAAGCCGATC
CTGCGCGCGCCGAACTGGCGCTTCAACGTGTCGACGTCGAGCCGATCGGCGAGCGCCGCA
TCGGTGTCGCCGGGCCCGGCCGCGAGCGTCACGTCGATCTCGAGCCCCGTGCTCAGGTAA
TGCAGATTGATCGCGCTCGCGCGCAGCCCGCGCTGCGCGAGCGCATCCTCGAGCCGCGCG
ACGATCTCGCCGCGCGGCGGCAACGCGAGCGCCGGCCGGCGCGCGGCGTCGTTCTCGGGA
TCGACGTGGATCAGCGCGTCGAGCACGCGCGGGTCGGACAGCACGCGCGAGCGCGCGGTT
TCGGCGATGTAGTGCCCTTCCGACACGGAAATCATCGGATCGACGAGGATGTGCGCGTCG
ACGAGCGCCGCATCGCCCATCTTGCGCGTGCGCAGATCGTGCACGTCGCGCACGCCCGGC
GTCGCGGCGAGCAGCGCGCGAATCTCGGCGGTCTCGGTCGTGTCGAGCGCGCGATCGGAC
AGGTCCTGCAGCGCGTCATAGCCGAACGTCCAGCCCATCCGCGCGACCATGAAGCCGACG
ATCGCGGCCGCGATCGGGTCGAGCAGCCGCACGCCGGCCAGGCTGCCGACGATGCCGATC
GCGACGACGAGCGACGAAGCGGCGTCCGAGCGCGCATGCCATGCATTCGCGACGAGCATC
GCCGAACGCACGCGCCGTGCTTCGCGCAGCATGTAGCGAAACAGCGCCTCTTTCGACACG
AGCACCGTCACCGCGACGACCAGCGCGGAAAAATGAACGGGCGGAACATCTTCGAGGTTC
ACGAGACGATCGCCGGAACGCCATAGCATGCCGATCCCGACCGCGATCAGAATCGCGCCG
AGAAACAGCGACGCGACGGTCTCGTAGCGGCTATGTCCGTAATTGTGGTCGGCGTCCGGC
AATGCACCGCTATGCCGATTCGCAACCAGCACGACAAAATCCGAGATCAAATCCGAGATC
GAATGCACGCCGTCCGCAATCAATGCTTGCGAATGCGCAATCGCGCCGACGACGATCTGA
AACGTCGCCAGCACGACATTCAACGCAATACTGACGAGCGTGCTCTTGCGCGCGACCGCA
TGCTTATCGGCACTTTGTACGTCGCCGGAAAAGATGGACATGGAAGTCGAGGTATCGATG
AGCGATACGGGATTCTATCAAACGCGGCCCGCCGCGCATTCCGATAACCCGAAATTTTCC
ATTTAAATCAACCGCTTATGCGAACGGATCGCATTTTCATTCACGCCCGCGCGATGACAG
CTTCATGACAATATGCATGCAATTGCATCGCGATACGAAAAAGCCGCGCTCCGGACGGAT
ACGCGGCTCTTTTCATCAGACGATTCAAACTTACGTTTAAATCGCAAATTGATCGCGGTT
CTTGCCGGCGATCCAGCGCGGCGGCTTGCCGCGGCCGGACCACGTCGCGCCCGTTTCCGG
ATCGCGGTATTTCGCCGCCACGCCTGCACGCGGGCGCCCGACCTTGCCTGCTTTCGCGCG
GCTCAGACCGAGTTCCGCGAGCGAAAAGCCGTAGTCGGCAATTTTCTGCTTCACGTCATT
CAGCACTTCCGCGTATTCGCGCGACTTCGCTTCTTCGATTTGCTTCTCCAGCTTCTCCCG
CTGGGCGAGCAGGTCCTTGTAAGAAGACATAGTTTCCCTTTCTATCTGACTAATGGCGCC
GGTCTGCAGCCGGCTGACCATTCATGGAATATTAGTGCCTCGGATTTTCGAAGGCAGAGA
TTAGCACAAAAAAGAATTGAGAGAAGCGGGATTGATGAAAATCCCGAGACTCGATTGTAA
TTCAGATGTGTCGATTTGACCGGTCGCGGCCTTTTCTCAAATTTTCACGGCGCGGCACAG
AGATTAGGACATTAGCGCGCGAGTATTAGGTCTATCAACATACGCAATTACCCTGCATCG
GGAAAAATCAAAGCTTTCATCGTGCGACAGGTTTGTGAAAATCGGACAGCTCCACGCCCT
AAAAAGACAAGTCGTCAAGGCGCGGCATCACGCGAAGTCGCGCGCGCACGCGAGCAGCCG
GTCGCGCAGCGCGCCGACATCGGCCGACGGCACATCGAACGGCGTGCGCACGCGGCGACC
GCCGAAGCGCCAGTCGGCGCCATGGCGGTCGACGCCGAGCAACGCCAGCCCGTCGCGGCG
CGCGTCGCCGGCATCGTATGCGTCCCACAGCGCCTGTTCGTCGTCGAACGCGAGCGGCGG
CAGCGCGTCGATGCCCGTGCCGTCCACCCAGCCCATGCGGCCGAATCCGCCGATATAGCG
CAGCCGCTCGACGTCGAGCGCCCAGAACGTGAAATCGCCGAGCGCGAGATACCGCGCAGC
GTCCGGCTCGTAGCGCAGATAGCGGGCGGCGACGTGCGGATCGTCGCCGAGCGGCACGAA
CCGGCCGAGCAGCGTCGCGCGCTCCGCATTCAGCACGTCGCCGTCCGGCGCATCGACGAC
GAGAAAACCGGCGCGCGGATCGGCGGCCAGATTGCGCGTGTGCTCGGCAAGTGCGCTGAC
GAGAATCACCGGCCGATGCGCGGGATCGGGCGCGAACGGCACGACCGTCGGGTACGGATA
ACCGTTCGGATCGCGCGCGTGCGTCGCGAGCGTGCCGAGCGCGCAGCGGTGCAGCAGATG
CAGGGGGAAGGCGGGATCGATATTCACGGGAACTCCTGCGTCGGAAAGCAAAGGCGGCAA
ACGCGCGCACGCCGGCTGCGAAGCAGGCATGCGGCGTGCACATCGATGTTACCCGCGGCG
GCTCGCGCCGCCCATCGGCCGAACGGCCGGCCGTCGGCAGAATTGCAAGCGGTTCGATAG
AATCTGACGAATCAGACGGGCGCTGCGCGCCCGCGCTTTTTTTCTACAAGAGCATCCCGT
GTCCGAATCGTCCTCTCCTTTCGCCGCGCCGCCCGACGCGCATCGCGTGCTGTCGCTGCC
GGTCCGGCGACGCGCGCGCACGGCCACGATGGCGCTGTTTTTCGTCGCCGGCATGATGTA
CGCGTCGTGGGGCGTGCACGTGCCGACCGTGCGCGACAAGTTCGAACTGAGCCCGGGGCT
GCTGTCGGTCGCGCTGTTCGCGGTCGCCGGCGGCTCGATCGCCGCGATGCTGACGATCGC
GCGCTGGATCGCGCGCGTCGGCTCGCGCACCGCGTGCGTGACGGGCGGCCTCGTGATGTC
CGCGTGCGCGGCGCTGATCCTCGTCGTGCCCGACTACTGGATGCTGCTCGTCGTGCTCGC
GCTGTTCGGCTTCTCGATGGCGACGCTCGACGTCGCGATAAACGCGGAGGCGAGCGCGGT
CGAGATCGCGCTCGGCAAGCCGATCATGTCGTCGCTGCACGGAATGTTCAGCATCGGCGG
GATGTCCGGCGCGGCCGCCGGCGGTGCGCTGCTGTCGGCCGGCATGGCGCCGGCCGTGCA
TCTCGCGCTCGCCGCAGCCGCGACCGCCGCGGTCGTCGTCGTCGCCGCGCCGGCGGTGCT
GCCGCATGTCGCGCATCACGAACAGGCGCACGGCGGCGGGAACCGCTGGCGTTCGCCGGC
GCTATGGATGCTCGGCGGAATCGCGCTCGTCGCGCTGATCGCCGAAGGCGCAATGTACGA
CTGGGCGACCGTCTACATGCGCGACGTCGTCGCGGCGAGCCCGGCGCTCGCGAGCGCCGC
GTATGCGGCGTTCTCCGGCGGGATGGCCGCCGCGCGCTTCGCGGGCGACGCGGTGCGCGC
GCGATTCGGCGCGCCGCAGCTCGTGCTTGCAAGCGCATCGCTCGCGTGCGCGGGGATGAT
CGGCGCGCTGCTGCTGCCGCATCCGGTCGCCGTGCTGATCGGTTTCACGCTGATGGGGCT
CGGTCTCGCGAACATGATGCCGGTGCTGTTCGCGGCCGCCGCGCGCGTGAAGGGCGTTCA
TGCGGCCGAAGGTCTCGCGCACGTCGCGGGGCTCGCGTATTTCGGGCTGCTGTTCGGGCC
GGTCGTGATCGGCGGCGTCGCGCAGGCGGTGAACCTGACGACCGGCCTGTCGGTCGTCGC
GCTGTGCGCGGCGCTCGTTGCGCTGGTCGCGCCGAAGGTGCTCGCGCATCTGAAGATCTG
ACCGGAATCGCCGACTCCGCGTACTCAGGCGGGCAGCCGCTGCGCCGCCCGGAAACAGGA
AAGCGCGCATGCGTTGCCGCATGCGCGCTTTCGCCCCTCTGTCGACCGCTTTTTACTTAC
ATCTTCACTTCGTCGAGCAGCGTCTTCTTGCCGCTCTTGTAGTTGTACAGCGAGATCACG
CCGTGCTGCAGGTCGCCCTTCGAGTCGAAGGTCGTCGTGCCGATCACGCCCGTGTACTTC
GTCGCCGGCATCGCGGCGAGGATCTTCGCCGGATCGGTCGAGTTCGCGCGCTTCATCGCG
TCGGCGATGATGTACACGGCGTCATACGTGAACGGCGCGTAGATCTGGATCGGCTGGCCG
AAACGCTTCTCGTACTTCGCCTTGAACGCGGCGCCGCCCGGCATCTTCTCGAGCGAAGCG
CCGGCTTCCGAGCACACGACGTTGTCGGTCGCGTCGCCGGCCAGATCGGCCAGCTTTTCC
GTGCACACGCCGTCGCCCGCGAAGATCTTCGCGCGCAGGCCGAGCTGCTTCGCCTGCTTC
GCGAACGGGCCGCCCGTCGCGTCCATGCCGCCGTACATGATCGCGTCCGGATTCTCGCCC
TTGATCTTCGTCAGAATCGCGCGGAAGTCGACCGCCTTGTCGTTCGTCGCGTCATGCGAC
ATCACCTTCAGGCCGAGCGCCTTCGCCTTCTTCTCGAATTCGTTCGCGAGACCCTGGCCG
TACGCGGTCGAATCGTCGACCACCGCGACGCTCTTGATGCCCTTCGAATGCGCGTAGTTC
GCGAGTGCCGGGCCCTGCTGCGCGTCGGTCGCGACCACACGGTACGTGGTCTTGAAGCCT
TGCTGCGTGTAAGCGGGGTTGGTCGCCGACGGCGAGATCTGCACGATGCCCGCATCGCTG
TAGATCTTCGACGCCGGAATCGACGTGCCCGAGTTCAGGTGGCCGACCACCGCGACGACC
TTGTCGTCGACGAGCTTCTGCGCGACCTGCGTGGCCTGGCGCGGGTCGGCCGCGTCGTCC
TGCGGATCCAGCTGCAGCGTGATTTTCTGACCGCCGATCGTGAGACCCTTGGCGTTGATC
TCTTCGACTGCGAGACGCGCGCCGTTTTCGTTGTCCTTGCCCAGGTGTGCAATGCCGCCC
GTCAACGGCGCGACGTGGCCGATCTTGACGACTTGATCGGCGGCCGCGTTGCTTGCAGCT
GCAACGCACAGCATCGCCGCAGCGGTGATCGGCAACAGCTTTTGCATCTTGATATTCATG
TAAGTCTCCAGTTTCGGTCCCAATAAAACGCCATCGCCCGGTGCCCCGTTGCCATCCCTG
TGTTTGCAATCACTGGACGATTCGCCGGTTGCATCGTTCATGCACTTGGCCTCAAGTACG
TGAAAACAGCCGCTTTTAGCGGCCGCCGCCCGCACTTGCGCGCAAGTGTAGGTGATCAAA
TTAATTTGTGGGACTTTTTTGGGGTAGTGGTAACACTACCGATGCACGTGCGCTGGAATG
ACCGCTCGAATATCGCCGGAAGCCCCGTCCGATAAGGGTTTCCGCTAATTCCGCGCAGCC
GCGCGAAAGGCGGCTTTAAAGCATTCCCGCGGCATTTCGATTCGGTATTTTGTGCGCAGG
ACCATTGAATGAAACGCGCGTGACAGCACGCGCGTTTCCGGCTCGATGCGACGCGCTCAT
GCCGCCGTCGCGCGCCATTCGGCGTCGAGCGCGTCGACGAGCTGCGCGGTCGTCAGCGCA
TCGCCGCGCCGCCGCGCGAGCGGCGCGCCCTGGCCGGCCCACAGCGACAGGTAGTCGCCG
TCGTTCGCGCGGGCCGCGGCCTGGCGCAGCGGCTGCGTCAGCGCGTTCTGCACCGGATAC
GGCGCGACGTCGGCGATGCGTTCGCCGAGGCCTGCGCCCTCTTCGTGTCGCATGTCCCGC
GCCGCGATCGCCGGCGGGTGATCGCTCGCCTGACTTCGCTTCGCGAGGGACCCGACCGGG
ACCAGCACCGACTGGCCGCCGACCACGCGCGTTTCCATCAGGATCACGTTGCGCGTCGAC
TGCGAAACCTGTTCCGGCGACAGGCTCATCGCGAGCGGCAGATTCAGCGACTTCGACAGC
GCCGCGCCCGACGCGAGCAGCGACTCGTACATCGACTGGATGTCGGTGTACGGACCCAAC
ACCGCCTTGCCGGTAACGCCGTGATCTGATTGCGGACGAGCTGCTGTTCATAGAAGCCGT
CGCCCAGGCGTTGCGCGCTTCACGTCGGGCACGACGTCGCTTTCGTCGGGGACNNNNNNN
NNNNNNNNNNNNNNNNNNNNNNNNNNNNNNNNNNNNNNNNNNNNNNNNNNNNNNNNNNNN
NNNNNNNNNNNNNNNNNNNNNNNNNNNNNNNNNGAACGTGCCGCGATGCCCCCCCGCCTC
CGCGGCCTGTGCGGACAGCGCATCGGCGACCGGCCGCCTGCCACGCGCGCCCTTCCGCGA
CATGCGTCGCGGTGCCGATCACGTACGTGCCGGCGGCTTTCAGGCGCGCGACGTCGGCTG
CGTCGAGCACGCCGAACGTGAAGCTCGCGACCGGCACGCGCAGCGACACGAGCATGTCGA
GCTGCGCGCGGAAGTCGGGCGCGAAACGCGCGGGCGCGGTGCCCGGCGGCAGCCCGAGCG
CCGCATGGAGCGGATCGATCGCGGCGAGCGCACGCGCGACGGTCGCCGCGTCGGGCGCGA
CTTCGGGCAGCACGAACAGGTTCACGGCGAACGGACGATCGGTCGCCGCGCGGATCGCGT
CGACTTCGGCCGCGAGACGCTCGGGCGCGAGCGCGCCGGCGCCGAGGCTGCCGAGCGCGC
CGGCATTCGACGCAGCGGCGACCATCGCAGGCGTGGTCGCGCCGACCATCGGCGCCTGCA
CGAGCGGCACGCGCAGGCCGAAGCGTTCGGCAAACGGGGTGGAGAACGGGCGAGCGGACA
TGACGAATCCTTCGATGACGATGCGCGAAAGCGCCGGTGAGTCGTGCATCGACTCTATCG
AAGCGGCGCACCGCCGAAAAATGAATAATCGAGATCGAAACGATCGCTGCACGAGAAGCG
GCGCGGGCGCGCACGTTGCTCGGATCGCCGCGGGCGCTGCGAGCCGCTACTGGCCGCTGC
GGGCGCTGCGGAAGCTGCGGAAGCTGCGGGAGCTGCGGGAGTTACGAGCGCTGCGAGCGC
TGCGGGCCGCTGGGAGCCGCGGGGAATCGCCAGCGGCCGCTGCGGCCCGCGCGCCGCGTG
CGTCGCCGGCACCGCGCCGCCGCGCCCCGCACACTGCAACGCCGCACGATCGGTGGCACA
CTAGGCCGCCCCATATTTCACCGGCGCGCGTCGCGCGCCTCGTTCGCCAGGAGTTCAAAC
GTGACTGCCCAATGGATCGACATCCCGACCGGTAACGACAGCTTCGGCGGCTATCTCGCG
CTGCCCAAGCGCGGCAAGGGCCCTGCCGTCATCATCATCCAGGAGATCTTCGGCGTGAAC
GCGCACATCCGCTCGGTCGCCGATCAGTACGCGGCCGACGGTTTCGTCGCGCTCGCGCCG
GACGTGTTCTGGCGTACGCAGCCGCGCGTCGAGCTGACCTACGACGGCGCCGATCGCGAC
AAAGGCATCGAGTTGATGAAGAAGACCGACGTCGGCCTCGCGGTCGCCGACATCGGCGCG
GCCGCCGACGCGCTGCGCGCGCGTCCGGAAGTCGCCGGCAAGATCGCCGCGATCGGCTAC
TGCTTCGGCGGCCAGCTCGCGTATCGCGCGGCCGCCGGCGGCAAGCTTGACGCGGCGGTC
GCGTACTACGGCGGCGGCATCCAGAACGCGCTCGACCTCGCCGACAAGATCACGCAGCCG
ATCCTGTTCCACTACGCGGGGAACGACCACGCGATTCCGCCGGACGCCGTCGATCGCGTG
AAGGCCGCGTTCGCGGGCCGCGACAACGCGTCGTTCCACCTGTACGCGGATGCCGAGCAC
GGCTTCAACTGCCCGGACCGCGCGTCGTACAACCAGCGCGCCGCCGCGCTCGCGCACGGC
CGCACGCTGACGTTCGTCGCCGAGCAGCTGTAACGCCGACCGGCCGCGGGCCGCACGCGC
GGCCCGCGTTATCCTCCGTTCATCGCCACACGGGACCACGGGGAGCGACAGCGATGCATT
CGGACTATCTCGCACACGACGCGATCGGCCTCGCCGCACTCGTGCGCGACCGCAGCGCGA
GCCCGCGCGAGCTGCTCGACGCGGCGATCGGGCAGGCGGAAGCGGTCAACGGCGCGATCA
ACGCGATCGTGCTGCAAGACTACGAAGCGGCGCGCAAGCGTGCGGCAGCAGCCGAAGCGG
CCGACGCCGCCGGCACCGGCGCGCCGTTCGCGGGCGTGCCGTACCTCGTGAAGGATCTCG
GTGCGGCGGTGGCCGGGCTGCCGCTGTCGATGGGCAGCCGGCATTACCGCTACTTCGTGC
CGGCCGACGATTCGCCGGTGATCGCGCGAAGCCGTGCGGCCGGGCTCAACGTGTTCGGCA
AGACGAACACGTCGGAAATCGGCCAGATGCCGTACACGGAACCCGAGCTGTTCGGCGCGT
GCCGCAACCCGTGGAATCTCGATCACACGCCCGGCGGCTCGAGCGGCGGCGCGGCCGCGG
CCGTCGCGGCCGGCATCGTGCCGCTCGCCCATGCGTCGGACGGCGGCGGCTCGATCCGCA
TTCCCGCGTCGTGCTGCGGACTGTTCGGCCTGAAGCCGAGCCGCAACCCGGCGCTCGTCG
ATCAGCCGTCGAACGGCGAACTCGTCGTCCAGCATGCGGTGTCGCGCAGCGTGCGCGACA
GCGCGCTGCTGCTCGACGTGACGACCGGCCAGACGCTGCCGCCCGGCGCGCCCGGCACGT
TCCTCGGCGCGCTCGACACGCCGCCCGGCTCGCTGCGCATCGGGCTCGTCGTCGATCCGA
TGCTCGCGCCGGCGCTCGACGACGACACGCGCGCGGCGCTCGACGACGCGGCGGCGCTCG
TCGAATCGCTCGGCCATCGCGTCGAGCCGACGACGCTGCACGTCGACTATGCGCGCACGG
CCGAAACCTTCCTGACGCTGTGGGCGACGATCGCCGAGGAGATGGTGCTCGGCGCGCGCG
CATTGACCGGCCGCACGCCGCGGCGCGGCGAATTCGAGGCGGCGACGTGGGCGATGGCCG
TCGTCGGCCGGCGTCTCGCGCGGACGCGGCTCGCGGACGTACTCGAGTGGCAGCGCCAGC
TCACCGTGCAGGTCGCCGCGCTCGTGTCGCGCTACGACGCGATCCTGTGCGCGTCGCTCG
CGGGCCCGCCGGTGAAGATCGGCGAGCTGCGGCCGACGCCGCTCGAATCCGCGCAGATGA
AGCTGCTCGCTGCGCTGCCGGTGAAGCCGCTGCTGCGCGAAATGCTCGCAAAGGCGTCGC
AGAAGGCGTTCGCGTGGGCCGGCTGCACCGAGCTGTTCAACCTGACCGGGCAGCCGGCGA
TGTCGGTGCCGCTCTACTGGAACGCGCGCGGGCTGCCGATCGGCGTGCAGTTCGCCGCGC
GCCACGGCGACGACGCGCTGCTGCTGAAGCTCGCGCGGCAGCTGGAGCAGGCGCGGCCGT
GGTTCGATCGGCGCCCGCCGCTGATCCAGGCGCAGCGCGGATAAAAAAACCCGCCGGCAA
CACCGGCGGGTTTTTCACGCATGCGGAGCCGGCAGGCAGAACCGGCGACCCGCGCGGCGC
CTACACGTCGAGCCGTTCGCAGATCGTCCGCGTCGCGGCCGCCGCGTTCAGCGTGTAGAA
GTGCAGCCCCGGCACGCCGGCGTCGAGCAGGCGCCGGCACAGGCTCGTGACGACGTCCGC
GCCGAACGCGCGGATCGACTCGCGATCGTCGCCGAAGCTTTCGAGCCGGCGCGCGACCCA
GCGCGGCACTTCCGCGCCGCACATCTCGGAGAAGCGCATCAGCTGCGAGAAGTTCGTGAT
CGGCATGATGCCCGGCACGATCGGCACGTCGACGCCGAGCTTGCGCACATCGTCGACGAA
GCGGAAATACGCGTCCGCATTGAAGAAGTACTGCGTGATCGCGGAATTCGCGCCGGCCTT
CACCTTGCGCGCGAAGTTCTCGAGATCGGCCTTCGGCGAACGCGACTGCGGGTGGTACTC
CGGATACGCAGCGACCTCGATGTGGAACCAGTCGCCGTGTTCGGCACGGATGAAGCTGAC
GAGCTCCGACGCGTAGCGCAGCTCGCCGACCTCGCCCATTCCCGACGGCAGATCGCCGCG
CAGCGCGACGATGTGCCGGATGCCGTGCGAGCGGTACTGGTCGAGAATCGCGCGCAGGCT
GTCGCGCGACGAGCCGATGCACGACAGGTGCGGCGCGGCTTCGAGGCCGTCCTTCTGCAT
GTCGAGCACGGTATCGAGCGTGCCCTGCTGCGTCGAGCCGCCGGCGCCGAACGTCACGGA
GACGAATTTCGGCTTCAGCGGCAGCAGCTGCGCACGCGTCGCGCGCAGCTTCTCGACGCC
GTCCGCCGTTTTCGGCGGGAAGAATTCAAACGAGAGTTCGATCGGTTTCATGATTCGGTG
GATTGGGCCCGGCCGTCAGCCGATCTCGCGCTGGCCGAAGATCAGCGCGGACAGCAGCCA
CGACACGATGCTGTACAGGATCGAACCGAAAAACGCGGACCAGAATCCCGACACCTCGAA
CCCCTTCAGCAGCGACGACGCGAGCCAGAAGCACAGCGCGTTCACGACGAGGATGAACAG
CCCGAGCGTGACGATCGTGACGGGCAGCGTCAGCAGGATCAGCACCGGGCGGATCACCGT
GTTGATGAGGCCGAGCACGACCGCGACGATCAGTGCGGTGCCGAAGCTCTTGATGTGGAT
CGACGGCACGAGGTACGTGATGATCAGCAGCGCGAGCGCGTTGATGATCCAGGTGAGAAT
GACGCTCATGGAGTGCTCCGGTTCGGTTGTCGATCAGTGCGGTCTGCGAGCGCCGCTGCC
GGCCGCATCGCGCGCGCGAATGCGCGGCGAAACGGCGCGGCGTCCGGCGCCGGCCCGCCG
CTCCGCGTGCGCCGCGCGCCCGACGGCACGCGACGCGGCGGCACGGCGGCCGTCCATCAG
TAGCGGTAGTGGTCCGGCTTGAACGGGCCGTCCTTGTGCACGCCGATGTACGCGGCCTGC
TCGTCGGTCAGCGTCGACAGGTTCGCGCCGATGCGCGCGAGGTGCAGGCGCGCGACCTTC
TCGTCCAGATGCTTCGGCAGCACGTACACCTTGTTCTCGTACTGGTCGCCGCGCGTGAAC
AGTTCGATCTGCGCGAGCGTCTGGTTCGCGAACGAGTTCGACATCACGAACGACGGGTGG
CCGGTCGCGCAGCCGAGGTTCACGAGGCGGCCTTCGGCCAGCAGGATGATGCGCTTGCCG
TCCGGGAAGATGATGTGGTCGACCTGCGGCTTGATGTTTTCCCACTGGTACTGGCGCGTC
GACGCGACGTCGATTTCCGAGTCGAAGTGGCCGATGTTGCAGACGATCGCGTTGTGGCGC
ATCGCCTTCATGTGATCGTGGTTGATCACGTGGTAGTTGCCGGTCGCGGTCACGAAGATG
TCGGCCTTGTCGGCCGCATATTCCATCGTCACGACGCGGTAGCCTTCCATCGCCGCCTGC
AGCGCGCAGATCGGATCGATCTCGGTGACCCACACGGTCGCGCCGAGGCCGCGCAGCGAC
TGCGCGCAGCCCTTGCCCACGTCGCCGTAGCCGGCGACGACCGCGACCTTGCCCGCGATC
ATCACGTCGGTCGCGCGCTTGATGCCGTCGACGAGCGACTCGCGGCAGCCGTACAGGTTG
TCGAACTTCGATTTCGTGACCGAATCGTTCACGTTGAACGCCGGGAACGGCAGACGGCCG
TCCTTTTCCATCTGGTACAGGCGGTGCACACCGGTCGTCGTTTCCTCGGTCACGCCCTTG
ATGTGCGCGAGGCGCTTCGAGTACCAGTTCGCGTCGACGTCGAGGTGGCGCGCGATCGAC
TTGTACAGCGCGACTTCTTCCTCGTTGGTCGGCTTCGCGATCACCGAGCGGTCCTTCTCG
GCCTTCGCGCCGAGGATCAGCAGCAGCGTCGCATCGCCGCCGTCGTCGAGGATCATGTTC
GCGAACTCGCCGTTCGGCCATTCGAAGATGCGGTGCGAGAACTCCCAGTACTCGTCGAGC
GATTCGCCCTTGAACGCGAACACCGGCGTGCCGGCTTCGACGATCGCCGCGGCCGCATGA
TCCTGCGTCGAGAAGATGTTGCACGATGCCCAGCGGACTTCGGCGCCGAGCGCCTTCAGC
GTCTCGATCAGCACGCCGGTCTGGATCGTCATGTGCAACGAACCGGCGATGCGCGCGCCC
TTCAGCGGCTGCTGCGCCTTGTATTCGTCGCGGATCTGCACGAGGCCCGGCATTTCGGTC
TCGGCGATGTTCAGTTCCTTGCGGCCCCAGCCGGCAAGTGCCATGTCGGCGACGACGTAA
TCGTTGGAAGTCTTGGAATCGATGATGGCGTTCATCACGCCCTCCTTTCTAAAAAAGTTC
TAGAAATTGATGACGTGAGCGCCGTTCAGGAAGCGGGGCCGGCGCGAATGTCGCCGCACG
GCTGCTTGGTGAAGTCTTCCGAGCCTGGCGGACGCAGAAGGTCCGTCGCAACGCTCCTCG
GAAAACGGAAGGGATTGTAGCAAATCGGCGCGTGCCGTGCGCATGCGCGCGGTGCCGCGT
ACGAGCCGCGCCGGGCGGCGCGCAAAGGGTCAGGTTTCCGCGCCGACCCACGCCTGTTCG
CGCAGCCGCGCACGCAGGCGTGCGACCGCCTGGCTGTGCAGCTGGCATACGCGCGATTCG
CTCACTTCGAGCACCGCGCCGATCTCGCGCAGGTTCAGCCCGCGCTCGTAGTACAGCGAC
ATCAGCAGCTTTTCGCGCTCGGGCAGCCGCTCGATCGCTTCGACGAGCGCATCGCGCAGA
TGCTCGTCGAGCAGCGCGGACAGCGGATCGGCATGATCGACGCGGAAGCGGTCGAGGAAC
GGCTCGTCGTCGGCCGCGCGGTCGAAGTCCTCGTAGTAGATCAGCTGGCTGCCGTGCAGG
TCCTGCAGCATCGCCTGGTATTCGTCAAGCGGCATGTTCAGATGCTGCGCGATCTCGGCC
TCGCTCGCCGCGCGGCCGAGCTGCTGCTCGACCTGGTGCACCGCATGCTCGACCTCGCGC
GACGTCTTGCGCAGGCTGCGCGGCAGCCAGTCGTTGCTGCGCAGCTCGTCGAGCATCGCG
CCGCGGATGCGCTGCGTCGCGTAGGTCTCGAACTGCGCGCCCTGGTCTTCCTTGTAGCGG
CCGGCCGCGTCCATCAAGCCGATCATGCCGGCCTGGATCAGGTCGTCGAGGTCCACGCTC
GCCGGCATCTTCGCGACGAGCTGCAGCCCGAGGCGCCGCACGAGCGGCGCATATTGCGCG
AGCACGTCGGCCTGGGACATCTTTCCTTGAGCGTTGTACATCATGGCTCTCTCCTTGCTC
ATGCGGCGTGGACCGCACCCGCCTCGTACGACGGCTTGCCGCCCGCATGGGCGGCGCGGC
CCGCGCCCGAACCCGGACGCATCGGCCAATACAGCAGGTCGGCGGCGATCTGCCGGTAGT
CGCGCGCGGCGGCCGACGACGGGAACGCGTCGACCGCGGTATGCATCAGATCGCGCGCAT
GCTCGACGAGCGGATCGGCGCTCACGCAGCCGGCGTCGGCGATCGACACGGCCAGGTAGC
GGCTCGCGACGCCCGCGAGGTTGTCGAACGCGGTCTTCGCGTCCGCGTGGCTGCCGACGT
GATTGGTCAGCACGCGGAACTGCGGGATCGCGTGCGCGAAATGCAGCCGCTTCATGCACG
CATACGCTTCGGTGATCGCGTGCGCGGCGACCCGCGTGACGATCAGCACGTCATGAGCCT
CGCGCGCGAGCGCCGAGAACGAACCGTCCGCGCCGAGCTGCGCGTCGACGAGCACGATGT
CGGCCTGGCCGTCGACGAAGTCGCTCAGCTGCGCGTCGCCGTAGCCGTCGCGCGCGAACC
GCGCGGCCGCGCACAGGCTGAAGCCGGCGGTGACGCGCGTGCGTTCGCCGTCGCGCAGCC
ACGCGCCGGCGAGCGTCGCGGCGGCCGACTGCACGTCCGCACGCTCGTCGACGACGAGCA
CGTCCTTGCCGAGCGCGGCGAGCGCCGCCGCGACGTTCACGACGGTAGTCGTGCAGCCGA
TGCCGACCGGCCCGCCCGTCACCGCGACGATCCGCGATGCGCGCCCGGCGAGCAGGCGCC
GCAGCCCTTCGGCCTGGTCGATGATCCGTTTATCCAAATCGCACCTCGTGCAGCTCGGCG
GTGGAACGCGCGGTCAGTGCGGAAAGCAGCGCCGGCATGTCCTCGTCTTGCGGCACGAAG
GGCGAGCCGTCGCGCGGCACACAGAACGCGCTTTTCAGCAGGAATCGGGTGGTCGCGACA
TACAGGTTCTCCGGCACCTTCTGGCCGGTCGACACGTAGTGGACCGGCAGCTTGTAGCGG
ATCACGGTGTCGAGCACGCCGCCGAGGTGGGTCGCCTCGTCGAGCTTCGTCAGGATGCAG
CCGGCGAGGTCGGGATGCTCGCCCGCGCTGCGGTATGCCTGCACGACTTCGTTCAGCGTG
TCGCCGTGGCTGGTCGCGTTCAGCAGCAGCAGCCGCTGCACCGGCGCGTTCGCGCCGTGC
AGCATCGCGATCTGGTCGGACACCGCGCGATCGCGCTGGCTCATGCCGATCGTGTCGATC
AGCACGATGTGCTTGTTGCGCAGCTCGGACAGCGCGAGCGCGAGATCGCCCGCGTCCTTC
ACCGCATGCACCGGCACGCCGAGGATCTTGCCGAAGATGCGCAGCTGCTCGTGCCCGCCG
ATCCGGTAGCTGTCGGTCGTCAGCAGCGCGACCTTGCTCGCGCCGAAGCGCATCACGCAG
CGCGCGGCGAGCTTCGCGGTGGTCGTCGTCTTGCCGACGCCGGTCGGCCCCATTCAGCCG
CGAACACGCCACCGCGCTCAATCAGCGTGTCATCACTGTCGAACACCGGGAAGTTCGCCC
GCCAAGCACCGACTGCCCCCATTTTAACGCCTTGCTCCAACGTATACTAATATGTCGCTG
GCCGGCGGTGTGTCTAATAGGGTCCGGCAAAATTTAGAGTAATACCACCCGTAAAACAAT
TCTACATAAGTCGAGAAGAACATGCTACTACCAAGCATACGACCCGAAGAGAGGTAGCTT
ACATCGTAGATCTGCATCCTCATTATTTTGGAGATTATTTTAGGGTGTCTTTCTATTTTT
GATCTCTCTTCAATTCTTTTGTATTATNNNNNNNNNNNNNNNNNNNNNNNNNNNNNNNNN
NNNNNNNNNNNNNNNNNNNNNNNNNNNNNNNNNNNNNNNNNNNNNNNNNNNNNNNNNNNN
NNNNNNNNNNNNNNNNNNNNNNNNNNNNNNNNNNNNNNNNNNNNNNNNNNNNNNNNNNNN
NNNNNNNNNNNNNNNNNNNNNNNNNNNNNNNNNNNNNNNNNNNNNNNNNNNNNNNNNNNN
NNNNNNNNNNNNNNNNNNNNNNNNNNNNNNNNNNNNNNNNNNNNNNNNNNNNNNNNNNNN
NNNNNNNNNNNNNNNNNNNNNNNNNNNNNNNNNNNNNNNNNNNNNNNNNNNNNNNNNNNN
NNNNNNNNNGACGGCGTTGCGGCGGGCAGCCGCATCGTCGCGCACGGCCGGCGCGACCGG
GTCCGCCGTTTCGGCAGCCGTATCCGTGATGTCGGCGCTCGCGCCGAACACCGACGAGAA
CACGTCCGGCAGCCCGCCTTCGGCGCCCGCGTACGGGTTGACGGCCGGTCGCGCGATCGC
GGCCGGTCGCGCCGGCGCGATGCCCGGCACGGCCGCGGCCGGCACCGATTCCGGCACGCG
CGGCGTCGCGATGCGCGCGCGCGCGGCAGCGGCGGGCGTCACCGCGGCGAGGTCGGAGTC
GGCCAGTGCGACGATTTCGACACTGCCGTCATCGAGCGTGCGGTTCGACAGCACGACGGC
GTCGGCGCCGAGTGCCTCGCGCACAAGACGAAGCGCGTCGCGGCTCGTCGCGCCGGTGAA
TTTGCGAATGTTCAAGCGGAACCCCCGATGACGTTAACGACCTTGATCGTGCGTGTGTCC
GGCACTTCGGCGTACGACAGCACTTTCAATTGCGGCAGGCTGCGGCGCAGGAAGCGCGCG
AGCATCGCGCGCAGCGCGTGCTGCACGAGCAGCACGGGCGGCAGCCCGAGATTCTGTTGA
CGCAGCAGCGCTTGCTGCGTGCCGGTCAGAAGGTTGTGCGCGAGGCCGGGCTCGAGGCCC
GGGTTCGCGCCGGTGGCGAGCGCCTGCGACAGCACGCGCTCGAGATTCGCGTCGAGGCCC
ATCACCTGCATCTCGCCCGAGCCCGGATACCACTGCTGCGTGATCGCACGGCCGAGCGAC
AGCCGCACGGCGGCCGTGATCTCGTATGCGTCGCCGCGGCCCGCATGTTCGGACACGGCT
TCGAGGATCGTGCGCATGTCGCGGATCGGCACGCCTTCCTCGAGCAGGTTCTGCAGCACC
TTCTGCAGCGTCGTCAGCGAGATCGTCTTCGGCACGAGATCCTCGACGAGCGACGGCGCG
TCCTTGCCGGTGCGCTCGACGAGCGCCTGCACTTCCTGGCGGCCGAGCAGCTCGGCCGCG
TGCTGGACGACGAGATGGTTCAGGTGCGTCGCGACGACGGTGCTCGCATCGACGACCGTG
TAGCCGTACACCTGCGCCTGTTCGCGCATCGCGACGTCGATCCACACGGCCGGCAGCCCG
AATGCCGGGTCCTGCGTGGCAGCGCCCGGCAGCGCGGCCGTCACCTGCCCGGGATTGATC
GCGAGCCACTGGCCGGGGAACACTTCGCCCGCGCCGATCTCGACACCCTTCAGCGCGATC
CGGTATGCGTTCGGCCGCAGCTCGAGGTTGTCGCGGATATGGATCACCGGCGGCAGGAAG
CCGATTTCCTGCGCGAATTTCTTGCGGATGCTCTTGATCCGCTTGAGCAGCTCGCCGTCG
CTGTTCTTGTCGACGAGCGGAATCAGCCGGTAGCCGACTTCGAGGCCGAGCGGGTCGATC
AGCTGCACGTCGTCCCACGTCGCCTCGTGGCTGTCGGCCGGCAGCGCGGCGGGCGGCGCG
ATTTCGGTCACGTCGCCGGCCGCCTTGCGCGCGGCCGCGCGCTTCGTCTGCGTGCGGGCA
AGCCAGATCGCGCCGCCGCCGAGCAGCAGGAACGCGAAGTGCGGCATCCCGGGAATCAGC
CCCATCAGCACAATGATCGCGCCGGTGATCGTCAGCACGCGCGGGTTCGTGAACAGCTGG
CCGGTGATCTGCGTGCCGATGTCCTCGTCGGTCGCGACGCGCGACACGATCACGCCGGCC
GCGGTCGAGATCACGAGCGACGGAATCTGCGCGACGAGGCCGTCGCCGATCGTCAGCAGC
GTGTAGTTCGTGCCCGCGGCCGCGAACGTCATGTCGTGCTGGACCATCCCGACGATCAGC
CCGCCGATCACGTTGATCGCCATGATGATCAGGCCGGCGATCGCGTCGCCGCGCACGAAC
TTCGACGCGCCGTCCATCGACCCGTAGAACTCCGCCTCCTGTGCGACGGCCTGACGGCGC
TTGCGCGCGACTTCCTCGTTGATGAGGCCGGCGTTCAGGTCCGCGTCGATCGCCATCTGC
TTGCCGGGCATCGCGTCGAGCGTGAAGCGCGCGGACACTTCGGCGATGCGCCCCGCGCCC
TTCGTGATCACCATGAAGTTGATGATCATCAGGATCACGAACACGACGATGCCGACCGCG
AAATTGCCGCCGACGAGGAAGTGGCCGAACGCCTCGATCACCTGGCCGGCCGCGTCGGGG
CCGGTGTGACCTTCGAGCAGCACGACGCGCGTCGACGCGACGTTCAGCGACAGCCGCAGC
AGCGTCGAGAACAGCAGCACGCTCGGGAACGCCGCGAAGTCGAGCGGCTTCATCGTGTAC
ATGCTGACGAGCAGCACCATCACCGACAGCGCGATGTTGAACGTGAACAGCAGATCCAGC
AGCAGCGGCGGCAGCGGCAGGATCATCATCCCGAGGATCATGCAGATCAGGACCGGGCCC
GCGAGCGCGCGCAGGTTGGTGCCCGCGAGCAGGTTCGGACGCTTCGCGAACAGGCTGCCC
GGCGTGCTCATGCCGTGCCTCCGGCCGTGCCGAGCACGTCTTCGGCTTCGTCGCGCTCGT
CGTCGGCGGCCACCGACGCGCCCTTGTCGAGCTCGGCCGGCACGTCGAGATCGACCGGCG
CGGCCGGGAACGCGCCGCCTTCCGAGCGGAAGCGCTTGAGCTGATAGACCCACGCGAGCA
CTTCGGCGACGGCCGAGTACAGCGAGCCGGGAATCTCGCGCTCGAGTTCGACGTTGTGAT
ACAGCGCGCGCGCGAGCGGCGGCGCCTCGAGCAGCGGCACGTTGTGCTCGGCCGCGAGTT
CGCGGATGCGCGCGGCGACCAGGTTCACGCCCTTCGCGACGACCTTCGGCGCGCGCATCT
CGCCGTCCGTGTACTGCAGCGCGACCGCGAAGTGCGTCGGGTTCGTGACGACCACGTCCG
CCTTCGGCACGGCCGCCATCATCCGGCGGCGCGCGATCGCGCGCTGCTGCTGGCGAATGC
GCCCCTTCACGTGCGGATCGCCTTCGTTCTCGCGATGCTCGCGCTTCACTTCTTCCTTCG
TCATGCGCAACTTCTTGTTGTACTGCCAGAGCTGATACGGAACGTCGAGCGCGGCGACGA
CGAGCATGCCGGCGACCGTCGTGCCGCAGCACACGGCGACGAGATGCAGCGCATCGGCGA
GCGCGGTGCCGAGCGGCCGCGTCGCGAGGCCGAGCAGCTCGTCCTTGCTGCGCCAGATCG
CGATGCCGCCGATCCCGCCGACGACGAGCGTCTTCGCGACCGACATCGCGAGCTGGATCG
GCCCCTGGATCGAAAAGATGCGGCCGAGCCCGGCGATCGGGTTCAGCCGGTCGAACTTCA
GCTCGAACGTCTTCTGCGACAGCAGCCAGCCGCCGAGCGCCATCGGTGCGAGCAGCGCGG
CGAGGCCGGTGAGCGCGAGCAGCGGCAGCAGCGCGGCCAGGCCTTCGACGCTCGCGCTGC
CGGCCGCCGACAGCATCCGGTTCGTGTCGAACGCGGTCGCGCGATCGAACGAGAACGCGC
CGCGAAGCATCGTCTGCAGATGCGTGCCCGACGGACCCGCGAGCAGCCACGCGCCGTAGA
ACCCGGCCGCGAGCAGCGCGAACGAAGCGAGTTCGCGCGAGCGCGCGACCTGCCCCTCCT
CGCGCGCCTTCTCGCGGCGTCTCGGAGTGGCGGCTTCGGTTCGGTCGAGATCGCTCTCGT
CTGCCACGGGGCCTCCAGTCGGGTACGGCGGGATGCCGCTTTCCAGTGACACCGATTATT
CATGCGCGCGTCAAACGCCGATCGGTCGAGCAAAGCCGGGAAAGGGGGGTATTTCGGGGA
ATCGGGCGGGCTGGCGACGTCCGGGTCGGTCCTCGCATCGGGAAAGCGCGGCGATCCGAT
CAATATTTAGAAGCGCAGCGGCAATCGGCGGGGCATGATCGGCGCTCCATTGACAGGAAA
CACCATGCCAATTACCAGAACCGGCGACGTCGGTCCGACCCGGCACATCACGATACGCGG
CGACAGTTCAGAACCGCACTCCATGCCGACGAAGGCGATTCTCGAGCATATCGTGGCCGT
CGCTTCGCGCAGCGCCGGTTACTTGCGTGGCGCGTCGCCGGATGACGTCGCGTACGCGAG
AAAGCAGCTGGGGTCGATCCACGACCCGAAGCGGTTCCTTTCGTCCATTTACTTCGCAAA
ACGTCATGGCGTCGAGATGGACGAGACCCTCCTTGCGCATGTCGCCGTGGATATGCTCGA
AGCGGGCAACCGACACGCCCATCCGCTGCGAAAGGGCTACAGAAAAGCACGCGGTAATGA
GATGCGGTACCGATCTCTACGTACGGGCGATGCCACCGCAAAAAAATTTAACCTCTCAAA
TATTCATGCCGACACGGACTATCAGGCGGTCGCCCGACGTCACGGAATCCGCGAGCTGGA
TCCGCTACGGGAACGGTATGTCAACTGTTGCGTCGGATGGATATCGAGAGGCATCCCCCG
AAACTATCTTGCAGCGGCCGCGCTCGCCCCTTTCCCAACGCGGCGTGCGACGGCGGAAGC
TGAAAGCTTACTGAGGAAGCCAGGCCACGCCCTGCTGGCGAAGATGATACGGGACGCCAT
CGCCACTCACGGGCTGTCGCGGCAAGCGGCGCTGGCCAAATACGGTGCAGAGGACAATGA
TGAGGTTCTCCGCCTGCTCGAGAAACGGCATTTGCCGGCCGACGCCTACGAACAGTGCAT
CGCGGGTACGCCATGCAACGACATCGTGTTGAATGACGAGAACGAAGACGTGAGGCTGAC
GCTGCAGCGAATCGCCATCGGCCGTTACCTTCGCAGCGCTGCCCCGCTTCCTCGTTATTC
CGATGTCGATGCAGTGGCAGCCCACCTAGGCATCGACGCCCCCGAACTCAGGCAACACTT
TCGAAAGGCAGTGATCTGGGAAGCCTTCGACAGGATCAGGCTGGGCACGCGCGTCGGCGA
CGTGGCCCGCGAGCTAGGTATTCCCGAAGGAAGGCTGGCTCTGCATGCGAAATCGTGGCA
GAGCGAGCTGCCGGAAAATCACACGGCGGAGAAAAGGTGGGGACAGGTAGACTGCTATAG
CTTCCGGCACGCTTTTACGGTGGCAGCCAAAACCCTGATGACTGAGCTAGTGTCCCGTTC
CGTTGTTAACTGATCTATGTTCACGTAGCATGTTGACGTCAACGGAACGGGAGACATCAG
CATGGCGATGGGACGACCGAAGGTGGAACTGGTGCTGAGCGAAGACGAACGCTCGCAATT
GATGTCGATAGCACGTTCTCGTTCGATTTCGGCTGCGCTGGTCGCGCGGGCGCGCATCGT
GCTGGCGGCTGCTGACGGCGAACCCAACAGCGCAATCGCACAACGCCTGCAACTCACGCG
CGCCACGGTGGGCAAGTGGCGTCTGCGGTTTCTGGAGCAGCGAATCAACGGACTCTATGA
CGAAGTTCGTCCCGGCAAACCACGCACGATCGACGACGAGCGGCTGGCTCAACTGATTCA
TAAGACCCTGCATACGAAGCCGGCAGATGGATCCACTCACTGGAGCGTGCGCACGATTGC
CGCCGAAACTGCCATCTCGCCAACGAGTGTGCACCGTTACTTCAAGCTGCTGGGGCTGCA
GCCGCATCGCAGCGAAAGCTTCAAGCTCTCGACCGATCAGTTCTTCATCGAGAAGCTGCG
CGATGTGATCGGCTTGTACTTGAGCCCTCCGGAGAACGCCCTGGTGCTGTGCGTGGACGA
GAAGAGCCAGTGTCAGGCGCTCGAGCGCACGCAACCTATGCTGCCGATGGGTTTCGGTTA
CGTCGAAGGCGTCACTCATGATTACGTCCGTCACGGCACCACTACGTTGTTTGCCGCCCT
GAATGTGCTCAATGGCGCCGTGCTCGCTACCTGCAAGCCACGTCATCGCCATCAGGAATT
CCTTTCGTTCCTGCGCGAAATCGACAAAGCCGTGCCGGCCGAACTCGACGTGCACTGCAT
CGTCGACAACTATGGCAGTCACAAGCATCCGAAGGTCAAGGCGTGGCTGGCTGCACGCCC
CCGCTGGCACATGCATTTCATTCCCACCTACAGTTCGTGGCTCAATCAGGTCGAACGCTT
CTTTGCGTTGATCACCGATAAGGCGATCCGCAGAGGCTCGTTCGGCTCGGTCAAACAACT
GATCAAGCGCATTGACCAATTCGTCTCCCACTACAACGAAAACTGCAAGCCATTCGTCTG
GACCGCGTCTGCCGATTCCATCCTCGAAAAGCTACACCGACTTTGTTCGCGAATCAGCGG
AACGGGACACTAGCCCGACTTAGCCGAGTACGGAGGCCTGCCGATACTTAGAGGCCCCGC
TCTTCAAGGTGCCCAAGCCGGCTACCCGACAGCCGCTGGGTAGCCGTTCAATGCGCGGCC
CGGCCCGCGGGCAACCCGCACGTCAGAACGCGACGTAAGGCTGCGCGCCGCCGCTCGACG
TCTTGTCCATCCCGAAGTAGATCGTCTTGCCGTAGAAATGCGGCATGCCGAGATCAAGCC
AGCCGTCCGGGCCGAACGGGCCGGCGATGTCGTTGAACGCGAACGTCGACGAATTCGCGA
ACACCGAATCGGCGTTGACGACCGGCATCGACACGCCGCCGGTCGTGCCGTTCTTGCCGG
TCAGCGTCGCCGTGTAGGTGGTCGGCGACGACGGGCAGTAGAACTGCGTGTTCGTCGTGC
ATGTCTTCTGCGCCGGATCGTTGAAGAAGTACGCGTTCGAGCCGGTATCGAAGAACGCGG
TCACGCTGTTGCCGAGGAACGTCGCGTTCACGTCGCCGGCCGTCGTCGACGTCAGCACCG
TCGATGCGCCGAGCGCGTTGTTGCTCTGCGTGCCGATCCCGAAGGTCAACAGGCCCGTCG
CGCTGCCCTGCCCGCTGTTCGAGATGTTCGGCATCTGCACGATCACGCCGTTGTTGTCGG
TCGCGAAGCGGTGGACCGGATTGGCCACCTGCTGCGTGGCGGGCACCAGCGCGACCGTGC
AGCTCGAATTGCCGTTCGGGCACGCGTAGTAATTGTTGTACGTCGGCGACGTCGACGTCG
CGCAATTGGTGCCGCAGTCGAGCGGCGCCGGCCCGATGCCGAGGATCCCGTTCGCGCCGA
GATCGCTCGCGGTGTTGGCCGAGGTTCTCGCACCGTTGTTCGAGCACGAGCTCGGCACGT
TGGTCGTGCCCAGATCGCCGATGATCTGCACCGGCAGCGAGCTCGCCTGCTCGCTGCCGA
TCGACAGGTCGACGGTTCGCACCGCCCCCCACGTGTAGCTCGACACGAACTTGCCGCACT
CGGCGACCGGCGCGCCGCCGCTCGTCGTCTGCGGCAGACCGTTCAACACGCCGGACGACA
ACGCGCTGCTGACGAGCCGCAGCCCGTACGACGCGGTGTCCACCAGCACGTTGTTCACCA
CCTGGCAATTCGACGTGCCGGGCGCGCAGATCTTCAGGTTGACGGTCGGGATGTTGATCA
CGTGCGCGACGCCGGTGCCGACCGAGATCACCGCCGTGTTCCCGGTATTGCCGTCGGACA
CGCTGGAGCCGCCGCCGCTATTGTCGCCGCCGCTGCCGCCGTTGTTGTCGTCGCCGCCGC
CGCAGGCGGTTACGAGCAGCGCCGTCGTGGCCGCGACGCTCAGCAGGCCGAGCCAGCGCT
TGAATGTACGAGGAATTCGCAAGATCGCTCTCCCGCTGTCACTGGATGTCGGTGCCGGTC
AGCCCGGCAGGCAGCGCGTTCGGCAGCCACGCCTGGCCCGCGAACGCGCCCATGTGGCCG
CCGGTGCGGATCACCAGGCCGGTCGTATCGACGGACACCGGCGCGCGCCAGCCGCGCGCT
GCATGCGCGGCTTGCACGCCGGCGGTGTACTGCGGGAAATAGCTGCCGAGCAGCGACGCG
AGATCCGGCATCGTCGGCCCGCGCCATGCGAGGCCGAACACGGTGCCGGCCGCCGACGCG
TATTCGTGGATCACGGTGCCCGATCCGAGCGTGATCTCGCGTACGGTGTACGCGGCCGCG
CTCGTTTGCGCGCCGTCCGCCGAACGCATCGCGCGCTGCAGCGCGCGCACGGTCGCGGCG
CGATCGTCCGCCGGCGGCGACATCGGCGCGCCGCCCAGTTCCGCGTGTGCGTGGACGGTC
CACAGCACACCGATGGCGGCCGCCGCGTGCGCGGCGACCCAGCCCAAGCGTTTCAGCTTC
ACGTTCCCCCCCAGGGACTGGCCTCGTTGTCGGCGATGCAGCGTCGCGCACGCACCGCCT
GCGAACAGTGAAAAGTCGTATGAACGACGCTTCCGTTGCTGCTGACTCGTAGTATGCCTG
CGGAGTGTGTCGAAGTGTCAAATCGGCGGTGCCGATTGCCGGGGGGAACGGCATGGACGC
GCATCCGGCGGCCGCGCGGCGGCGCGGCGCCGATGCGCAACGCGGGTCAGAAGCCGAGGC
TCGCGAGCAAATCGTCGACCTGCGCCTGATCCTGCACGACGTCGGTCTTGCCTTCCGGCG
AAATCTGCGGCCCGTTCAGCAGCGACGCGGGGCTGCCGGTCGCGCTGACCTGCTCGGCCG
CGAGCGCCGCGGCGGTCGCCGCGAACTGCTCGCGCCGCTCGGGCGCGATGTTCTCGACGA
GCACGGTAAGGAGCTGCTGCTCGATGAGGTACACCATGTCCATGATCTTCTTGATCACCT
GCCCGGTGAGATCCTGGAAGTCCTGCGCGAGCATGATCTCGAGCAGCTGCGCGCTGGTCG
CGGCGGTCGCGTCGGGCAGCGTGCGCAGGAATGCGCGCGTGTCGTCCATCAGCTCGCGCA
CTTCCGCGTGCTCGATCGGCGCCGCGTACCATTGCGTCCAGCGGGCGTCAAGCGCCTCCG
CCTGGTTCTGGATGCGCTCCTGCACCGGTTTCGCGATCTCGATCGCGTTCAGCACGCGCT
CGGCCGCCTGCTCGGTCATCGTCGCGACGTAACGCAGCCGGTCGCGCGCGTCGGGCACCG
CTTCCGCCGCGCGCTCGACGTGCTTGTCGAGCCCGAGCTCGCGCATCGAATCGCGCAGCG
TACGTGTGACCTGACCGATGCGCGCGAGGATGCGGTCGCTCGCGAGATCGGCGCCTTCGG
GGTGGCTGTCGGCATTGAACCCCGCGCCGGCGAGCGCCGCATGGATCGGCTCGTTCACGT
CAGCTCCCGGCTTTCGCCATCTTGTCGATGATCTTGTTCAGCTTCTCGTCGAGCGTCGCG
GCCGTAAACGGTTTCACGACGTAGCCGCTCGCGCCGGCCTGCGCGGCCGCGATGATGTTC
TCCTTCTTCGATTCGGCCGTGACCATCAGCACCGGCAGGTGCGCGAGCGACGCATCCGCG
CGGATTTCCTTCAGCATCGCGAGGCCGTCGAGGTTCGGCATGTTCCAGTCCGAAATCACG
AAGTCGAAGCCGCCGCCGCGCAGCCGCGCGAGACCGGCCGCGCCGTCCTCGGCCTCGTCG
ACGTTCGTGTAGCCCAGTTCCTTGAGCAGGTTGCGGACGATCCGGCGCATCGTCGGGAAG
TCGTCCACCACCAGGATTTTCATGCTCTTGTCCATCGTCGTTCCTTTCCAGATTCATTAC
CGTCGGGACGCGCATCGTCGCACGCGCCCCGTGACATTCGATTCACACGCGCTGCACGCG
CTCGCCCATCGTCGCGAGCCGCGCCATCACGCGGCGGCTCATGTCGGCGAGCGACACGAC
CTCGTCCGCGCCGCCGAGCGCGATCGCCTCGCGCGGCATCCCGAACACGATGCAGCTCGC
CTCGTCCTGCGCGAACGTATAAGCGCCCGCGCGTTTCATGTCCAGCAGCCCCGCCGCGCC
GTCGCGGCCCATCCCGGTGAGGATCACGCCGATCGCGTTCTTCCCCGCATGCGTGGCCGC
CGAGCGGAACAGCACGGTCGACCGACGGCCGGTGACGGTTCACCGGCGGATCGTCCGACA
GCTGCGCGATGTAGTTCGCGCCGCTTCGCGCGAGCAGCAGGTGCGCGTGGCCCGGCGCGA
TGTACGCATGGCCGGGCAGCACGCGCTCGCCGTGCTCGGCTTCCTTCACCGCGATCCGGC
ACAGCCCGTTCAGCCGCTGCGCGAACGACTTCGTGAAACCGGGCGGCATGTGCTGCGCGA
TCAGCTCGTCAGTTTGGTCCGGAGTAATCCCAAAAAAAAGTCCGCTGGGATGGTTGAGTA
GGCGGGAGGGGGGCGCGGGGGCGGCCCCTTTTCCCCTTCCCTCCCCGCACTCCCTCCCCC
CCTCTTTTTTTTCACCAAGGGAAACGGAGCCTTTGTCTTTTTTTGTTTTTTTTTTTTTTT
TTTTCATTTTTTTTTTTCTCTTCGTGTTGTGGTGTTTTTTTTTTTTTTTTTTTTTTGTGT
TTTTTTTNNNNNNNNNNNNNNNNNNNNNNNNNNNNNNNNNNNNNNNNNNNNNNNNNNNNN
NNNNNNNNNNNNNNNNNNNNNNNNNNNNNNNNNNNNNNNNNNNNNNNCCGCGTCCGGCGG
CTGCGGCGTCAGCATCTCGCAGATCGCCAAGAACCCCCGGTTGGCGCAACGATGATCATC
AGCATTTCGATCTGACGAGTGAAGTCTTCACCATAGGAGCGGCTGCGCCGCACTCGGCCG
CGCGGGCGACGGCATGCGGGTGCGGCTCCTGACGCACGCGCGCGCGCGACGCCGCGCGGA
TCTTGTCCGCGAGCTTTTCCGCGTATTCGAGCATCCCGTCGCGAATCCCGACGCGCGGCT
TCGTGACGAAGTCCACCGCGCCGAGCTCGAGCGCGCGCAGCGTGATCTCCGAGCCGCGCT
CGGTCAGCGACGATACCATCACGACCGGCATCGGGCGCAGCCGCATCAGCTTCTCGAGGA
AGTCGAGCCCGTCCATGCGCGGCATTTCGACGTCGAGCGTGAGCACGTCCGGGTTGTGCT
GCTTGATGAGCTCGCGCGCGACGAGCGGATCGGGCGCGGTCGCGCATACCGACATGTCGG
GCTGGCTGTTGATGATCTCCGTCATCAGGCTGCGGATCAGCGCCGAATCGTCGACGCACA
ACACTTTGATCTTCTGCACTGCGGTCATGCCTCCTGCTTTTTCGATAGATTCGCGGCGTA
CGGGCTGCCCGCCCGTGCGCCGCCGGCACCGCCCGCATGGCCCGCGCCGCCTGCGCCCGC
GCCGCGCACGCCGAACAACTCGATGCGCGGGCGCGCCGGCTGCGGCGCGGCCGGCCGTTT
CGCCGGAAACAGCTCGACGTGCGCGCGCGGCCGCGCCGCACGCTCGGCCTCGCGCGCGAG
CGCGGCTTCGCGCTCGGCGACGCCCGGCACCTGCAGCCGCAGCTTCTTCACCATCGCGCG
CCCGGTGTGCGGCATGAACGCGACCTTGCGCGGATGCACGCCCTGCAGGTCCTCCGCGGT
GATGCGGATGCGCTCGAGCGCGAGAATAGCGGCGCACGAAATCCGCGTTGCGGTCGCCGA
TGTTGATCGTCGTCATCCCGGCCAGCACCGCCGCGCCGCCGAACACCTTCGCCTCGAAGC
GCTCGCGCCGCCCGCCCGCCTTGATCAAGTTCGTTGATCAGCACTTCCATTGCATATGCG
CCGTAGCGCATCGACTCCGACGCGGCCGCGCCCGGATCGGCGCCGTCGTCGGGCAGCATG
AAGTGGTTCATCCCGCCGATGCCCGCGAACGGATCGTGCAGGCATGCGGCGACGCACGAG
CCGAGCACGGGTCATCAGCACCATGTCCTCGGACGTCGTGTAGAACTCGTTCGGCAGCAG
CTTCACGCCGGGGCGTTCGAAGTGGTTGTCGAAGTAGCGGTTGGCCGCGATCGGCAGGGC
GCTCATCCGCGGTCTCCGTAGGCGAGCAGGGCCCGCGCGGGCGCGCGCGGCGACGCGGCC
GCGGCGGGATCCGGCGCGCCGCGCGGCCGTGCGGCACGCGCGGGGTCGTGCGCAGACGCG
TGGGTCGGTTGGCCGCCGGAAATTGCCGGCCGGACGCGGCGTCTCCTCGGCGCGCGCGTC
AGCTCGTACACCGTCTGCCCGCGCAGCCGGAATGCCTGCGTCACGTACGTGAAGTTCTCC
GAGTGGCCGGCGAACAGCAGCCCGCCCGGCTTCACGAGCGGCTCGAAGCGCGACAGCACC
TGCGCCTGCGTCGGCTTGTCGAAATAGATCATCACGTTGCGGCAGAAGATTGCGTCGAAC
GGCTTCGCGATCCCGTAGTCGGCATCGGTCAGGTTCAGCTGCTCGAAGCGGATCATCGCG
CGCAGCTCGGGCCGCACCTTCACGCGGCCCGCCTGCGCACCCGTGCCCTTCAGGAAGAAG
CGCTTCAGCCGCTCCGGCGACAGATGCTTGACCTGGTCGTACGTATAGATGCCGGCGTCG
GCCTTCGCGAGCACCTGCGTGTCGAGATCGGTCGCGAGAATCGACGCGCTGCGCGCCGCC
GATTCGCCGAGCGCCTCGATCAGCGTGATCGCGATCGAGTACGGCTCCTCGCCCGTCGAT
GCGGCCGAGCACCACACCGATACCGGCGCCGGGCGCCCCTTCACGAAGTCCGCGAGGATC
GGGAAGTGATGCGACTCGCGGAAGAACGCGGTGAGGTTCGTCGTCAGCGCGTTGACGAAC
GCCTCCCATTCGAGCGGATCGTCCTCCTGCTCGAGCAGGTCGAGATAGTCGCGGAACGCG
TCGAGGCCGCGCGCGCGCAGCCGCCGCGCGAGGCGGCTGTATGCCATGTCGCGCTTGTGC
TCGGACAGCGAGATCCCCGCGCGCTGATGGATCAGCGCTCGGATGCGCGCGAAATCCGCG
CCCGTGAACGCGAAGTCGCGCCCGGGCTCGCCCGCGCGGGGCGACGCGTCGGGTGCATCG
GATCGAAACGGTGCGCGCGCCGGCTGCATGGCTTAGAAGGTCTCCCAGTCGTCGTCGGAC
GCGCCGGCCAGCGCCGGGGCCGGCTTCTCGCCGTTCAGCGCGGGACGCACGAGCGCGGGC
TTCGCGGCGGGCTTGTCCGCGGGCGCGGGTTCCGCCGGCTTACGAGCCGTGGGCTGGATC
CGCCTGGGCCCGCATTGCGGCCGGCCTCGGCGTCCTGGCGCGCATCGAGCCATCATAGGC
TCCTTGCGCTTCTTCAGGTCCATCTTTTAACTTTTAAGAACATGATCGTTGCATAATCCT
TCGGGAGTAAAAAGGAATAACAGAGNNNNNNNNNNNNNNNNNNNNNNNNNNNNNNNNNNN
NNNNNNNNNNNNNNNNNNNNNNNNNNNNNNNNNNNNNNNNNNNNNNNNNNNNNNNNNNNN
NNNNNAACTATCGTCTAATTACTCTCTCATACCACACAACCACACAACGCAGGTACTGGA
GCGCCAAGCTCTTCAATTAGATACCCAACTAGATAGAAGTTCTCTTTTACCCCCTGCGCT
CCGTCCACGTTCGTACACATACCTAACGAGTCCAAAATATTAGCCTCAAATATTTTGAAG
CGTCATGAAGCCATTCACCCCCCACCCTACCACGTTGCCTTGTTATGTGGAGTACATTTT
AGAAAGATTCAGCCGCGGCCGCCGCCTGCTCGACGAGCGCCGCGTTCTGCTGCGTGACGG
AATCCATCTGGCCGACCGCGCGATTGACCTGCTCGATGCCGGTCGACTGCTCGTCGGATG
CGGCGCTGATCTCGCCCATGATGTCGGTCACGCGGCGCACGGCCTGCACGATCTCGTCCA
TCGTCGAGCCCGCGCGCGCGACGAGCGCGGAGCCGCTTTCGACCTTCTCGGCCGAATCGC
CGATCAGCTGCTTGATCTCCTTCGCGGCGCTCGCGCTGCGCTGCGCGAGCGAGCGCACTT
CGCCGGCGACCACTGCGAAGCCGCGGCCCTGCTCGCCTGCGCGCGCGGCCTCGACTGCCG
CGTTCAGCGCGAGGATGTTGGTCTGGAACGCGATCCCTTCGATCGTGCCGATGATGTCGA
CGATCTTGCCGGAGCTCGTCGCGATGTCCTGCATCGTCGATACGACCTGGCCGACCACCT
CGCCGCCCTGCGTCGCGATGTCCGACGCGTTCACCGCGAGCTGGCTCGCCTGGCGCGCGT
TCTCCGCGTTCTGCCGCACGGTGCCGGTCAGCTGCTCCATGCTCGACGCGGTCTCCTGCA
GCGACGCGGCCTGCTGCTCGGTGCGCTGCGACAGGTCGGTGTTGCCCGACGCGATCTCGC
GCGCGCCGACGTCGATCGACTCGGCGCCGCGGTGCACGGCCTGCACCATCGCGGTAACGG
CGTCCTGCATCCGCTTGATTCCGCCGAACAGGCGGCCGATCTCGTTCGTGCTGAACACGT
TCACCGGCTGCGTGAGGTCGCCGCCGGCGATGCGCTCGAAGTGCGCGATCGCGTCTTCGA
GCGGCTTCACGATCAGCCCGCGCATCGCGAAGCGGATCGCGATCACGACGACGAACGCGA
GCGCGATGCCGGCCGCGATCAGGCCGATCATCATCGAGATCTGCGACTGCGTCGCGGCCT
GGCGCTCTTCCGCGCGCTTCTGCAGCGCTGCGACCACGGCCGACGCGGTCTGGTCGTACG
CGACGAACATCGGGCTGATCTTCGTGTCGGCGATCGCGTGGTACGCGGCCATGTCGCCCG
CGCGCGCGGCAGCGAACTCGGGCTCGACGCCTTCCTTCACGATCGTCGTGTAGCGGGCGC
TCAGCTCGTCGAGCAGCGACTGCTCGATGCCGAGCTTCGCGGTCGCCTGGAACGCCTGCC
AGTTCTGGTTCGACTTCGCGTACAGCTCCTGCGCGCGATCGAGCACCTTCGCCGCGTCGG
CCGCGTTGCCGGCCTCGGTCAGCGTGCGGAAGCGGTCGAGCGCGATGCGCGCGCGCAGCA
GGTGCGCGGACGTGTCGTCGAGCGTGTGGATCGCCGGCAGGTCGACGTGCGCGATCTCGT
CGAGCGACCGGCTCGCGTGATTGAGCGCGTAGAGGCCGAGCCCGCCGACCGCGGCGGCCA
GGCACACGAGGATGAGTCCGACCGCCGTGAGCGTCGTGCGGATCGACCAGTTATGCAACA
TTGCAGATTCTCCCCAGGGTTGCTGCGCGCGGCGCGGTCACGCGCCGAGCGTTTCGATCA
GCGCCATTTCGCGGCTCGACATCAGCTTCTCGATGTCCATCAGGATCAGCATCCGGCCGT
CGACCGTACCGAGGCCCGTCAGGTACTCGGTCGTCAGCGTCGCGCCGAATTCCGGCGCCG
GCATGATCTGGTCGGTCTGCAGCGTCAGCACGTCCGACACGCCGTCGACGACCATCCCGA
CCACGCGGTTCGACACGTTCAGGATGATCACGACGGTCTGATGGTCGTAACTCGACGCGG
CCGAGATGGAACTTGATCCGCATGTCGACGATCGGCACGATGATCCCGCGCAGGTTGATC
ACGCCCTTGATGAAATCGGGCGCGTTCGCGATGCGCGTGACGCTGTCGTAGCCGCGGATT
TCCTGCACCTTCAGGATGTCGATTCCGTATTCCTCGTCGCCGAGCGTAAACACGAGGAAT
TCCTGGCCCGTCGCGTCGCCGTGTTCCGCATCGCGGCGGCTGGTCGCCGCGTTCGCCGCG
GCCGGATTGATCATTTGGACTTCAGCAGACACGTTTGCCCCCAATCGGTTGAATGGCGAG
AGTCAGAAGACGGCGAGCTCGGCGCCCGCCCGGGCGCCGTGCGCCGCACGGGTTTCGCGG
TTCAGCGCCGCGACGTCGACGATCAGCGCGACGCTGCCGTCGCCGAGGATGGTCGCCGCC
GAAATGCCGTGCACCTTGCGGTAGTTCGTTTCGAGGTTCTTCACGACGACCTGCTGCTGG
CCGACCAGCTCGTCGATCAGCATCGCGAAGCGGCGGCCCTCCGTTTCCATGATCGTGACG
ATGCCCTGCGTCGGGTCGGTGCGCGCGTCCTCGACCGAGAACACCTCGTGCAGCGCGACG
AGCGGCAGGTATTCGCCGCGTACGCGCACCACGCGCTCGCCGTTGCCGACCGTGTAGATG
TCGTCGTTCGACGGCTGCAGCGACTCCATCACGAAGTTCAGCGGCAGGATGAAGATCTCG
CTGCCGACCTTCACCGACATCCCGTCGAGGATCGCGAGCGTGAGCGGCAGCACGATCCGC
GTGGTCGTGCCGCGGCCCGCCTGCGACGTGATCTCGACGTGGCCGCCCATCGACTGGATG
TTGCGCTTCACGACGTCCATCCCGACGCCGCGGCCCGACACGTCGGTCACCGTCTCGGCG
GTCGAGAAGCCGGGCGCGAAGATCAGGTTCCACACTTCTTCGTCGCTGATGTTGTCGGAC
ACCTGCATGCCCTGCTTCGCGGCCTTCGCGAGGATCCGCTCGCGGTTCAGCCCCGCGCCG
TCGTCGCTCACCTCGATCACGATGTTGCCGCCGTGATGCGCGGCCGACAGCACGAGCTGG
CCGACCGCGTCCTTGCCGGCCGCGAGCCGCTTGTCGACCGTCTCGATCCCGTGATCGAGG
CTGTTGCGCACGAGGTGCGTGAGCGGATCGATGATCCGCTCGATCAGGCTCTTGTCGAGC
TCGGTCGCCTGACCGAACGTGACGAGCTCGACCTGCTTGCCGAGCTTGCCGGCCAGATCG
CGCACGGGGCGCGGGAAGCGGCTGAACACGTAGTCCATCGGCATCATNNNNNNNNNNNNN
NNNNNNNNNNNNNNNNNNNNNNNNNNNNNNNNNNNNNNNNNNNNNNNNNNNNNNNNNNNN
NNNNNNNNNNNNNNNNNNNNNNNNNNNNNNCGCGAAATCTCCACGTCATCCACATATAAA
GACACCCGCCACCACACCTACGTACAACTAGACGATAGGCTCTTACTCACCTTAAGATTC
GCCTTGTCAGTGAAGCTGCTGTATCTGAACAGCTAACAGCCACACAACAGTAGTCAGGTT
CCTTCATAGTGGAGGATTGGTCAGGCGTGCTGCACCCTTATGTTTTGGCCGCTCCGCGAC
GCTTCCGTTATTGGCTACTACAAATCATACGCCCCGCGCGCGATCAATGGAGCGGGCCAG
GTGTTTAGGATCGCCGACTATTGACGCGTCGGACATACGCGGCCCTTGAAATTGGCCGAC
TCTGCCTCCGCCGGCGCGGCAGCCGATTCGGCGTGCGCGGCAGGCGCCGTGCCGTGCGCG
ACGCGGATCTGGCTTTCGTCGATCACGAAGCAGCACACCGCGACGATGTCGTCGGACGGC
ACGTCGGATTCGAGCCACAGCGTCAGGTCGGCGCCGGCTTCTTCGCGGCCGACGATCCGG
CCGAGATTGCCGAGCTCCTCGGTGAGCAGCGCGCGGTCCTTCTCGTCGACGCCCGCGAGC
GTGATCTTCAGGTGCGGGCCGCCCTCACCGGCGGCGGGCGCCGGATGCGCAGCCGCGACC
GCCTGTTCGACGACGTGATCCGGTGCGCGGTCGGTCGCGGCGGCAGGCTCCGCCGCAGGC
GCGGGGGCAGCGGCGGGCACGGCGGGCGCTGCCGCTGCCGGCGCATCCGTGCCGCTTTCG
GCCTTCAATCGTTCGAGCTTCGCGCAGATCGCCGCGGCGGCCGCCGCATCCGGTTCGGCG
CTCGCACGGTAGTCGGCGAGCTGGTCGGACAGCACGTCCTTCGTCTCGAGGAACGCGTCG
ACCATCTCCTTGGTCAGCGTCAGCTCGTGGTTGCGCGCGCGATCGAGCAGCGATTCGAGG
ATGTGCGTGGTCTCGGTCAGCGCGGAAAAGCCGAACGTCGCGGCGCCGCCCTTGATCGAA
TGCGCGGCGCGGAAGATCGCCGCGAGATCCTCGGGGTCGGGCGAGCCGACGTCGAGGTTC
AGCAGCAGCTGCTCCATCTGCGCGAGCAGTTCGTCCGCTTCGTCGAAGAAGGTCTGATAG
AACTGAGTGATGTCGAGAGTCATGCCCGGTCACCGGTTGAATTCGTCGCGTTCATGTCAG
GAGGCCGTCTGCTCGGACAGCGTCGCGACCAGATCGACCAGCACGGCCGGATCGATCGGC
TTTTCGATCCAGCCGGTCGCGCCCGCGTCGCGCGCGGCGTCCTTGAACGCATCGCTGCCT
TCGGTCGTCAGCACGAGGATCGGCGTCTGCGCATACGCGCCGAGCTGGCGCAGCGACGCG
ATCACTTCGAGCCCGCTCTTGCGCGGCATGTTCTGATCGGTCAGCACCAGGTCGTACGGC
GCGGTCGCCGCCATGTCGAAGCCGGCTTCGCCGTCCGGCGCGACCGTCACGTCGTAGCCG
GCCTGCTCGAGCGTCGTCTGCAGCAGCGCGCGCATGGTCGCGGAGTCGTCGATGGCGAGA
ATCGTTCGGATCATCTCTGTCTCGGAATCGGATGGAAACGTCAGGGTTTCGGCGCGGCGA
CGGCGGCACTCGCGAGCGCCGGACGCACGGCCGGCGCCGGCGCGGCGAGCTGCTGCGCGA
GCAGCTTCGAGCCGGCCGCGTCGGCCGACAGCGTCGTCGTCGTCGCGTCGTCGCGCATCA
GCGCCTCTTCGGATTTGCGGTTCAGCACGATCACGCTGATCCGGCGGTTCTCCGGGTCGA
GCGGATCGGCCTTGTTCAGGTTCTGCGTCGACGCGAGGCCGAGCACGCGCAGCACCTTCG
CCTCGTCCATGCCGCCCGCGATCAGCTCGCGGCGCGACGCGTTCGCGCGGTCGGCCGACA
GCTCCCAGTTGCTGTAGCCGCCTTCGCCGCCCGCGTACGGCACCGCGTCGGTGTGGCCCT
GGACGATGATCCGGTTCGGCACGTCGTTCAGCGTCTTGCCGATCTCGCGCAGGATGTCGC
GCATGTACGGCTCGACATGGTCGCTCGACATCGCGAACATCGGCCGCTTCTGCGTATCGA
CGATCTCGATGCGCAGCCCCATCAGCGTCGAATCGATGCGGATCTGCTGCTTGAACTGGC
GCAGCGTCGGGTTCGCCTCGATCGCGGCCATCAGCTTGATCTGCAGATCGTGCAGGCGCG
CCTGCTCGCGGCGCTCGAGCGCGCCTTGCGCCTGCGCCTGCGCGTCCTCGTCGTTCTTCT
TCGCGACGCGGTCGGCGAGATTCGTCGTGCCGTCGGTACGGCGCAGCGTGCCGGCGTCGA
CGCTCGACAGGTCGCGGCCGCCGCCGTCGATGATGCTGGAATCCTGCGAGCTGCGGTCGC
CGCTGCCGAACAGCGCGGCCTTCAGCGGCGTGTTGAAGTACTCGGCGATCCCCTTCAGCT
GAACCGGCGTGACCGAGCTCAGCAGCCACATCAGCAGGAAGAACGCCATCATCGCGGTCA
TGAAGTCCGCGTACGCGAGCTTCCATGCGCCGCCGTGGTGGCCCTTCTTCTGCGGAGCCA
CCCGCTTGACGACGATCGCGCGATCCTTGCTCTTGCTCATCGGGCGCTCCGCATCACTTC
GCCTTCACGCGGCGCACGTGCTCTTCGAGCTCGGCGAACGACGGACGCTCGGTCGAGAAC
AGCACCTTGCGGCCGAACTCGACCGCGATCGCCGGCGCATAGCCGTTCAGGCTCGCGAGG
ATCGTCACCTTGATGCACTGGAACATCTTCGTCGACTCGGCGACGCGCTGCTCGGCGAGG
CTCGCGAGCGGCCCGATCAGCCCGTACGACAGCAGGATCCCGAGGAACGTGCCGACCAGC
GCCTGCGCGATCATCGCGCCGAGCACCGCGGGCGGCTTGTCGGCCGACGCCATCGTGTGC
ACGACGCCCATCACGGCCGCGACGATGCCGAACGCCGGCATCGCGTCGCCGACGCGCATC
AGCGCATGCGCCGGGCCTTCGCCTTCCGCGTGATGCGTCTCGATCTCCTCGTCCATCAGG
CTTTCGATCTCGAACGCGTTCATGTTGCCGCCAACCATCAGCCGCAGGTAGTCGGTCAGG
AATTCGACGATGTGGCGATCGGCGAGGATCTTCGGGTACTGCGTGAAGATCGGGCTCTTG
TCCGGATCGTCGATGTCGGCCTCGAGCGTCAGCGTGCCTTCCTTGCGGGCCTTCGCGAGC
AGCACGTACAGGAGCGCCATCAGCTCCATATAGACGTCCTTCGTGTACTTCGAACCCTTG
AAGAGCGTCGGCAGCACGCGCAGCGTCGCCTTGATGGTCTTCATGCCGTTGCCGAGGATG
AACGCGCCGACGCCGGCGCCCGCGATCATCAGGATCTCGACCGGCTGGATCAATGCGCCC
AGATGCCCGCCTGCCAGCGCATAACCGCCGAAGACGGACAACAGCGTCACGAGTGTTCCC
ACGATAATCAGCACTGCCTGTCCCTCACGAAAGACCGGCGGGGAGACCGCCGTTAAGCAG
GTTTACGGCAGTCGGCAGGAAAACTTTAGAGGCCACGTGGTCGCAAAGCTGCGGTGTTTA
CCAGCTGGCAGACGACGGGTTTGCGCGGCGGGCGGGCGACGCGCAACGCGCGTCGCGGGC
GCGCCCGGCGGCGCTCAGGCCGCGGCGGCCGACAGCTCGGCGCGCGCGGCAGCGGCCTTA
CGCTTCTTTCTCGCGCGCGACGGCGGCTGGCACAGCCCGCAGACGAAACCTTGATGCGGG
TCATGCGCATGCGCGACGAAGTGGCCGCCGCAGCGCGTGCACGCGGTCGTCTGCAGCATC
CCCGAGTCGAAGAAGCGCACCAGCGTCCATGCGCGCGTGAGGCTCAGCACGGCCTCGTCG
CCCGACAGGTGCACGTGTTCCAGATACAGCCGGTACGCCTTCACGATCGACTGGATCGGC
TCGCAGCGGCCGTGGTCCTGCATGAACCGGTAGATGTTGTAGAACAGCGACGAGTGGATG
TTCGGCTGCCAGGTCATGAACCAGTCGGTCGAGAACGGCAGCATCCCCTTCGGCGGCGAC
ACGCCCTTCAGCTCCTTGTACAGCTTGATCAGACGATCCCGCGACAGGCTCGTCTCCGCC
TCGAGCAGCTGCAGCCGGGCGCCCAGTTCGATCAGTTCGATGGCGAGGGTGATTTCCTTC
ACCTCGATCACGACGCTTTTGCTTGCCATGGTGATAACGGTCCGCGTGACGTTGTTCGTG
CGTGGCCATACGTCGCCCGCCGGCGCGACGCGCCGGGACGAACGCAAGGCGGATGGATCA
GCGGACGCTTTCGACCGGCTGGCCGGCCATCAGGATGGCCGAGTGTGCGTGCGTGACGAC
GTCGCTGCGGCCTTTGTCGGCGAGCGACGACAGCAACGCGTGATCGTCGAAGCGGAAACG
GCACAGGATCTGGTTCGATGCGGCGAGCTTCACGGTCTGCGCGAGCGTGAGGTTCGCCAG
CACGTCGGCCAGTTCCTGGGAAATTCCCATGCGGAACATGCCCATCGCTTTGTCTTCCCG
CAGCAGGCGCTGCGCGAGGAGGAGGTACGACAGGTTGACCTCTTTGATCTCACTGAGCAT
TTCGCTGGTGGCGCTCATGATTCCCCCGTAAAGAGCTTTGCTTTGGCCATTCGTTATGAA
AACGTTTGCTCGATCAGGTCGCAATTGGCGCGCAGTCGGCACGTTTATAGTCTTACAGGG
CGAATTTTGGCCAAACGGCATTTATGCCGGTATCAGCGAAGTGGCGTATGCCGTGCAGGA
TTTGTCTGTAAACCGTGTAGGAATTTTTCCGACAAGGCGGTTTGAAAGGGAGCAATCGAA
AAGCGACGCGACGGGCGCGTTGGCCTTGATGCGCGCGGACGGACGGGAATTGCGGGAAAG
GGCCAGCCGACAAGGCTGCGGGCGTGCGGATCGGCAAAAATTATAGTGGTTTTTCACGAT
AGCGCAACAATAGTCGGCGCTATCTCGCTTCGTGTTTCCGCACCCTTTTTATCCGGGTTT
TCTCGTATTTCAGCCTGTAACAAGCCTTAAGTGTTTGAAAAAACACTCGAACCCCGCAGG
GCGATATCGATAATGAACTCCAATGGGCGGTGCCGTGAGGCCGCATCGGCCCGCCCCGCT
CTTGCCGTTCCGGCGCCCGCGCATTCCGCCCGAGGCCCGGCTACGCACCGCCGACAGCAT
GCGTCGGCGATCCCGCAACCTCGTATCGATCGGAACCGCCGCTGATCCGCCCCCGATCGA
TTGCTTGACCCGGCACCGGCCGCGCCGCGGCGCCATCCGGGGTCGATACAGGAGAACGCC
CATGCGCATTGCCCAGATCGCGCCGCTTTACGAAGCCGTCCCGCCGAAACTTTACGGCGG
CACCGAGCGCGTCGTGTCCTATCTGACGGAAGCGCTCGTCGAACTCGGCCACGACGTGAC
GCTCTTTGCCAGCGGCGACTCCGTCACGTCGGCCCGCCTCGAAGCGGCGTGGCCGCGCGC
GCTGCGGCTCGACCCGTCGATCCGCGATTCGATGGCGCCCCATATGCGGCTGCTCGAGCA
GGTTGCGCGGGTCGCGCACGAGTTCGACGTGCTGCACTTTCATCTCGACTATCTGCCGTT
CCCGCTGATGTCGCGCCTGGACACGCCGTACGTGACGACGCTGCACGGTCGCCTCGACCT
GCCCGAGCTGCAGCCGGTATTCGACGCGTTCCCGGACGCGCCGGTCGTGTCGATCTCGAA
TTCGCAGCGCAAGCCGCTGCCGCTGGCCGCGTGGGCCGGCACCGTCTATCACGGGCTGCC
CGAAACGCTGCTGACGCCGCAGCCGGACGTGAAGCCTCGAATATCTGGCGTTCCTCGGCC
GGATCTGCCCGGAAAAGCGCGTCGACACGGCGATCCGGATCGCCGCGCAAAGCGGGTTGC
CGCTGAAGATCGCCGCGAAAGTCGACAAGGCCGACGCCGACTACTTCAAGGAAGTGATCG
AGCCGCTGCTCGGCGAAGCGCACGTCGAGTTCATCGGCGAGATCAACGAGGCGCAGAAGC
CGGCGTTCCTGTCGGGCGCGAAGGCGCTGCTGTTCCCGATCGACTGGCCGGAGCCGTTCG
GCCTCGTGATGATCGAGGCGATGGCGTGCGGCACGCCGGTCGTCGCATTCAATCGCGGCT
CCGTGCCGGAAGTGATCGAGGACGGCGTGACGGGCTTCATCGTCGAGGACGTGCAAGGCG
CCGTCGGCGCGCTGCACCGGATCGACAGCCTGTCGCGCGATGCGATTCGCGCGCGCTTCG
ACTCGCGTTTCAGTGCGAAGGCGATGGCGCGGCGCTACGTCGAGACTTACGAGTCGCTTT
GCGCGACGGCCCGGCGGCCGGCATTGCGCCGCGTCGCGGGCGCGTGACGACGAAACCGCG
CAGAAAATACCGCTTGAAATTCGCGCCGAAATCGGCGTCAAAAAACGGAGAGCCGCATCG
ACGATGCGGCTCTTTCTTTTTGGCTTTCGGTCATTCGATCAGGAAACGATCGCGGTTTTT
GCCGACGATCCAGTTCGGCGGTTTGCCGCGGCCGCTCCAGGTTGCACCCGACTTCGGATC
GCGGTATTTCGGCGGCAGCGGCGCCTTTTTCGGCGGACGGCCGCGCCGCGCGCGCTCCGC
AAAGCCGAGATCCTGGGCCGTGAGCCCGTATTCCGCGATCATCCGCTGAACTTCGGCAAT
GACCGTTGCCACTTCCTGGCGGCGGACTTCGTCCGCCTGGGCCTGCAGATCGGCGATCTG
GGCCTTGAGTTTCGCGTATTGAGACATTTTTCGACTCCCCTTTTCCGTGATGCGGCCCCG
GCGGCTCAGGCCGGGACACCAACCCCCGTTACGTTATCCGCACTGCCACCGTGCCCTTCG
AAATAAATGATGCCATCTTTAACCGATTCGGCTAAATCGAGAATGCGGACTTATTCTAAT
AAAAGCGATTGCCGGCCATTCAAATTTAACAATCGTTGACCCTCCCTGCAGCGATTCATT
TCCTATAATGCAGACCAATTCAGCGGTCAATAAATCGGTTGCGCCGCCGGAATGTCTTCA
ACCCACTTGAACGAGGTCCTCACATGAATCTTTCTCAGCGGCTCGCTGCAGAGGCATTCG
GCACGTTCTGGCTGGTGCTCGGCGGGTGCGGCAGCGCCGTGCTGGCCGCCGCCTTTCCGG
GCCTCGGCATCGGCTTTGCCGGCGTGGCGCTCGCATTTGGCCTCACCGTGCTCACGATGG
CGTTCGCGATCGGCCATATCTCCGGCTGCCACCTGAACCCGGCGGTGACCGTCGGCCTCA
CCGTCGCCGGCCGCTTCCCGGCGCGCGATCTCGCACCGTACGTCGTCGCGCAGGTGGTCG
GCGCCACGCTCGGCGCATTCGTGCTGTATCTGATCGCGACCGGCAAGCCGGGCTTCGACG
TCGTCGGCAGCGGCTTCGCGACGAACGGCTTCGGCGAGCGCTCGCCCGGCCACTACTCGC
TCGGCGCGGCGTTCATCTGCGAAGTGGTGATGACCGGCTTCTTCCTGTTCGTGATCCTCG
GCGCGACCGACAAGCGCGCGCCGGCCGGCTTCGCGCCGATCGCGATCGGCCTGTGCCTGA
CGCTGATTCACCTGATTTCGATCCCGGTCACCAACACGTCGGTGAACCCGGCCCGTTCGA
CCGGCCCGGCGCTGTTCGTCGGCGGCGAAGCGATCGGCCAGCTGTGGCTGTTCTGGGTCG
CGCCGGTGATCGGCGCCGCCATCGCCGGAATCGTCTATCCGCTGGTTGCGGGGCGCGACG
ATGCGCTCCGCCTGGCGCCCGCATCCGCTCGCACAAGCGAATAATCACTACGGGGTCACG
CGAGCAGAACAGCGAGCCTCACGCTGTCCAAAGAACATCGAGGCAGGCAATTTCGACGGG
CGCCGCTGGCGCCCGTTTTTCATTGCCGTCAGGACGCGGCGACGTCGTCGACGCTGTCCT
CGAGCGAGAACAGCCTGCGCAGATGGCGCGCGACGCCGGCTTCGAAGTTGTTGCCGATCC
GCGGGATATGCGGGAGCCGCGCGATCAGGTCGGGGTTCGCGTTGTTCATCATGAATGCGT
GGCCGGCCGTCTCGAGCAGGTCGATGTCGTTCATGTTGTCGCCGAACGCGATGCAGTGGC
CCGCGTCGACGCCGAGCCGAGCGAGCACCGCACGCAGCGCGCGGCCCTTCGACACGTTCG
CGGTCATCACCTCGAGGCAGTCCGGCAGCGAGTACGTGACGTACAGCGCGTCGCCGAACT
GCACGCGCATCCGCTCGGCGACGACCGCCAGATCGGCCGGCTCGCCGATATACAGCACCT
TCGCGATATCGGCGCCGTCGTGCGACGCGACGTCGATCACTTCGTAGCGAAAACCCGAAT
CCTGGTGGAACGCGAGCAGGTGCGGTGCGTCGCGGTCGATCAGCCAGCCGTCGTCGGTAA
ACAGGTTGACGATCACGCGACCGTGCGTGCCGGCGACCGCCGGCTGCACGAGCGCACGGA
CGATCGCCGGATCGATGTTCTGCGCGTGGATCGTCGTGTCGTCCGGCGCGTGCACGCGTG
CGCCGTTCGACGTGATCAGATACGGCCGGATACCGAGCACGTTGCGGATGCCCGCGACGT
CCGCATAGTGGCGCCCGGTCGCGATCACGAACTGCAGGCCTTCGCGATCGAGCCGGCGAA
ACGTCTCGATCGTATACGGATCGAGCTGATGCTCGCCGTTCAGCAGCGTGCCGTCGAGAT
CGGTGGCGATGACTTTGTACATGGGACGGAAGAAAGGCGAGCAGCATGCTGCGGAGTCGC
CATTCTAACGTCGCGCCCCGGCGTGCGTCCGGCGGTTCCGGCCGACGCGCGCGTGCGACC
GACTTCATTCGCCGCCAGCGGCCTGCAGCACCTGCAGCGCGAGCCGCAGCGCGCCGTGTG
CGGAATCGGCGAGCGGCGCACGCAGCCGCGCCGCATGACGCGCAGGCACCGCGGGCGCGA
GCGCGTCGGCAAGCCCGCCGCACAGCGCGACGGGAAGCGCATGCTGCGGATCGAGCGCGT
CGATCATCTTGCCGACCTCTTCGCCGGCCTGCGCGATCAGCGCATCGGCAACCGGATGCG
AGCGGTGCGCGAACACGAGGAATGCGAGGCGCGCATACNNNNNNNNNNNNNNNNNNNNNN
NNNNNNNNNNNNNNNNNNNNNNNNNNNNNNNNNNNNNNNNNNNNNNNNNNNNNNNNNNNN
NNNNNNNNNNNNNNNNNNNNNNNNNNNNNNNNNGCGTCGCGTGGCACGCGGCCGTCGAGC
GCCTGCTGCGCATACGCGAGCGCACGCAGCCCGAGCCACGCGCCGCTCGCCTCGTCGCCG
GACGGAAAGCCGAAGCCGCCCGCGATGCGGCAAGCGCCCGTCGCGTCGAGCGCGGCCGCA
ATGCTTCCGGTGCCGAGCGCGACGATCAGCCCCGGCGCGCCGCCGTGCGCGCCGACGACG
GTCGTATACGCATCGCTTTCGACGGCCAGCGCTTCGACCGGCGCCTGCGCACGAAACGCG
GCGAGCCACGCCGCATTGTTGACGCCCGCGAGCCCGCAGCCGAGCGCGCACTGCGCCCAG
TCGAACGCGAACCCGGCGCGCGTGAATGCGTCGGCGCAGGCCGCGCCGATCGACGCCCAC
GCGCGCTCGATGCCGAGCCCGAGACCCGACGGACCGCCGCGCCCCTGCGCGAGCTCCCGC
CCGTGCCGATCGGCGAGCACCGCACGCGTGCCGGTGCCGCCGCCGTCGATGCCGATCGCA
AAAAGTAATGCCGTCATGCGCTGATCCCGCTGATTCGAACAGGCGCCAAGCTTAACCGGA
TCGGCGCCGCGCGCCCATCTGCCGTTCGGCCGGCTATCCCGCGCCACGGGCATCCGCTAT
GCTGGCGCGATCGAATCGACACTGGAAACGAGGCACACGATGTCGCAGCGGTGCAACTGG
GTGAAGACGGAAGCGGATGCTCACTATCACGACACCGAATGGGGCGTGCCGTCGCACGAC
GACCGCCATCTGTTCGAAATGCTGATTCTGGAAGGCGCGCAGGCCGGGTTGTCGTGGTCG
ACGATCCTGAACAAGCGCGCCGGCTATCGCGCAGCGTTCGCCGATTTCGACGTCGACGCC
GTCGCGCGCTTCACGCCGAAACGGATCGAGAAACTGCTGGAGAACCCGGGCATCGTGCGC
AACCGCGCGAAGGTGGAAGCGGCGGTCGTCAACGCGCGCGCGGTGCAGCGGATCCGCGAC
GAGCACGGGTCGCTCGCGCAGTTCCTGTGGTCTTTCGTCGATCACACGCCGATCCAAAAT
GCATGGCAGTCGTATCGCGACGCACCGGCGTCGACGGCCGAATCCGACGCGCTCAGCAAG
GCGCTGAAAGCGTACGGCTGCAAGTTCGTCGGCTCGACGATCTGCTATGCGCTGATGCAG
GCAACCGGGATGGTGAACGACCACGAGGTCGGCTGCCCTTGCCGCGCGCGATGCGCGGCG
CTCGGCGGCAAGCAGCAGCCGGCACGTCGGCGCAGCGCTGGCTGACGGCGGGCGCGCCGC
TTCACCGGCCACGTTTGTGCGGCGTCGTCACCGCGCAGCACGGGACGATGCCGGCACGAC
CGTCCGCGCATGGCGCGCAGCACGCACGCGCGCACTGCGCTTCTTCACCCAGATGCACAC
GCCGGTCACGCTCAGCATCGCGATCACGACGCCGAGCACGCTGACCGCGATGCGGCCCGC
GATCCCGGCGATCCGCCCCGAGTGCAGCGGAAATTGCGCCTGCATGAACAGGTCGCCGGC
CGAACCGCGTCCCGGCACCTGCGCGGCGACGGGCTTGCCGGTCACCGCGTCCCAGTAGAG
CCACGCGTTGCCGAGTCCGACGTCGCCGTGATCGTTGCCGGGCTCGAAGAACCCGACCGC
ATAGACGTTCATCGCCGGCACGAACAGCAGCGCGCCGGGCGGCGCCGCGATTCCGGCCTC
GCGTCCGGCCGATCGCGCGAGCTCGACGATCCTCGCGCGCGACAGCATCTTGCTGCCCGG
CGGCGCCGGCGGGAAATGCTCGGGATTCGTATACGGCGTCTCGGCGAGCGGCGAAAACAG
CGACACGAGCGGCCGCACGACCGGATTGCCCAGATTCATCGAGATCGACGTGACGGCCAC
GACGAGCAGCAGCCCCCACACCCAGACGCCGCCCGAGCGGTGCAGGTCGAACACGAGCGG
ATAGCCGCCGCGCCGCACGCGGAACGCGAACGACTTGCGCCAGCTTTTCAGGTTCGGAAA
CGCGAGCACGAGTGCGATGAGGCTGTCGACGGCCCATACGATGCCGACCACGCCCATCAC
CCAGAACCCGAAATTGATGCCGCCGTACACCGGCAGGAACAGCGAGTAGTGCAGCCGGTA
GAGGAACGGCATCAGGTCGAGCCGCGCGAGCGACAACGCGCCCCATTCGCGGCGTCCTTG
GACGGCGCCCGTCGCGGGATCGACCGCGATCTGGTTGAAGTCGAGCGCAGCCGGTTGGCC
GGTCGCCGAATCGGCACGAGGCATCACGCCGATCTGCAGCGTATGCGCCGGCTCGACCGC
GAGCGGCAGATAGGTCACCTGCACGCGCGGATCGGCCGCTTCGATGCGATCCGCGAGCGC
CAGCGGCTCGAGCGGCGGCGCATCGCTGCGCGCGACGTAGAAGTCCGGGTTCAACGCGGC
ATCGAGCTCGTGGTCCCACGCGATCAGCGCGCCGGTCGTGCCGGCGACGAACAGGAACAG
CGCGATGGCGAGCCCGAACCAGCGGTGCAGGCGCACGAGAAGCGGTCGCAGCCATGCATT
CATCGCGCGCGCCGCAACAGGACAACGGAACCGCGCGGGCCGCGGGCCGGGAAGGACGGG
GTATGGATCATCGAGTTTCATACGCCGCGCAGCAACGCTGCACGCCGGTTCGGCACGGGC
GGAAGCCCTTGCGCGCGGCATGGAATTGTTGCGCGTTCAACGAGTTTTGGTACGATGCGC
GGCATTTTAACTCAATGCGAATGATTCTTACTCGCATTTTTAACTGCCGCTCATGATCGT
CCGTCCCGTTCTCCGTCCCGTCCGCCCGCGCCGCGTCGCGGCCCTTCTCGCGTGCTTCGC
CGCCTCCGTCGCCCAAGCGGACGACACGCCGGCCGACGCGGCGATGCTGCCCGCGCTCAA
CATCACCGCCGCGCACGATTCGCCGCAGCACCTGACCGACGAGATTTCGGCCGGCGCGCT
CGGCACGCGTCGTCAGCTCGATACACCGTTCTCGACCACGATCGTCACGTCGGAAGAACT
GGAAGCGCGCCGGCCGTACAAGCTCGGCGACGTGTTCGCCAACGACGCGTCGGTGTCCGA
CAACAGCGGCGCGTACGGTGCGTGGGCCAGCTACATGACCGTGCGCGGCATGCAGCTCGA
CTGGCAGAACGGCTACAAGATCGACGGGCTGCCGTTCGTCGCATACGGCATCACGATGCC
GTACGAACAGCTCGAGCGCGTCGAGCTGCTGAAGGGGCTCGGCGGCTTTCTGTACGGCTT
CGTGACGCCCGGCGGCGTCGTCAACTACGTGACCAAGCAGCCGGGTGCCGAACCCGTGCG
CAGCGTCGACGTCGGCTATCGCAGCACCAACATCTGGACCGAGCACTTCGATCTGAGCCA
GCGCTTCGGGCCGAACAAGATGTTCGGCGCGCGCGTGAATGCGACGCACGAGGAAGGCAC
CGCGTACAACGACGGCAACATCCGCCGCGACAGCGTATCGCTCGCGCTGCAGGCGAACCT
GACGCGCGATCTGTCGGTGACGTTCGGCGCGCTGTATCAGGAGCGCCGCACGACCGGCCA
GACGCCGTCGATCTTCACCGGCGGCTACGCAGGCGGCGTGCTGCCGGCGACGATCAGCGG
CGGCACGACCGATCTCGGCGGCAAGGACCAGTACCTGAACACGAATCTGCAGCTGTACAC
CGCGGGGCTGCAGTACGAACTCGCGCCCGACTGGCGCGTCGACGTCGCGTACAGCTACAG
CAAGGCGGCGCGACGCCGCAACGAAAGCACGCTGTCGCTGCTGAACCAGGCCGGCGACTA
CACGGATAGCCGCTACGTCGGGATGGAGGATCACCGCTTCAGCCAGTGGCGCGCGATGGT
CGAGGGCAAGGTGCGCACCGGCCCGTTCAGTCACCAGATCGTGCTCGGCGCGTCGTGGCA
GAAACAGGCGAACGACTACTCGGCGAACAGCGAGTTCGTGCCGCTCGGCTCGGGCAACCT
CTATTCGCCGAACCCGTATCGCTACGAAAGCCCGCACGGCTTCGTCCAGTACCGGACGAG
CGAGATCGTGCAGAAGTCGCTGTTCGCGAGCGATACCGTGCAGCTGACCGAACGCTGGTC
CGCGCTCGCCGGCGTGCGCTACATGAACTACGAGCAGCGGTCGTTCCAGCCGAGCGGCGC
CGAGGATCCCGGCTACCGGCAAAACGGCGTCGTGACGCCGACGTTCGCGGTGATGTACAA
GCTCGCGCCGACCACGACCGCATACGCGAGCTATGCGGAATCGCTGGAGCCCGGCAGCCG
CGTCAACGACATCTACGCGAACGGCGGCCAGTTGCTCAAGCCGCTGCGCAGCAAGCAGTA
CGAGGTCGGGATCAAGAGCGAGCACGCGCGCTGGAGCGGCACGGCCGCGCTGTTCCGTAT
CGAGCGCAGCGCCGAGTATGCGAACGCGGCGAACGTCTACGTGCAGGACGGCAAATCGGT
GATTCAGGGGCTGGAGTTCGGTGCGCGCGCGAAATTCGGCGCACGCTGGAACGCCGGCGT
CGACGCGATGCTGCTCGACGCGTGGTATGCGAACGGGGTCGGCAACAACGGCAATCGCGT
CGCGGGCGCGCCGCGCTTCGTGCTCGCGGGCGAGCTCGGCTATGCGGTGCCCGGCGTGCC
GGGGCTGACGCTCGGCGTCGACGCCAAGTTCACCGGCGCGACGCCGCTGCGTGCGGCCGG
CGGCATCGACGCGCCGGGTTTCCTCGTCGTCAACGCCGGCGCGCGCTACCTGACGCGCAT
CGGCCGTCACGACGTGACGCTGCGCGCGTCGATCGACAACGTGCTGAACCGCCGCTACTG
GGAGTTCCAGTACGCCGACTACGTGAAGCCGGGCGACCCGCGCACGGTCAGCGTCAGCGC
GAAGTTCGACTTCTGAGCGAGCGGCGCCGGGCCCGCGCGGCCCGGATGCCGCGCCGGCCG
TGCGTTCCCGCGCCCCAAAGCAAAACGGCGGAGCGGCTTCTTTCGAAGCACACTCCGCCG
TTTGGCGGCGAACCGGAGAAGCGCTTAGTGGAGCTTCTTCGGCAGCATCTGGCTGCGCAG
ACGCTTGTGCAGGCGCTTGACGGCTGCTGCCTTCTTGCGCTTGCGCACTGCGGTCGGCTT
TTCGTAGGACTGGCGCTCGCGCAGTTCAGCGATCAGGCCGTTTTTCTCGATAGCGCGACG
AAAGCGGCGAATCGCCACTTCGAACGGCTCGTTTTCCTTCAGAAGAATCGTCGTCATGTC
GTTCCTAAATTGCTTATACGGTCAAAAACGTAGCGGCCAAGCGCCACGCACCGGCCATCC
GGGCGTTCCCACAACAGGCGAAACGAGCGGAAATACGGCCTCGGAGGCCGGAAAAGAGAG
GCGGAAAGCACCGCGAGTACGCTTCACAAGCCGCGTGCAGCGCCGCGTTTGACTGCCAGC
AGACATGCCGAAAACGGCAAAGGCGTGACAGAAATCTCAATTCAGCCCGCCATCATATCA
GCAAATCACAGACAAAACTACCCTTTTGTCGATCCCGGCGCCCCGGCCAGCGCGGGAAGT
CCGGCTTTCGTCCCGATTCTCGGCAACGTCGCGCGAGCCGCAATCGAGGCCCGGCGCGGG
TTCGGCGCGATCGCCACCAGTCCGGCCCGAATTTCTTCTCACATTCCTCTCAAGTTTTCG
CCGGGTGCCGCCGTCAACCAGGAAAGGCGGGCAGCGCCACTCGCGATAAAGCGCAACGCC
GAAATCAGACCTGTCTCTACTCAGGCATTTTCCACAACGAGGAAGCAAATGCTGAACATC
AACACCAACATCCTGTCGCTGACCACGCAGACGAACCTGTCGGGCTCGCAAAACGCGCTG
TCGCAAGCGATCAACCGCCTGTCCTCCGGCAAGCGCGTGAACACGGCAGCGGACGACGCA
GCCGGCCTCGCGATCGCGACGTCGCAAACGGCCGCGATCAACGCGCTGACGCAAGGCGTT
TCGAACGCGAACAACGGCATCTCGATGATCCAGACCGCAGCCGGCGCGCTGCAGTCGACC
GTCGACAACCTGCAGCGTATCCGTACGCTGGCAGTCGAAGCAGGCGACGGCTCGCTGGAC
TCGAACGCACGTGCGAACCTGCAGTCGGAAGTGACGACGCGTCTCGGCGAAATCGACCGT
GTCGCAACGCAGACGTCGTTCAACGGCCAGACCATCCTGAGCGCAGCCGGCAACGTCACG
TTCCAGGTCGGCGCAGCGGCGAACCAGACCGTTTCCGTGGACTTCGGCGCGACGGTGTGG
ACGAGCACGGGCACGGGCCTGAGCCTGACCGGCCTGTCGGTCAGCGACCAGACGAGCGCA
CAGTCGGCGATCACGGCGATCGACGCGGCACTGAAGAACGTCAACACGTTCCAGGCAACG
CTGGGTGCAGCACAGAACACGTTCCAGGCTGCGATCACGACGACGCAGACGCAGGCAACG
AACATGAGCGCAGCCCGCGCGCAGATCACCGACGCGGACTTCGCGACGGAAACGGCGAAC
CTGAGCAAGGCGCAAGTGCTGCAGCAAGCCGGCATCTCGGTGCTCGCGCAAGCGAACTCG
CTGCCGCAGCAAGTTCTGAAGCTCCTGCAGTAATCGGGAAGCACGCGCGGCGGGCGCCCT
GCCCGCGCGCACACGGCGTCGTCCGCGTTGCGGCGCGCGACGACGCCGGTTCGATACCCG
AACCCGATACACCAGGGAGGCTTGCCTCCCTGCTTGCATTGAAGGACGGCGTCCCGCCGG
ATCGCGCGCGATCGCGCACACGACTGGAGCAAACGCATGAGCACGACGGATGTCGGCAGC
ATTCTGGCGCAGGCTGGACAATCGATCATCAGCGGCGCGACCAATTCGACGCTCGACGTC
AACTCGCTCGTGACCGCGCTGGTCCAGGCCAAGACGGCCGGTCAGACCCAGACGCTCACG
AACAAGCAAACGGCCGACAACACCGAGCTTTCGGCGGTCGGCAAGCTGAAATCGGCGCTG
TCCGCGCTGCAGACCGCGCTCGCCGGTCTCGCGAACGGGACGACGCTGAGCGGCCTCGCA
GCGACCGCGAGCGGCAACGGCATCACCGCGTCGGTCAAGAGCGGCGGCGGTGCGGTGGCC
GGCGCGTATTCGGTCAACGTCACGCAGCTCGCTACCGCGAACAAGCTGTCGTCCGCCGGC
ATCACGTCGTCGGACACGATCTCCGCCGGCTCGCTGAGCATCACGCTCGGCAGCAATACG
CCGTTCAACGTGAACGTGTCGGCCGGCGCGTCGCTGTCCGACATCGCGAACTCGATCAAC
TCCGCGAGCGGCAATCCGGGCGTCACCGCGTCGGTGATCACCGGCTCGGACGGCCAGCAT
CTGGTGATCCAGTCGAATTCGACCGGCGCGGCCAACACGGTGTCGGTGAGCGGCACCGGC
GTCAATTCGAAGCTGACTTCCGGCTACACGACCGTGACCGCGGCCGCCGACGCGCAACTG
ACGATCGACGGCACGCCGGTGACGAGCGCGTCGAACAGCGTGTCGGGCGCGCTGACGGGC
GTCACGCTGAACCTGACGCCGGCCGCGCTGAACACGACGCAGACGGTCACGCTGTCGCCG
GACACGACCGCGACGACGGCCGCGATCAACGCTTTCGTGAACGCGTACAACAGCTACGTG
ACGACCGCGCAGTCGCTGTCGTCGTACGATCCGAACACGTCGACGGCCGGCCCGCTGCTC
GGCGATTCGATGCTGAACACGATCTCGAACGGCCTCGCGACCGCGCTGAGCGGCGGCGTC
AAGACGGGCAGCACGACCTATTCGCTGTCGGCGATCGGCATCAACCTGCAGGCGGACGGC
ACGCTGCAGGTCGATGCGACCGCGCTGAACACCGCGCTCACGTCGAACAGCCCGGCGGTC
GCCGGCCTGTTCAACACGACGAACGGCGTCGGCCAGACGCTGAACAAGCTGATCAACGGC
TACACACAGACCAACGGCCTGATCGACCAGCGGACGACGGCGCTCAACGCGGATCTGAAG
AACCTGTCCGATCAGGCGACGCAGCTGAAGAACTATTCGGACCAGCTGACCGCGCAGTAC
AACGCGCAGTTCACCGCGCTGAACAACCTGATGGCGACGATGGCGAACAACACGAAGTAC
CTGACGCAGCTGTTCGGCGGTTCGAACAGCGCAGGCACGCTCGCCACCAACAAGTAAGCC
GTCTCTTCACGCGACGATTCCGGACGACCACCATGACGACCGATACGCTGAACCGGGCCT
GGCAGCTGACGCAGGCGATGCAGTCCGCCACCGCGCTGCGCGACTGGGAGCGCGTCGCGG
CGCTCGCCGATGAGCGCTCGCCGCTGCTGACGGGATTGTCGGCGGAGCAGCCGCCCGACG
CACTCGACACGATCCGCCGGATCATGGACGTCGACGCGTCGATCGCGCAGCACGCGCAGG
CCGCGCGCGACCGGCTCGCGCACGAGTTCACCGAATCGCGCGACCGGATCCAGGCCGCGA
GCCTCTATCAGGCGACCGGCATGCTGTGACCGAACGAACAACAACGCGCGCCGCGATCGA
GCGGCTGCCGCTGTCGTAACGTCAGGCCGCCTTCGGGCGGCCGTTTTTTTGTATCGGGGA
CGGGAGTCGGAACGGGAACCACGACGGTGCGGCCGGGCGCGGGCATCGCGCCGTCGGCCG
CGGTGTGGTGTGGTGTGGCGCGACCCGGCGCCGCAACGGCGCGCCGCGCCGCGGCTATCG
TTCGGCAGCAGTGCGTGACGCGCACGGCATCGGCAGCGGTATCGGCACCGGTGTCGGTAT
CGGTATCGGTATCGGTATCGGTATCGGTATCGGTATCGGTATCGGTATCGGTATCGGTAT
CGGTGTCGGTGTCGGTGTCGGTGTCGGTGTCGGTGTCGGTGTCGGTGTCGGTGTCGGTGT
CGGTGTCGGTGTCGGTGTCGGTGTCGGTGTCGGCGGTGGCGGCGGCATCGATGTCGACGT
CCACCCCGCCGCCGCCAACAACCTAGACCGCCGCCGCCTCGAACATCTGCACGAACGCCG
CCTCGAGATGGCGCGCAAAGCGTCGCGCGTCGCACAGCGGCGAGCGCAGCAGCCGCTCGC
GCAGTCCGGCCCTTACGGCCGCCAGCTTCGGCAGATCGCGCGCGAACGCGGCCGCCTTCG
CGACGTACTCGGCGTCGTCGTGCGCGATCCATTCGGGCATCCCGAGCGTGTGCAGGATGC
TTTCGCCGATATGCGACAGGAAGCGGTCGCCGCGCCGCGTGACGAACGGCGCGCCCATCC
ACAGCCCTTCCATGCTCGTCGTGCCGCCCGGATACGGAAACGGATCGAGCACGATGTCGA
TGTCGTTGAACGTGCCGATGTGCGCGAGCCGCTTCGAGCCGCCGCGCAGCATCAGCCGTT
CCGCGCCGATGCCGTGCGCGGCGAACCGTGCGCTCAGGCCGTCGCGCAGCGCCGCCTCGT
CGAGCTGCGCGGATTTCAGCAGCAGCCGCGCGCCCGGCACCGCGTGCAGCACGCGCGCCC
ACAGCGCGACGACCGGCGCGCCGATCTTGTTCGCGTTGTTCAGGCAGCCGAACGTCACGA
AGCCGTTGCGCTCGGCCGGCAGAGGCCCGACTTCGAGCGGCTGGTCGGGCGGCGTGAAGC
ACAGATAGCTGTCCGGCAGCCGCCACGGCCGCTCGACGAAGTGCGATGCCTCGTCGTCCG
GCAGCACGTGGCGGTCGCCGATCACATAGTCGATCTCCGCGATGCCGGTGGTCGCGAAGT
AGCCGAGCCACGTCGCCTGCACCGGCGCCGGCTTCCACGCGAACAGCGGCAGACGGTTCA
ACGCGGTGTGGCCGCTCAGGTCGACCAGCACGTCGATGCGGTCGTCGGCAATCAGCGCGG
CGGCCGCACGATCGTCGAGTGCGGTGATGTCGCGCCACAGCGCGAAGTGGCGCTTGAGCG
CGGCGGTCGTATCGTCCTCGGCCGATTGCGTCGCATACGCGGCCAGTTCGATCCGCGCCG
GGTCGATCGCCGCGACGATGCTGCGCAGGAACACCGCGACCGGATGCGAGCGCAGGTCGC
CGGACACGAAGCCGACGCGCAGCGGTCGCCCGCGCGCCGCACGCGGCGCGTGCCGCAGCG
GCGACGCCTGCGCGGCCATCTGCACGCCAAACGCGCGCGCTTGCTCGAGCAACTGCGCGG
GCGACAGCCGGTCGGTGCCGGCGCCATGGAACATGCGGCCCGAATGCGCGTTGCGGAACG
CGGGATCGAGTTCGAGCGCACGATCGTAGCTCGCGAGGCCGGCATCGATGTGCCACAGCG
CGCACAGGATGTCGCCCATCACCGCATGCATCTGCGCGGTCGGATTCGGCAGCGACAGCG
CGATCCGGCAGCTGTCCAGCGCTTCGCGCCGCTTGCCTTGCCGCACGAGCGTCTGCGCGA
GATGGTGATGGAGATCCGCGCGATCCGGCGCGGCGGCGAGCGCGCGCCGCAGGCTCGCGA
CCGCGCCTTCGAGATCGCCCGCGCGATCGAGCGCGGCGGCGAGATTGAACAGGCTGTCGA
CTTCACCCGATTGCGCCGCGCAGCGCAGGCTCGCGATCGCCGCGTCGAGTTCGCCGCGCT
CGAACAGCAGCACGCCGAGCGCATGATGGGCCGCGTGCAGTTGCGGCTGCAGCCCGATCG
CGCGGCGATAGCGTGCGATCGCATCGTCGAGCCGGCCTTGCGCGCGGAACACGTTGCCCT
GGTTGAAGCACGCGTCCGCATACGCGGGGTCGAGCGCGATCGCCTTGTCGTACGCGCGCG
CCGCCGCATCGAGCTCACCCTTGTCCTGCAGCGCGTTGCCGAGGTTGTTGTACGCCGGCG
CGTAGTCGGGACGCAGCGCGAGCGCGTGTGCGCAGCTCAGCATCGCCGCGTCCGGGTCGC
GCGCGTCGCGCAGCGCGTTGCCGAGATTGCTGTGCGCTTCCGCGTAGCCGGGCGCGAGCG
CGGTCGCGCGCCGATACGCGGCGATCGCATCGTCGAGCCGGCCGTGCGCACGCAGCATGT
TGCCGAAGTTGTTCAGATAGACGGGGTCGGCGCGCAGTGCGATCGCGCGCTCCATCAGCG
CGAGGCCGGCCGGAAACTGGCCGAGCTGGCATGCGAGCAGTCCGAGAAAATGCGTCGCGT
CCGGATGATCGGGCGCGTCGCGGCGGATCGCCTCGTACAGCACGCGCGCATCGTCGAGCC
GCCCGGCCTGATGATGCGCGAGCGCCGTGTTCAGCCGTTCGGCGATATCGGCCGTCATGC
GGGCTGCCCGGGCGGGTCGCCTGCCGCGTAGCGCGCCCACATCCCGTGGAACGCATCCTC
GAGATGGCGCGCGAAGCGTGCCGCATCGCATAGCGGCGACGCGAGCGTGCGCTCGCGCAG
CGTCGCGCGCAAGCGGGCGAGCGCGTCGCGGTCCTGCGCGAACGCGGTCGCCTTCGCGAG
ATATGCGCGTTCGTCCGCGGCGATCCAGTCGCTCATCCCGGCCGCATGCAGCAGGCTCTC
GCAGATGTGCGTGACGAACCGCGAGCCCTTCATTCCGATCACCGGCACGCCCATCCACAG
CGCTTCGGCCGTCGTCGTGCCGCCCGGATACGGAAACGGACTCAACGCGATGTCGATCCG
GTTGTACGCGCCGAAATACTCGGCGCGCGGCGAGCCGGCCTCGAGGATCAGCCGCTGCGC
GTCGATCCCGTGCCGCGCGAAGCGTTCGAGCGTCGCACGGTTCAGGTCGCCGGTGCCGAG
CTCGTGCGCCTTCAGCATCAGCCGCGCACCCGGCAGCGCATGCAGCAGCTGCGACCACAG
CGCGACGACGTCGTCGCTGATTTTCGTCAGCTTGCCGAAGCAGCCGAACGTCACGTGGCC
GTTCGCGTCCATCGGCAGCGGGCCGACCGCGACGTCGTGCGCCGGCGGCGTGAAGCACAG
GTAGCTGTCCGGCAGCCGCCACGGCTGCTCGACGAAGTGATGCGCTTCGTCGGCGGGCAG
CGTGTGCGCGTCGCCGATGAAGTAGTCGATCTCGCGGCAGCCGGTCGTCGCGAAAAAGCC
GAGCCAGCTCGCCTGCACGGGCGCCGGCCGGTGCGCGAACACCGGCAGCCCGCTCCAGTT
CGTATGACCGGCCAGATCGACGAGCACGTCGATGCCGTCGTCGCGGATCATCTGCGCGGC
CTGGTCGCGGCTCATGCACGTGAGCTTCTGCCAGCTCGCGAAACGCGGCTTCAGCCGCGC
GGTCACGCCGTCCTCGATCGCGAACGTCACGTACGCGTGCGGTTCGATCCGCGTGCGGTC
GAGATGCGCGAGCACGCTTTCGAGGAAGATGCCGACCGGATGCTGACGCAGATCGCCGGA
CACGAAGCCGACGCGCAGCGGACGGCCGCGTGCGTCGCGCGCGCGCTGCTCGCGATCGTG
CTCGAAACGGCGCGCGTCGCGCGCCAGATAGTCGCCGTAGCGGCGCGCTTCGGCGATCCA
GTCGTCCGGCGCGAACAGCGGCGAAATCGACATGTTGAACATCAGGCGCGCATATGCACG
GTGCGGATCGTGATCGACCGCGTCGCGGAACGCGGCGATCGCGCCCGCGAAATCGCGCTT
CGCCCACAGGATGTCGCCGAGCGTCAGCCGGATCTTCATCGGATCGACGCCGAGTTCCTG
CGCCTTCCGGTATTCGTCCATCGCGTCGTCGAGCTTGTCGAGGCGAAACAGCGCGGCCGC
GAGATTGTGGTGCGCGTCCGCGTCGTCCGGGTTCAGGTCGATCGCATGGCGATGACTGAG
TTCGGCTGCCGCCATCCGGTCGAGGTTGTGATACGCGAGACCGAGGAAGTTGTACGCGTC
CGCGAGCTCCGGATCGAGTTCGATCGCATGCCGGCACAGCCGCACCGATTCCTCGTATTC
GCCCTGCTGGCAGCGCAGCTCGCCGAGCCGCGCCCATGCGGGCGCGTAGCCGGGATCGAT
CTCGCACGCGCGTTCGAACAGCCGCGCGGCGCCGTCGAAATCCTGGATGCCGCGCAGCGA
CAGTCCGAGCGCGTAGTGCGCGGGCGCGTCGTCGGGTTCGAGGCCCGCGCGTGCATGCGC
GAGCGCGCCGTCGAAATCGCCGGTCGCGCGCAGCGCGGCGGCCAGCCCGCGATGCGCGGC
GCGCAGTTCCGTATTCAGTTCGAGCGCGCGGCGGTAGTGGACGATCGCGTCCGCAAGCCT
GTCCTGCGCGCGCAGGACGTTGCCGAGATTGCTATGCGCGTCCGCGTACGTCGGCTGAAA
CGCGATCGCCTTTCCGTAGCTCGCGGCGGCCGCATCGAGTTCGCCGACGTCCTGCAGCAC
GTTGCCGAGGTTGTTGTACGCCTCCGCGTAGCCGGGCCGCAACTCGATCGCGCGCGAGCA
GCTCGCCATCGCTTGCGCCGGCTCGCGTGCGTCGCGCAGCGCGTTGCCGAGATTGTTGTG
CGCTTCCGGATAGTCGGGGCGCAGCGCGATCGCGCGCCGGTAATGCGCGATCGCGTCCGC
GAGCCGCCCGCATTCGCGCAGCATGTTGCCGACGTTGTTGAAGTACGACGCGTCGGGGCG
CGCAACGAGCGAACGCGTCATCAGCGCGAGGCCCGCGTCGTATTGCTTCAGCTGGCATGC
GAGCAGCCCGAGAAAATGCATCGCGTCCGGCTGCTCCGGCTCGGCCGACAGGATCGCGTC
GTACAGCGTCTTCGCTTCGCCCAGACGCCCGGCCTGATGATGCGCGAGCGCGTGCTGCAA
CGTGTCGTGGAGATCGTTCATGATGCGTGTGCGGTTTCCGTATAGCGTTCCCACATGCCG
ACGAAAGCGTGTTCGAGATGCCGCGCGAAGCGCGCCGCGTCACATAGCGGCGACGCGAGC
AATTGCGCACGCAGCCCGGCGCGCAGCGCGGCCAGCCGCGCGCGATCCTGCGCGGCCGAC
ACGGCCTTCGCGACGTAGTCGTCCTCGTCGGCCGCGATCCAGTCGCTCATCCCGGCCGCA
TGCAGCAGGCTCTCGCAGATGTGCGTGACGAAGCGCGCACCCTTCATCCCGATCACCGGC
ACGCCCATCCACAGCGCTTCGGCCGTCGTCGTGCCGCCTGGATACGGGAACGGGCTCAGC
GCGACGTCGATCCGGTTGTACGCGGCGAAGTATTCCGCGCGCGGCGATGCGCCGTCGAAC
GCGAGCCGGCCTGCGTCGATCCCGTGCTGCGCGAAGCGCGCGGCGGTCGCATCGCGCACG
GCCGCCTGCTCGAGTTCGCGCGCCTTCAGCAGCAGCCGCGCGGTCGGCAGCGCGTGCAGC
ACGCGCGCCCACACGCGCACGACGTCGTCGCCGAGCTTCACGAGCTTGCCGAAGCAGCCG
AACGTCACGTGCCCGTTCGCGGCCATCGGCAGCGGGCCGACCGCGACGTCGTCGGACGGC
GGCGTGAAGCACAGATAGCTGTCCGGCAGCCGCCACGGCTGCTCGACGAAGTGATGCGCT
TCGTCGGCGGGCAGCGTGTGCGCATCGCCGATGAAGTAGTCGATCGCGTCGCACCCGGTC
GACGCGAAGAAGCCGAGCCAGCTCGCCTGCACGGGCGCCGGCTTCCAGCCGAACACCGCG
AGCCCGCTCGCCTGCGTGTGGCCGGCGAGATCGACGAGCACGTCGATCTCGTCGTCGCGG
ATCGTGCGCGCCGCCGCGTGCGGCTCGACGCGCGCGATCGAACGCCACACGGCCGCATGC
GGCTTCAGGCGCGCGGTGATCGCGTCCTCTTCGTCCGACGTCGCATACACGTGCAGCGCG
ATGCGCGTGCGATCGAGATGCGCGAGCACGCTTTCGAGAAAGATGCCGACCGGATGCTGG
CGCAGGTCGCCGGACACGAAGCCCACGCGCAGCGGCCTCTGCCGCGCGCGCGCCGCGCGT
TCGCGCGGGTCGTGCGCGTAGCGCGTCGAACGGGCCGCGACGTGGCGGCCGTAGCGGCGC
GCATCGTGCAGATACGTGTCGGGCGGCACGCTCGCGGACGCGGCCGACGCGAACAGCAGC
CGGCTCAGCACTTCAGCCGCGCCGTCGTCCGCGTCGTCATGCACGTACGACAGCGCGTCG
CGGTAGGCGCTCGCCGCCGCATCGACGTTGCCCTGCGCGCGCAGGATGTCGCCGAGATTC
ACATACATCGACGCGGTCGGACGGCCGGCATCCAGCGCGCGACGGCAGAAGACGAGCGCA
TCGTCGGGCCGCTCGCGCTTGAGCAGCACGACCGACAGGTTGTGGCACACGCCGGCGTCC
GCCGGATTCAGCGCGAGCGCGGTGCGATAGCTCGCTTCGGCTGCGGCGAGGTCGCCGAGT
CCGTGATACGCGTTGCCCGCGTGGTTGTGCGCGTCGGCCAGGCCGGGCGCGAGACCGATC
GCGTGCTGCGCATGCGCGAGCGCCTCCGCGTAGCGTGCCTGGCGGCGACGCACGCCGCTC
AGGTTCGCGTGCGCGACGGCCAGCGACGGATCCAGTGCGATCGCGCGCGCATAGTGCGCG
GCCGCGCGTTCGAGGTCGCCGGCGTCGCGCAGCACGCCGGCCAGGTTGTTGTGCACGCTC
GCATCGCCGGATTCGGCCGCGGCCGCGCCCAGCACCTGCGCGGCTTCGGCGAGTTCGCCG
CGCGCCCACAGCGACAGCCCGAGCCCGTGCCGGGCGGCCGGCAGCGCAGGAAGCAGTTCG
AGCGCGCGGCGGTAATGCGCGATCGCGTCCGCGTGCCTGTCCTGCGCGCGCAGGACGTTG
CCGAGATTGCTATGCGCTTGCGCGTACGTCGGCTGAAACGCGATCGCCTTTCCGTAGCTC
GCGGCGGCCGCATCGAGTTCGCCGACGTCCTGCAGCACGTTGCCGAGATTGTTGTACGCC
TCCGCGTAGCCGGGCCGCAGCTCGATCGCACGCGAGCAGCTCGCCATCGCTTGCGCCGGC
TCGCGTGCGTCGCGCAGCGCGTTGCCGAGGTTGTTGTGCGCTTCCGGATAGTCCGGGCGC
AGCGCGATTGCGCGCCGGTAATGTGCGATCGCGTCCGCGAGCCGCCCGCATTCGCGCAGC
ATGTTGCCGACGTTGTTGAAGTACGACGCGTCCGGGCGTGCAACGAGCGAGCGCGTCATC
AGCGCGAGGCCCGCGTCGTACTGCTTCAACTGGCATGCGAGCAGCCCGAGAAAATGCATC
GCGTCCGGCTGCTCCGGCTCGGCCGACAGGATCGCGTCGTACAGCGTCTTCGCTTCGCCC
AGACGCCCGGCCTGATGATGCGCAAGCGCGGCCTGCAGCCGCGTTTCGATCGACTCCATC
GCGCGCGACGCTCAGTACGGATGCGGTTCGCGGCCGAAGTCGATCAGCCGGCCTTCGTGC
TCGATCATCACCGCGTTCGCCGCGATCCCTTCGCGCGACATCTCCGCGACGATGTCGCGC
GCGCGCCATTGCGTCGGGATGATGATCACGTCGGCCGGCGCCGCCTTCAGCGCGTCGCGG
AACTCGATCTTCTGCCCGGTGCCCGGCACGTACGTGCCGACCTTGTCCGGATCGGAATCG
ACGACGAGCGGAAAGCGCGCGGCATCGGCATCGAAGTGATGGATGAACGCGGCCGCCTTG
CCGGTGCCGCCCCAGATCGCGACGCGCCGCCCCGATTCGGCGAGCGCTGCGAGCTGCGCG
GCGATCGCCGCGCGGTGCTCGACCGACCGCGCGGCGAAGCGCATCGACGCATCGGCGCGG
TCGCGCGCTTGCGCGGACACACCGAGCCGCACGAGCGCATAGACGACTTCGCCGTCGTAG
CCGTGCGCGAGCGTCGCGATCTCGCCCGCGCGCGCCATCAGCGTGCGGAACGATTCGGTC
GTGAACTGCGACACGTGCTCGTAGAAGAAATCCGCGAGACGCTCGGTGTCGAACACGCGA
TCGATGCACGGCACCTCGGCGAACAGCCAGCACGCGTTCGGCTGGCGCGACGCGGCCCAT
GCGAGCTGCTCGACGAGCTTCGCGGGCTCGGTCAGGTGTTCGAGCACGTGGCGGATCACG
ATCGCGTCGGGGCGGAATGCAGGCATGTCCGCGAGCGGCGCGAACAGCCGCGCATGGAAT
TCGATCCCGTGGCCGGTGCCGGCGCTCGCGTTCGGGTCGAAGCCCGCGAAGCGGCCGCCG
CGGCTCGCCTGCGCGAGCCCACGCACGAAATGCCCTTCGCCGCAGCCGATCTCGACGACC
GTCGGTTCGGCCGGCAGCGCGCCGAGCAGCAGATCGCGCGTGGCGGCGAGATGGCCTTTC
CAGATTCCGCCACTGTTGAACATCCGGTTCGGATTGCTTTGATATGGAATCGCGTCGTAG
CTGAACCGGTGATTCCACACGTGCGAACACTGCGGACACTGGACGAACTCCAGCGCATGG
CGCGGCAGCGCGCGCGCCGCTTCAGCGGACGCGGGCCATGCGAGCGTCGCGAGCGTGCGC
TCGCCGGCGCAGAAGAACGGCGCGGCGACCGTGTGGGCACAGACGGGACACGTGGCGTCG
ATCAGGTCGGAACTCATGCATTCACCAGTTTGCGGAAATAGGCGATCGTCTCCTTCAGGC
CGTCCTCGAGCGCGATGCCCGGCTGCCAGTCGAGACGCTGGCGCGCGCGGCCGATGTCGG
GGCGGCGCTGCAGCGGATCGTCGACCGGCAGCGGCCGGTATTCGATGCGGCTTTTCGAGC
CGGTGAGGCGCAGCACGCATTCGGCGAGCTCGCGGATCGTGATTTCGGTCGGGTTGCCGA
GGTTCACGGGGCCCGTGTCGTCGTCCTGGTCCATCATCCGCAGCAGCCCTTCGACGAGAT
CGTCGACGTAGCAGAACGAACGCGTCTGGCTGCCGTCGCCGTACAGCGTGATCGGCTCGC
CGCGCAGCGCCTGCATGATGAAGTTCGACACGACGCGCCCGTCGTCGGCGCGCATGCGCG
GCCCGTACGTGTTGAAGATCCGCACCACGCGGATGTCGACGCCGTGCTGACGGTGGTAGT
CGAAGAACAGCGTCTCCGCGCAGCGCTTGCCTTCGTCGTAGCACGCGCGCGGCCCGTTCG
GATTCACGTTGCCCCAGTAGCTTTCCTGCTGCGGATGCTGCTGCGCGTCGCCGTACACCT
CGCTCGTCGACGCCTGCAGGATCCGCGCGCCGCAGCGCTTCGCGAGACCGAGCATGTTGA
TCGCGCCGAGCACGGCGGTCTTCACCGTCGACACCGGATCGCTCTGGTAATGCACGGGGC
TCGCCGGGCACGCCATGTTGAACACGCGGTCGGCTTCGACGTACAGCGGCAGCCACACGT
CGTGACGGATCACCTCGAAATTGACGCGACCGATCAGGTGCGCGATGTTGCGCTTGCTGC
CGGTGTGGAAGTTGTCGACGCACATCACGTCGTGGCCCGCGTCGACCAGCCGTTCGCACA
GGTGCGAGCCGAGAAAGCCCGCGCCGCCGGTCACGAGCACCGACGTGCCGCTCACGACGA
CGCTCCGGGCGCGGCTTCGACGTGGCGAGCCCACATCGCGTGCAGCGCGTCCTCGAAGTG
GCGGGCGAAGCGGCGCGCGTCGCACAGCGGCGACGCGAGCACCTGCGCGCGCAGCGTCGT
GCGCAGCACCGCGAGCTCCGCCGGATTGCCGGCGAACGCGACGGCCTTCGCGACGTACGC
GTCGTCGTCGGCGGCGATCCAGTCCGGCAGGCGCGCCGCATGCAGCAGGCTTTCGCAGAT
GTGCGACAGAAAGCGCTCGCCGCGCCGGCCGAGCACCGGCACGCCCATCCACAGCGCTTC
GGCGGTCGTCGTGCCGCCCGGATACGGGAACGGGCTCAGCATCAGGTCGACGCGCCGATA
CGCGGCCAGATAGTCGGCGCGCGGCGAGCGGCCTTCGAACTGCAGCCGCTCGCCGCCGAT
GCCGTGCGCGGCGAAGCGGGCGGCGAGCGCCGTCTGCTCGTTCGCGTCGTCCAGATGCGG
CGCCTTCACGAACAGCTTCGCGTTCGGCACGTCGCGCAGCACGCGCGACCACACCGCGAC
GACGCGATCGGTGATCTTCGCGAGCTTGCCGAAATAGCCGAACGTCGGATGGCCGTTCGC
GAGCATCGGCAGCGGGCCGCCGTCGATCGCGACGTCCGCCGGTGTGAAGCACAGGTAGCT
GTCCGGCAGGTGCCACGCGCGTTCGACGAAATGCGACGCCTCTTCGGGCGGCATCACGTG
GCGGTCGCCGAGCACGTAGTCGATCGCGCGCATCCCCGTGCTCGCGAAATAGCCGGGCCA
GCTCACCTGCAGCGGCGCGGGCTTCCATGCGAACAGCGGCAGCCGATTGTGGATCGTGTG
GCCGGATGCGTCGATCAGCACGTCGATGCGGTCGTCGCGGATCCGCGCGGCGGCGGCCTC
GTCGCCGATGCCGGCGAGCGACGTCCACGCCGCGCAGCGCGGCTTGATGCGCGCGGTCAC
GTCGTCCTCGACGTCGCGCGTCGGATACGCGTACAGCTCGATGCGCGCGCGGTCCAGATG
CGCGAGCATCCCTTCGATGAAGTAGCCGACCGGGTGCGACTTCAGGTCGCCCGACACGAT
GCCGACGCGCAGCGGCCGGCCGATGCGCGCGGTCAGATCGACGTGCCACGTCGACCACGG
GCGCGCGCGCTGCGTGACGAGCGCGTCGAAGCGCGCGGCTTCGTCGAGATACGCGCGCAC
GTCGTACGCGTCGCTGTAGTGATACGCGAACAGCAGGTTGCTGCGCGGCTCCGGCAGCTC
CGGGCGCAGCGCGACCGCATGCTGGTATGCCTCGAGCGCGGCCGGAATCTCGTTCAGGTC
GAGCAGCGCGTTGCCGAGATTGTTGTACGCCTGCCCGTTGTCCGGCTGCAGCGCGATCGC
GCGGCAGAACGCGTCGACGGCCGCGCGCGCATTGCCCGCGAGCCGCTGCGCGTTGCCGAG
GTTGTTGTACGCGTCGACGTAGTCGGGCTTCAGCTCGAGCGCGAGGCGAAAGCACTCGGC
CGCCGCCGCGGGCCGGTTGTGCGCCTGCATCACGTTGCCGAGGTTGTAGTAGTAGATCGC
GTCGGGCCGGATCTCGATCGCCGCCATGATCAGCTCGGACGCTTCGTGATAGCGCCCGTA
CTGATGACCGATCAGGCCGAGCAGGTGAAGCGCGTCCGCGTGCCGCGGCTCGACCTCGAG
GATCCGGCGATACAGCGTTTCCGCCTCTTCGAGGCGGTCGGCCTGATGAAGCGCCAGCGC
CGCTTCGATCGTCGCGGCGGGGGAGTCGGGCATCGTGAGTTCAGTCATCGTGGTAAGCCA
ACCTGGGTTCGATACGGCGCCGAGCGCGTGCGCGAAGCGGCCGGCACGCGATGGAGACGA
CACACATCGGAATGCGGCGCGGCGCCCGCGCGGACAGCCTTCGACATGCGAGCATTCTCG
GCGCGAGCCGGCCGTTCCAATCGACGGAGCAGGTGGCGGATTTGGTCGCTTTTCGGGTGA
CTGCGGACACCGCCCGACGGTCGCCCGCCGGGCGGCGCACACGATCCGGATCGGGCGTGC
GAGCCGAGCGCGTGCACGCGCGGCCGGCATTCGCGGAAATGCGGGGTGAAACGGCCCGCT
AATCCGGCCTTTAGACGCGGCCAACCGCCGATAGACTCGCATCCAGACTGGGAGGCGTCC
ATTGCGCAGACGGTTGTGCCGCGCGCGAGCCGCTGCCGGCCCACGGCTGGGGATGTCCCC
GAATCCACCCTCAGCGCCTGGAGCCAAGTGCATGCACGAGTCCTCGATCATCTCCAACTC
GAACGCCGATCAGCTCGCCGCGCGACGCGAACTGTTCGACCTGATGCAAAGCTATCCCGC
GACGCAGGAAGAATTCGAGCGCTCGCTCGGCCTGTTCGTGCGCGGCTCGCTGCTCGCGCG
GATCCTCGCGACGTTCGAGGTCTATCAGCGGATCGTGCCGCTGCCCGGCTCGATCGTCGA
TCTCGGCACGTGGCGCGGCCAGACGGCCGTGCTGTGCGAGAACTTCCGCGCGATCCTCGA
GCCGCTGAACTTCCAGCGCCGCATCCACGCGTTCGATACGTTCACCGGCTATGCGGGCTT
CTCCGACAACGATCCGCGCGACCGCAAGCTGTTCTCCGACGGCACGTACTCGCTCGCCGG
CGACTATGCGGACCTGCTGCGCAAGCTGCTGTCGCTGCACGAGCGCAACAACGCGATGGG
CCACGTGAACGGCAAGCATCACGTATGGGAAGGCGATTGCCGCGACACGCTCGCCGCGTT
CGAGGAAGCGCATCCGGGCGAGTCCATCGCGCTCGCGTGGTTCGACCTGAACGTGCCGGG
GCCGACGCGTCTCGCGTTCGACACCGTGATGAAGCGGCTCGTGCCGGGCGGCGTCGTCGC
GTTCTGGCAGCTCACGCGCGGCGGCCAGACGCCGGCCGAAGGCATCCACTACGTGCGCGA
GCTGCTCGGCAAATATCCGCACACCATCCACAAGGCGCAGTCGTATCCGTCGCTCTGCTA
TCTGACGTTCCCGGAAGGCGGCGGAGTGCGCGCATGAAGATCGCGATCCTCGGCAACGGC
ATTCTCGGGCTGATGACGGCCCGCGCGTGGCAACGCGCGGAGCCCGGCGTCGAGCTCGTC
GTCGTCGGCCCCGAGCATCGCCCCGGCTCCGCGACGCGCGCCGCCGCCGCGATGCTGAAC
TCGTTCACCGAACTCGAAGGCGATTCGCTCGGCACGCCGCTCGACCGCTTCAAGTTCGAA
TTGAGCCGCGCGGCGACCGCCGCCTGGCCGGACGTGTTCGCCGACGTGTGCACACCCGAG
CGCGCCGTCGCGCATGGCTTCGGCACGTACGTGCTGAACAACGCGGCCACCGACGCGCTC
GACGACGAGAACTTCGCGGCGATGCGGCGCTTTTGCGAAGAATTCGAAGAGCCGTGCGAG
GCCGTCGATCCGGCCGCCATCCCGAACTACCATCCGCTGCCGCAGTTTCGCGCGCTGAAC
GCGGTGTATCTGAAGCGCGAAGGCTGGGTGAATCCGAAGCAGTTCCTCGATGCGCTGCAG
GCGAACGTCGCCGCGGCCGGCAACGTCGCGTTCGTGTCCGCCGAAGTCGAACGCATCGAC
GTCGCGAACGGGCGCGTCGTCGCCGCACGGCTCGCGGACGGCAGCACGGTCGAAGCCGAC
CGGTTCGTGCTGTGCAACGGCGCGAACCTCACGCGCGTGCTGCACGCGAGCGTGCCGTCG
CTGCCGGTGCAGCGCGTGTTCTACGGGATCGGAATGTCGATCGAGCTGCAGAGCAGCGAG
AACGTGCATACGCACTGCGTGCGCACCACCAATCGCGGGCTCGCATGCGGCGTCTATTCG
GCGCCGTACGGCCCCGATCGCACGCTCGTCGGCGCGAGCAACTACATCAGCCCGGTGCCG
CACGATCACGGGCACGCCGGCAGCGCGTATACGCTGCTCAAGTCCGCGATGGACCAGATC
AACTCGCGCTTCTCGCGCGCGAACCTGGTCGGCATCAACGTCGGCTGGCGGCCGACCACG
TCGGACCTCTATCCGCTGTTCGGCGAAACCAGCGTGCGCGACCTGTGGATTCTCGGCGGC
ACGAAGCGCGACGGCTTCCATCTGTCGCCGGTGCTGTCGCGCGATCTCGTCGCCGCGATG
CGCGGGCAGCCGATCGACGCGCGCTATGCGCAGCTCGCGCCGGAGCGGCCGCTGATCCGC
AACCTGTCCCGCGACGCGGCGATCGCGAAGACCGTTCGTCACCAGATCAACGCCGCGTAC
CAGCACGACTTCGTTCCCGCGCGCAACCGGATGGTCGAACAGCTCGAACGCGCGATCCGC
GCGGATCTCGACGCGCTGCACGACCGCATCGGCGCGACGGACTGGGGCATTCCGCCGGAG
CTCGTCGACATGTACCGGTACGGCCACGTCCCCGCGTGACGCAGATGACTTCGCATTCCA
GGCGCGTCGCGATCGTGCAGTCCAACTACATTCCGTGGAAGGGCTACTTCGACCTGATCG
CGGCAACCGACGAGTTCATCCTGTACGACGACGTGCAGTACACGCGGCGCGACTGGCGCA
ACCGCAACCAGATCAAGACGCCGCAAGGCGTGCAGTGGCTGACCGTGCCGGTGAAGGTGA
AAGGACGCTATCACCAGAGCATTCGCGAAACCGAGATCGACGGCACCGACTGGGCGCAGC
AGCACTGGACGCGTCTGCGGCAGAACTACGCGCGCGCGCCGTATTTCGCGCAATACGCGG
ACGAGCTCGCGGCGCTGTATCTCGATCGCACGCACGACACGCTGAGCGAGCTGAACCGCA
CGATGCTCACGTGGATCAACCGGCAGCTCGGCATCGACACGCGCATCACGTCGTCGTCCG
ACTACGTGCTCGAAGGCGATCGCACGGACCGGCTGCTGAACCTGTGCGTGCAGGCCGGCG
CGACCGAGTACGTGTCCGGCCCGGCCGCACGCGACTATCTCGACGAGCGCCGGTTCGAAG
CCGCACGGATCGCGGTGCGCTGGTTCGACTACCCCGACTATCCGCGATACGCGCAGCTGT
GGGGCGACTTCGTGCACGGCGTGACCGTGCTCGACGTGCTGTTTCACTGCGGCCCGGACG
CGCGCCGCCACGTCGTGACCGACCGGCGCTGAGGACCACGGCAATGCACGATTCACGACA
CTCGAACCTGCTGGCCGACGTCGCCGCGTATTACAGCGCGCGTCTCGCCGAGCACGGGCA
GACCGCGCGCGGCGTGGACTGGAACGGCGAGGACGGCCAGCGGCTGCGCTTCGCGCAGCT
GACGAAGATCGTCGCGCCGGGCGCCGACGGCTTCTCGGTCAACGACGTCGGATGCGGCTA
CGGCGCGCTCGTCGATTTTCTCGACGAGCACGCGGGCGGCCGCCGCCATACGTATGCGGG
CAACGACATCTCGGCGGAAATGATCGATGCGGCGCGGCAGCGCTATCGCGACCGCGCGAA
CGTGTCGTTCGACGTCGGCGACACGCCGCGCACGATATCGGACTACACGATCGCGTCGGG
CATCTTCAACGTCCATCGCGGCCACGACGCCGACGCGTGGCTCGACTACATCCACGCGAC
GCTCGACGTGCTGCACGACACGAGCCGCGCCGGCTTCGCGTTCAACTGCCTGACGTCCTA
TTCCGATCCGCCGCACATGCGCCCCGAGCGCCTGTACTACGCGGATCCGTGCGCGCTGTT
CGACCGCTGCAAGCGCCGCTACTCGCGCCACGTCGCGCTGCTGCACGACTACGGGCTGTA
CGAATTCACGATTCTCGTCAGGAAGGACGGCTGAGCGGCCGGCAGCCCGTCATCCCTTTC
ACGCATCCGCGGAGTTCCGCCATGTTCGCTCCTCCCAATCTCGACTGCATTCCGTTCGGC
CGGCCGTTCATCGTCGGCAAGGAGCTGTACTACATCGCGAAGGCCGTCGAGCAGGGCGGC
CTCGCCGGCGACCAGGCGTTCACGAAGCTGTGCCATCAGTGGCTCGAGTCGCGCATCGGC
TGCCACCGTGCGCTGCTCACGCATTCGTGCACCGCCGCGCTCGAAATGGCCGCGATCCTG
ACCGACGTCGGGCCCGGCGACGAAGTGATCATGCCGTCCTACACGTTCGTGTCGACCGCG
AATGCGTTCGCGCTGCGCGGTGCGACGCCCGTGTTCGTCGACATCCGCGCCGATACGCTG
AACCTCGACGAGAAGCTCGTCGCCGCCGCGATCACCGATCGCACGCGCGCGATCGTGCCG
GTTCACTACGCGGGCGTGTCGTGCGACATGGATACGATCTCGCACGTCGCGGCCGATTAT
CGGTTGTGGGTCGTCGAAGACGCCGCGCAGGCGCTGCAGTCCACATGGAACGGCAAGCCG
CTCGGCAGCATCGGCCACCTCGCGTGCCTGAGCTTCCACGAAACCAAGAACGTGATCGCC
GGCGAAGGCGGCGCGCTGCTCGTAAACGACGCGCGCCTCGTCGAGCGCGCCGAGATCGTC
CGCGAGAAGGGGACGAACCGCAGCCAGTTCTTCCGCGGCCAGGTCGACAAGTACACGTGG
GTCGACGTCGGCTCGTCATATCTGCCCGGCGAGCTGATCGCCGCATTCCTGTATGCGCAG
TTCGAGCATGCGGACGTGATCACCGCGCAGCGGCGCGCGACCGTCAAGCGCTACGAGGAC
GCGCTGCGGCCGCTGCACGACGCCGGGCACATCACGCTGCCCGCGATGCCGCTGAGCGAG
CACGGCAACGGCCATCTGTTCTACTTCCTCGCGCGCGACCTCGAACAGCGCTCGGCGCTG
CTCGAGCAGATCCGCGCGGCCGGCGTGTTCGCCGTGTTCCACTACGTCCCGCTGCACAGC
TCGCCGGCCGGCCGACGCTACGGCCGCTGCGGCTCCGCGATGACCGTCACCGACGACGTC
GCCGACCGCCTCGTGCGCCTGCCGCTGTACCACGCGATGATCGACGCCGAGCAGGACCGC
GTGCTCGACGTCGTGTTCGATTTCTACCGTACGCGCAGGTAGGTGCGGCGCTCGTCGCCG
CCCGCCGCGCCTTCCGCCATTCGCTCCATGAACGACTCGCCCAGCCTCTACGCGCCGCTC
GACCACCCTTACTACGTGGCCGCGCCGGCATTCCTGCAGACGTCCGGCGGCACGCGCGCG
ATGCATTACCTGTGCCACGCGCTGAACCTGCTCGGCCGCGAAGCCTACATCCATGCGCCG
AGCGTGCACGGCGAACTGCGCACGCCGCTGCTGACGCCGGCGATCGTGCAGCAGCACGTC
GACGCGCGGCGCAGCCCGATCGCCGTGTATCCGGAGATCGTCGAAGGCAATCCGTTCGAT
GCGCGCTGCGTCGCGCGCTATCTGCTCGCGGAGCCCGGCCGCATCAACGGCAATCCGATC
GACCTCGCGCCGAGCGATCTCGTGTTCACGTTCGGCCCGACGCTCGTGCCTGACGGATGG
CACGCCGAACTGCTGCGGATGCCGCTCGTCGATACGCGCATCTTTCACTGCGACGGCGTC
GACGACGCAACGCGCCGCGGCACCGCCGTGTTCATCAATCGGCACCTGACCCGCGGCGGC
AGCCTGCATCCGGTCACCGCCGACTCGATCGAGATCTCGCGCCGCGTGCCCGAACGCTCG
CCGCACGAACTGGCCGAGCTGTTTCGCCGCGTCGAATGCGTGTACCTGTACGAATGGTCG
ACGGCGGTGTTCGAGGCGCTGATGTGCGGATGTCCGGCCGTCTGCATTTTGAACGACACG
TCGATGCCGAAGGCCGAGCGCTGGGTGATGGACGGCAAGGGCATCGCGTGGGGGCTCGAT
CCCGACGAAATCGCGCGTGCGAAGGCGACCGTGCATGAGGCGCGCGACGTCTATCGCGAA
GAAGAAGCCGCGTTCTGGCGACAACTGCGGCATTTCATCGACCGCACGCAGGCGCGCGCC
GACGAACGCGACGCCGAGCTCGACCCGCATGGCGCGCCGCGTACGCAGCGCAAGCCGCTC
GCGAAACGACGGATGGCCGTCGTCGGCACCGATCCGCGCGTCGCGCGGCGCTTCGGCGAA
TCGTTCGCGCGGCTCGATCGCGAGTGGACGGTCGATTTTCCGGTGAGCGCGGCCGGCATC
GATCCCGCCGCGCTGCAGCGCGCGGACCTGATCGTGCTCGACGGCGCGGCGGCCGGCCAG
TTGTCGAGCGCCGCGCTCGAGCAGCTGTTCGCGCTCGGCAAGCCCGTCGTCTGCGACGTC
GACCGGCCGCTCGACGCATTCTCGATCGGCTGCGCGGAAATCGCCGGCAGCGCGCGCCGG
CTCGCTGCCGTGCGGGACGCGCTGCGGCGCGCCGCTGCGGTGATCGTGCGCTCGGACGCG
CTCGCGCGCGACTATCGCCACGTCAACGCGGCGGTGCACGTGCTGGCCGACGACGCCGAT
TTCACGCGTCACGGCGCGCTGTACGCGCGGCTTGTCGAACAGGGGCGGCGGCCTGCGGCG
GCTCCCGCACCGGCGTCCGGTGCGCCTGCCGCGCAGAAGAAGCGCATCGCCGTGTACGCG
GTCGATCCGCTCGACCGGGCATCGTCGCAACGTCGGTTCGCGCTGCCGTTCGCGCGGCTC
GGCGACGCATGGGAACTCGTCTGGGGCATCGACGGCGCGAACATCAACGGCGGCGCGATC
GCGACCGCCGATGCGGTGCTGCTCGACCGCCGCACGCCGGGGCTGCTGGCGCGCAAAGGA
CTCGACGCAATCTTGGAGTTCGGCAAGCCCGTGATCTATGCGACCGATACGGCGCCTGCC
GACGCCGGTTCTGCGCACGACGACCCGGCATGGGCCGGCATCGCGCACACGGTCGCCAAT
GCGCACGCGATCGTCGTGCCGACACCGTATCTGGCGGGCCTGTATCGTCAGTGGAATCCG
CGCGTGTTCGTGCTGCCCGACGCGGTCGAGTTCGAGCTGTTCCATCGTCCGGTGCCGGTG
CGCGCGGATGCGCGCGTGACCGTCGGCGTCGCGGGCGCTTCGCTGCTGCCGGAGAACTTC
GCCGTCGTGGACGCCGCGCTGCGTACGCTGTGCGCGCGTCACGCCGGCCGCATTGCGGTG
CAGTTCTTCGGCTCCGCCGTTCCCGCCGGCTGGGACGATCATCCGGCAGCGCAATTCGTG
CCGGCGTCCGATACGTATCGCGCGTATGCGGAGCAGTTGCGCGCGCTCGACTGGGACATC
GCGCTGATGCCGCTCGCCGACACCGAACGCAATGCCGGCGCGAGCCCGATCCAGCGGCTC
GAGCTCGCGGCGGCCGGCATCGCGATCGTGACCAGCGACCGGCCGGCCGCGCGCGCGGAG
CTGGATGACGGCGACGATGCGCTGCTCGCCGGCGATACGGCCGATGCGTGGGTCGCCGCG
ATCGACACGCTGATCGCCGAGCCGGCGCTGCGCCGGCGCATCGCGCGTACCGCGCAGGCG
CGCGTGCGCAAGCGCGACGCGCTGCACACGCGGCTGCCGCTTCTTCGCGACATCTATCGC
GCGTGCGTCGATGGGCAGCGCGGCCCGGCGCAGTTGCCGGCACGGGACGCGCCGATTCCC
GGCGCGCTGATTCTCGATGCCGACGGCGATTCCGCGCGCGTGAATGCGGCGCTGCGAGCC
GTGGCGGCGCGCCCCGAGCAGGATCTGCTCGCCGTCGTGCTGACGACCGCGCAAGGCCCG
CTGCCCGAGTGGACGGACAAGCTGCGCTATCTGCGCACGTCGGCCGACGAATATGCGGCG
ACCGCCGAACAGCTGTGCGCGATGCCGGCGTTCGACTGGTTCGCGATCGTCGATACGGCG
GATGGGGAATCGCTAGGTGCGGCGCGCCAGACGGCCGCGGAGGACGAGGCGGTTCGCTGA
CCGCAGCGTCGTGGTTGTGCGCGTCGTACGGGGTGGAAGGGGGCTGTCGTTCGTTGGTGG
CGCGGTGGCGCGGTGGCAGGCGGCAGGTGGCGGTGATCGTGGCCGGAGCCAGGGCCGTGT
CCGTGTCCGTGTCCGTGTCCGTGTCCGTGTCCGTGTCCGTGGCCGTGGCCGTGGCCGTGG
CCGTGGCCGTGGCCGTGGCCGTGGCCGTGGCCGTGGCCGTGGCCGCGGCCCTGCCGTGTC
CGGGGCCCTGCCGTGTCCGTGTCCGTGGCCGTGCCGTGCCGTGCCGTGTCCGTGTCCGTG
TCGTGTCGTGTCGTGTCGTGTCCGTGGCCGTGTCGTGTCCGTGGCCGGGGCCGCGACGGT
GGCGGCCGCGGCCCACTGGTCGCGGGTAGCTCGTAGCGCGTAGCTCGTAGCTCGTAGCTC
GTAGCTCGTAGCTCGTAGCTCGTAGCTCGTAGCTCGTAGCTCGTAGCTCGTAGCTCGTAG
CTCGTAGCTCGTAGCTCGTAGCCGATGCTGCAACCACGGCCGTCGCGACGGCAAGCGTGG
CCGGGCGTCCGGGTACGTGCGGCCGTGCGTACGATAGTGTCGAACTGTCGTCGCGTGCCG
CTGTCCAGATCGGCGATAATCTTGCCCGCCCTCGCACGGCCGGATATCGACGATCGTGCG
GGTGGCCGGCATTTGAATCTGGAGGCAACCATGCGCGACATCATCGACGGCTTTCTGCGC
TTTCAGCGCGAGGTCTATCCGCAACGTATCGAGCTTTTCAAGCAGCTCGCGACGCAGCAG
AACCCGAAGGCGCTGTTCGTCACATGTTCGGACAGCCGCGTCGTGCCCGAGCTGCTCACG
CAACGCGAGCCGGGCGAACTTTTCGTGATCCGCAACGCGGGCAACATCGTGCCGTCGTAC
GGCCCGGAGCCGGGCGGCGTATCGGCGACCGTCGAATATGCGGTCGCGGTGCTCGGCGTG
CGCGACATCGTGATCTGCGGCCACTCGGACTGCGGCGCGATGGGCGCGATTGCCCGCTGC
ACGTGTCTCGACCATCTGCCGGCCGTCGCGAACTGGCTGCGCCATTCCGACGCGGCGAAG
GTGATCAACGCATCGCATCAATTTGATACGCCGCGCGCGAAACTGGACGGGCTCGTGCGC
GAGAACGTCATCGCGCAGCTCGCGAACCTGCGTACGCATCCGTCGGTCGCGCTCGCGCTG
GAACAGGGGCGGATGAACCTGCACGGCTGGGTGTACGACATCGAGCGCGGCAGCATCGAC
GCGCTCGACGGCGCGACGCAACGCTTCGTGCCGCTCGCCGAATCGCCGACAACCGTTGCG
GTGACGTCGCGCAAGAGCGCGCAGGGGTAAGGTGGCGCGGCGCGTTTCCGGGACGCGGTT
TTTGCTGCCGTGAACGCGTGCCGGCCGACGTGGCCGGCACCGTGGCGACCGTTTCCGGGC
GCGCTGCGCGTCGTGTCGCGATGTGTCGCGATGTGTCGGCAGTCGCCGTTGCGACGCAGC
CTCCGCAATTTCGCAGCGGAAAAAAACGGCCACACGGGGGAAGAGTGGCCGAAAAAATCG
TCGATCCCGGGCACGAGGGGACGTAATCGAAGTGTAGGAACATCGGCACTATTTACTCAA
TAGTGGCAAACGCGCATTTGAGACGGTAATTGTTGCCTTCGTCTGGATCGGCGGTTCGCG
CAACGTGCGCCGACCGACTCGATGGAACGAGAAATCGAACCGTGAGCGCTGCACGACGCT
ACGCTTTCGATCGGGGCTCAGGGGTCGTTGCGCGAGGTGTTCGCTCGGAAGCAACCGCGA
TGAGGGGTTGCGCGTGTCTGTCCGCATTTGGCTTCCACAGAACGCTTGCCTGGCGCAAAG
CCAAGCCGTCGGTTCCCGGTATGCCGACCATCTACACCGCCATCAACGTTTGCTATGCTT
CGCGGTTGAAATTGAATCGGCCTCGCCTTTCAATTTCCATTCAACAAATACCGTATGCGC
GCGTCCGATTGTCTGAGAGCAATGAGGCGCGTGCTTCCCTAAACGGGGTTCTCGCATGGC
CGGGGAAGTCTTGCTAAAAGTGCTGCGCGGCGGCTACGCGCAGTTCGATCGCATCGTCAA
ACTCGACACGCCGCTCGGCAACGACGCGCTCGTGCCGTTGTACGTCAGGATCGGCGCGCG
GCTGGGGCGCAATTTCGACGTGATCGTCGACGCCTGCTCGGTTGCCGGCGACGCGATCAA
GCTCAACGCGTTGCTGCTGCAGCCCGTCACGCTGTGGATTCGCCAGACCGACGGCGGCTA
CCTGCCGATTCACGGCTACGTGCAGCGTGCGCGCCGTCTGGGAAGCGACGGATCGCTGTC
GTATTTTCAGCTGCACTTCTCGTCGTGGCTCAGCTTCCTCAAACTGAGCAGCGACCGCCG
CGACTGGCAGGAAGCCGGCGGCCTGCAGATCCTGACCGACGTGTTCGACAAGCATCCGCA
GGCGAGCGGCCACTACGGATTCGAGCTGCGCACCGCGCTGCGCTCGTACTCGCACCGCGT
TCAATGGGAGACCGACTGGAACTTCGTGCATCGGAGCATGGAAGAGGCCGGCGTGTTTGC
CCGCTTCGATTTCGCGAAGGACGGCAAGTCGCACAAGGTCGTCGTGATGGACGACCTGTA
TTTCGGGCCGTCGCTGCCGAAGCCGGAGATGAAGTTCAGCCGCGCCGGCTCGGACGACGG
GTTCGACGGCCTCACGCAGTTGAGCGAGCAACAGGACGCACAAAGCGCGATGCTCACGCT
CGGCACGGCCGACTACAAGCAGCCGGACTTCGACAAGCGGGTCAGCACGCCGGCGGCCGA
TCTGGACGAACTGCCCGGCCAGGGCGAAGAGTACCTGTATACCGGCTCGCAAACGTGGCC
GGTCGCGGACGCCGGATACGAACAAGCGCGTATCCGCACCGAGGAATGGGCGTCGCGCGC
CAAGCGCTATTTCGCGGTCGGCAGCCCACGCTACGCGTTGCCCGGCTACTGGTTCAAGGT
GACGGGACATCCGCTGCTCGACACGCTGCCGGAAGAAGACCGCGAGCTGTCGATCATCGC
GAGCGACTGGCTGATCCAGAACAACCTGCCCGGGCTCGACACCGTCGCGCAATTTCCGCG
CAGCCTGCGCGGCTCGATCGAGCAGGCACGAGCCGCCGGCGTCGGCGCCGCGACGACTCA
CCGCGACGGCGGCATCGGCTTCATCCAGGTCGAGATCGAGGCGCAGCGCCGCCGCACGCC
GTTTCGCAGCCCGTTCGAGCACCGCAAGCCCGAGATGCACTTGCAGACCGCGATCGTGGT
CACGGGCAACGATGAAGAAATTCATACGGACGACGGCAACCGCGTACGCGTGAGGACGAC
GGACAGCCGGAAAGACCGCAATACCGCGTCGACGCCGTGGATCCGCGCCGCCATGCCGGA
CGCCGGCGCGAAGCGGGGCGGCTACTTCCCGCTGCGCAAGGGCGATCAGGTGCTGCTCGG
ATTCGTGAACGGCGATTGCGACCGGCCGGTCATCGTCTCCCGCCTGCACGGCGGCGCAAC
GATGCCCGTATGGCATACGCACGGGCTGCTGTCCGGTCTGCGCTCACGCGAATACGGCGG
CGACGGATTCAACCAGCTCGTCATGGACGACGCCACCGGTCAGAACCGCGTCCACCTTTA
CTCGTCGAGCTACAGCTCTCATCTGCATTTGGGCTATCTGATCGAGCAGAGCGAGAACAC
CCGCGGTGCGTTCCTCGGCAGCGGGTTCGACCTGAAGTCCAACGCGTACGGCGCCGTGCG
CGCCGAGCAGGGGCTGTACGTGTCGACGCAGCCGGCGGCCGCGCAGCCGCTCAACGTGAC
GGCTGCCACCGAGCCGTTGGCCGGTGCGGAAGCCGTATTCGAAACGGTGTCGAAGGCCAG
TGAAACGAACCGCGCCGAAAGCCTCCAGGACGGCCAGGCCGCGCTGAAGGCGTTCACCGA
CGCGACGCAGCGCACGGTCGCGGGCTCGACGAGCGGCGGCCGCACGGCCGGCGGGGGCAC
GGGCAACGCGAACGGTTTCGCGAAGCCCGTGATGCTGCTGTCGAGCCCCGAAGGCATCGC
CGCGTCGACCCAGCAGTCGGCGCACATCGCGGCGAACCAGCATGCGAACGTGGTGGCCGG
CAAGAATGTGAACCTGGCAGCGGGCAAATCGTTGCTGGCCAGCGTGCTCGACAAGATGAG
CCTGTTCGCTCAGAACCTCGGCATCAAGATCTTCGCGGCGAAGGGGCCGATCGACATCCA
GGCGCAAAGCGGTCCGGCTTCGCTGGTCGGGCTGCAGGACGTGAAGATCGAGAGCGCAGA
CGGCAGACTGATTCTGACCGCTGCGAAGGAGGTCTGGATCGGTGCGGGCGGTTCGTATAT
CCGGATCAAGGGCGGTCTGATCGAGAACGTGACGACCGGGCAGATCCTGGAGAAATGCGC
GAGCTGGGACAAGCCCGGCGGCGCGAGCGGAACGATTCGCGATCCGTTGCAGGCCACGCC
CGTGTCGACGGATGGCGGGCGCGGTTCGCTGTTCTCCGGCTGACGTGCGGCAACGGTCAG
CCGCGTAGCAAGAAAAACGACAAACGAGAGATTCCGAGCAACATGAGCAAGAGCCATCCC
AGCCCGAAGCCGGCCGGCCCGGATAGGCAGGCGCCTGCTGCGCCGGGCAGCCCTGCAACG
CCCCCTTATCGGCCGCTGAACTGGGCGTTCCCGTTCACCCCGGGCGACAGCGCGGATGCG
GCCGACCCGATGACGTACATGAAAGCGCTGGCAGCAGCCGAAGACGGGTTCTATCCGCTC
GGCGCGAACGGCATGTGGCATGGCGGCATCCACTTCGACCAGAACACCGGCGCTCGCCTG
AAGCAAGGCGACGGCGTTCGCGCGATCGCCGATGGAGAAGTCGTCGCATACCGGCTCGAC
AGCAAGTATCCGGAGCAGGAATACCAGGACGGACGGCACGCGCTGTATTCGACCGGTTTC
GTGCTGATCCGCCATCGGCTGCAACTGCCGCCGGCACCGCCGCCAGCGAAGCCTGATCCA
GCGAAGGATTCGGCAGCGCCGCCGTCTACGCCGGCCACTGCGAGCACGACGGCGAGCAAG
CCGGCACCCGACGAAACGCTGACGTTCTTCAGTCTGTACATGCACGTGATGGACTGGAAC
AGCTATCAGCTGGCGGCCGAACAGGCCAAAGCCGGTTCGGCCGAGCGCGCGAAGGCGAGC
CTTCGACCTATGCCGTATTGGGAAGGCGACCGATACTACCGCGTCGGCGACAACGCGAAC
GACAAGCAGGAAGTCCCGCTGCCGAAGGTGCCGGTGCCGCCGCTGCGCGACACCGTCAAT
CGCGACGTGCTCGGGGACTTCATTCGGAACGACTTCGAATTGCCGCCCGAGGACGAAACC
CCGAAAGAAACGCCGCCGCTCCCGCCTGCCGTTACGGGTATTCGCATCCGCGATCTGCCG
AACGGCAAGATCATCGGCATCCTGCCGCGCGGGTCGGAATTGATCGTCTCGGACACGGAC
GAGCAGGCGAAGGCCAAGCCCGGCTGGGCGAAAATCAAGGCGATCAAGTCCGGCACGCCG
GCAAGCGCGGTCGTCGGCCAGCAGGTGTCGCCGCACGCGCCGTATGGGTATGTGTACGAG
AAGGAACTGGACCCGATCGTGGATCCCAAGCCGCTCGATACGGTCGTCGTGCTGAAGCAG
CCGTATGCGGTGAAAGCCGGCGATGTGATCGGGTACCTGGGCCACTATCTGCGTTATCCG
GACGCGAAGCTGCTGCCCGCGAAGCCGACTCGCCCGCTGCTGCACCTCGAGGTATTTGCC
GGCCCGGAGCTCGAAGCGTTCATCAAGAAGAGTCGGGAGCGGGCGAAGCAGTTACCCGCA
TCCAAAGCCTTTCTGGAAATCTCGCCGGGCGCGCGGCTGGTTAGCGACCTGCCGGAACCC
GACCAGAAACTGCAGCCCGGCACCAAGCTCGTGCCCGTCGCCGCGGACGCGAACGGCAAA
TGGGTGAAGGTGCAGCCCAAAACGGCGGCACCCGTCCATGGCAGCCGCCACGCGAAGCCG
GTATTCAACGACGCCGGCACACCGGTATGGGTCGATGCGAGTCTCGCCAATACGACGACC
CATGCAATCGTGTCGGGCTGGAAGGATTTCCCGCTGAACGTCTCGAATGCGAAAGGGCCG
GGCGCGGACTTCCGCGACGTGTTCCGCATTGCCGAACTGAACAAGAACAGCGCAAAGGAC
GACAAGGGTCGGCGCTGGTATTACGTGACGATCGGCACCAAGGACGGCGGCACGCGCGAA
GGCTGGGTGTGCGAGCAGGACCATCCGCTCGTGCGCACGTGCGGGCCGTGGGACTGGCCG
GGCTTCGAACTCGTCGACAACAGCAGCATCAAGCCGCTCGATATGCTCAAGCGCTACATC
TACGTGGCCGAGCAGTTCCTGGTCGACGAAGACAGAACCGAATTCGAGACGAGTGCGGCG
ACCGTCAACGGCAGCGCGCTGATCACGAAGCTGGAGAAGGCGATTGACGCGAACCATGAC
GGGAAGGTCACCGCGCAGGAACTGAAGCGCGCGCAGGAAACCCGCTGGACAGCGCAAGCG
CTGTCCCATATCGTCGTGCGCTGCGAGAGCGAATGGGGCGGCGGCCTGGGTAAGTGGGAA
GCGCTGTCGCCGCTGATGAAGAAACTGCTGTGGCTGTGGAAGGCCGAGATCGAGCGCATC
GGCAAATTACAGTGGTGGGAGCAGGTGACGAGCGTCGAAGGCTTCCCGAAGGAGCCCAAT
CCTTGGCATTTTCATCCGGTGGGGATTGTTGGGAATTTCAAAGTGAGTTCCAGCACGGCA
TTGGACGAACTTATAAGGAAAATCGGCGACATAATATCGGGCGGAGAAGGTGGATACGAG
TCTTATAATTCCGGAACAAAGGGCGTTCCTGGAGGCAGAGTCGGCCATTCCTACATGAAT
CCGGCTCCCGGCGCTGTCACGGGCAAGACGATTAACGAAATTCTTGCTACAGACTCCCTT
TCCGGTACCGATCCAAATCGAATGTTCGCAACGGGAAAGTATCAAACAACAATTTCAACA
CTTAGATCCGGCAAGGCTGCGCTTGGGTTGACGGGCGAAGAAAAATACGATGCCGAAATG
CAAGAACGATTCTTTCGGGATTTTCTTTTTAGCAAGGCGGGCGGTGGCAAGTTGGCGTCA
TTTGTAAAAAATGGAATTGGAACTGTAGACCAAGCGCAATATGCAGCTGCGCAGGAATGG
GCATCGATTTCAGTTCCAAGAGGCATGCCTATTCAGGATGGTAGAATTTCGGACGGCCGC
ATGTCGTATTATCAGGGCGCAGCCAATTCGCATAATTCCGATTCAACAAAAAAATTGCGC
GACATACTCAACGAAATTGAGGCAGAAGGAGGTAAACGTGAATATTAAATCCATTCTAAC
GTCATTTCTTTGCGCGTACCTCTCTCTGGTCGCGTGTGCTGCGCTTGCCGATTCCAGCGC
GCCTCCTTTGGGTGTCCCCAAAATAAAGATGGAAACCCCGTATGAAAAAGTGCGAGAAAT
TATGTTAAAAAACGGATGGCGCCCTTATCGCGGACAAAACGCATTACCATGCACTCTTGA
AGACAAGAGGTGTCAAGGGCGCCCCGAGATGCAAGCGTGCTCTGATGTTGGCATTGGTCA
ATGCTCTTGGCTTTGGAAAAAAAATGGAAGAATCGTGCTAATTAAAACACAGGACGATGA
TCTTTTTTATGGGTTTTCAAGATATTACGGCCACTAAGGATATGTGACATCGGCAAATTG
AGTGGTCAAAAATCTGAATTTTTGACTTCATCGGATAACGTATCCCATGTTCCTTTTATG
ATGAACCTGATCCGCGTCGGCGACGACACCGACCACGGCGGCAAAGTCGAAACCGGCTCA
CCGACGATGCGCTTCGACGGTCGCTTCGTTGCGCGCAAGGGCGATCGCGTATCCTGCCCG
CAGCATCCCAACGTATCGCCGAACATCATTGAGGAAGGTGATCCGTCGATGACGGACAAC
GGCGTCCCGATCGCTCGACACGGACACCGCGCCACCTGCGGCTGTCATCTAATTTCGAGC
CTGACCTGAACGAACGCTGGAACAAGCCAAGAGCCATCCGGATATCCGAGCAGGACGTCG
ACAACCTAATCAAAGTTGCAGCGACTGAGGTTGCATTTGAGCTTGGGCGATGGCGACTTA
TGAGAGCAAACCGGCGCTGTTGTATTGCTGGATATCGATATGGAAAAGGGCGTGCGGTTC
ATGTGCACGGGACAACTCATGGACTAATGCGCTTTAGATAAGAGCCCTGTTCCATAGAAC
CACCATAACCACAAAATCGCCAACTCGCTTATACTCTTATGAAGAATATCGTTTATCTCA
TATTCTTATTTTTACCTCTGACCACATTTGCCGACGAATGCATAAACGGCGGAAACGCCT
ACAATGACTTATCCTGCGTCGATCAATCACTAGAAAAATCCAAGAAAGACCTCAACTCAC
TGCACAGGAGAATATATTCAAGTACACAATATAAACAGGAGTTTGAGCAATCACAGAAAG
CCTGGCTTAATTACAGAGAAAAGCAATGTAACGGCTATATTGCAGCCGAGGCCTCTCAAT
CCCAAGGCGTTGGTCCCGGATTAATCACGAAAGAGTGCTCACTTGCACTCACCAGGCAGC
GCATCGATTATTTGAAAACGCTTATTGAGAAATAGCAAGTCAGCTTGATAGAGCTGATCC
GCGTCGGCGACGAAACCGACCACGGCGGCAAAGTCGAAACCGGCTCACCGACGATGCGCT
TCGACGGCCGCTTCGTTGCGCGCAAGGGCGATCGCGTATCCTGCCCGCAGCATCCCGACG
TATCGCACAACGTCATTGAGGAAGGCGACCCGTCGATGACGGACAACGGCATCCCGATCG
CTCGACACGGGCACCGCGCCACCTGCGGCTGTCACCTGATCTCGAGCCTGACCTGAGCCG
CGACACAAATGACGCCAGCGACGACAGCCCCGCGCCGAGCCGCAGCCGGCTAGCTGTAAT
TTCACTGCAACAGGGGAAAAACGGAGAAGTAGCGAAACCGCTGAAAGCCTTGTCAGGCTT
GGCGCGCCCGGCTGGGATCGAACCAGCAACCCCTGCCTTCGGAGGGCAGTACTCTATCCA
TTGAGCTACGGGCGCCTGGGACAGTGAAGCGACCCCGAAAATCAGGCCGCCCACAATTGG
CAAGACGGCAAGGATACCCGGTTTCCCATGACGCGTCCACCGTACCTGCCGAATCCCCGT
CGGCACGGCGTCCGTGCGGGTAAACACGCGCCATCGCGCCGCTCGCCGTGATGTAAACGT
TCCGTCTATAATCGTCCGTGCTTCATTGGACTGCCATTTTGCCGTTGCACCGCGCTCACA
ATTCCTATTCACGGAGACGAGGCAAGCATGAGCGAAGCACCCCACGAATCTCCCGTCAAA
ACCCCCGGGCAGCTGATCGCCCTCATCATCGCGTCGTTCGCGATTCCGATTGCCCTCATC
GTCCTGTTCGCCAGCTATGCGAACCACGCGTTTCGCTCCGGCGCCGGCACCGACGCGCTT
TCCGACGCGCAGGTCGAGCGCCGCATCGCGCCGATCGCACAGGTCGAAGTGAAGGACGCC
AACGCGCCGCGCACGTACAAGACGGGCGAGGAAGTCTACAAGGCCGTCTGCGTGACCTGT
CACGGCACGGGCGCAGCCGGCGCGCCGAAATTCGGCAGCAAGGACGACTGGGCGCCGCGC
ATCTCGCAAGGCTTCGATACGCTGCTGAAGACAGCCCTCGCCGGCAAGGGCGCGATGCCG
CCGCGCGGCGGCACGAGCCCCGACGACGTCAGCGACTATGAAATCGCCCGCGCAATCGTC
TATATGGCCAACAACGATGGCGCGAACTTCCCGGAACCGGCCGCACCGGCCGCGAACGCA
GCGCCGGCCGCCAGCGGCGCAGCCGCCGCGTCGGGCGGCGATGCGGCGAACGCGCAGGCA
GCCGCCGCGATGGCAGCGATCGCCGCGATTCCGAAGGCCGGCGAAAAGCCCGCCGCCGCG
CCGACCAGCGCCGACGCCGCATCGGCCGGCAAGGCACTCTACACGTCGGTGTGCCAGGCG
TGCCACGCAGCCGGCGTGCTCGGCGCACCGAAGTTCGGCAGCAAGGAGGACTGGGCGCCG
CGCCTGAAGGATTCGATGGACACCGTCTACAACTACGCGCTGCACGGCAAGGGCGCGATG
CCGCCGAAGGGCGGGTCGAACGCATCGGATGCCGACGTGAAAGCAGCCGTCGACTACATG
GTCAATGCGGTGAAGTAACGCGGTCGCCCGACGCGAAGAAAACCCCCGCGATGCACGCGC
ATCGCGGGGGTTTCGTTTTCCACGTCCGGCACATTTCGCACGTCCGCACGAGCGCCGCGC
GGCGCCGTCACTTCTGCAGCAGCGCCTTCAGGCTCGCGAGCCGGTCCTTCGGCGTCATCG
GCGCGTCCTCAGGCGCGGGCGGCGGCGCATCGTCGAGTCCCATCTCGGGAATGAACCGCG
ACGGCTCGCACACGACCGTCTCCCGCGCGCGCTTGCGCTTCTTGCACCAGTTCAGATGGA
GACTGCGCTGCGCGCGCGTGATCGCGACGTACATCAGCCGGCGCTCTTCCTCGATCCGCT
CGTCGTCGATCGGGCCGTCGTCGTCGCTGCCGCCGCGGTGCGGCATGATGCCCTCCTCGA
CGCCGACAAGGAACACGTGCGGATATTCGAGCCCCTTCGACGCATGGACGGTCGACAGCC
GCACGGCGTCGGGATCCTCGTCCTTGCCCTCGAGCATCGACATCAGCGCGACGGTCTGGA
TCAGCCCGAGCAGGTTCTTGCCGGTATCGGCAAGCCCGTCCGCGTTGTGGAAACCGTCGG
CCTCGCCGTCGACGGCCTCGGTCTCGGGCTTCGTGCCCTTGCGCTTCAGCCATTCGAGGA
ATTCGAGCACGTTCTGCCACTTCGACTGCGCCTGTCGCTCGTCGAACGCGTCGTACAGGT
ACGCCTCGTAATGGATCGCCTCCATCATGTCGTCGAGCACGACCGACGCGGGCTCCTTGT
CCGCGCGTTCGGTGAGCCGCTGGATGAAGTCGCAGAACATCCGGAGCGGCTCGATCTGCC
GCGCGGACAGCCGCGCCTCGATCCCGCCCATGTACACGGCCTCGAACAGCGACACCTTCG
CCTGCCCGGCGAACGCGCCGAGCGCCTCGAGCGTCGTGTTGCCGATGCCGCGCCGCGGCG
TCGTGACCGCGCGGATGAACGCGGGATCGTCGTCGGCGTTCGCGATCAGCCGCAGGTAAG
CGCACAGATCCTTGATCTCGGCCTTGTCGAAGAACGACTGGCCGCCCGACAGCACGTACG
GAATCCGCTCGCGCCGCAGCACCTGCTCGAAGATCCGCGCCTGGAAATTGCCGCGATACA
GGATCGCGTAGTCGCGAAACTGCGCGCGCCGCTCGAACTTATGCGCGGACAGCCGGAACA
CGACCGATTCGGCCTCGTGCTCCTCGTCGTTGCACGCGGTCACGGTGACCGGATCGCCCA
TCCCGTGCTCGGACCACAGCTTCTTCTCGAACAGCTTCGGGTTGTTCGCAATCACGTTGT
TCGCCGCGGTCAGGATCCGCACGGTCGACCGGTAGTTCTGTTCGAGCTTGATCACGTGCA
GCTTCGGGAAATCCTTGCCGAGCTGCGCGAGGTTCTCGAGCGTCGCGCCGCGCCAGCCGT
AGATCGCCTGGTCGTCGTCGCCGACCGCGGTGAACGCGGCGCGCGGGCCGGCGAGCAGCT
TCAGCAGCTCGTACTGGCACGCGTTGGTGTCCTGGTACTCGTCGATCAGCAGATAGCGCA
GCTTGTTCTGCCAGCGATCGCGCACCTGCTCGTTCTTCGCGAACAGCTCGGTCGGCAGCC
GGATCAGGTCGTCGAAGTCGACGGCCTGATACGCATGCAGCGTCGCGACGTAGTTGCGGT
ACACGAGCGCGGCCTGGTGCTCGTCCTCGTTCGCGGCGATCGTCATCGCCTCCTCGGGCG
TGACGAGGCCGTTCTTCCACAGCGAGATGATGGTCTGGACCTTGCGGATCAGCCCCTTGT
CGGTCGTGCCGAGCTGCTCCTGGATCATTCCGAAGCAATCGTCCGAATCCATGATCGAGA
ACTGCGGCTTCAGGCCGACGTGCTCGGCCTCCTGGCGCAGGATCTGCACGCCGAGCGAGT
GGAACGTGCACACGGTGAGCTGGTTGACGGGCACCTTGCGCCCTTCCTTGCCGGGCGTGG
TGAGCGTCTTGCCTTCGAGCAGCTTCGACACGCGCTCGCGCATTTCGGCGGCCGCCTTGT
TCGTGAACGTGACGGCGGCGATATGGCGCGGCTCGAAGCCTTTCGCTTCGATCAGGTGCG
CGATCTTCTGCGTGATCACGCGGGTCTTGCCGCTGCCCGCGCCGGCGAGCACGAGGCAGG
GACCGTCGAGATAGCGCACCGCTTCGTTCTGGGCGGGGTTCAGGCCTGCGGACATGATGG
CGGATGATGTTGCGGTTGACGGCGGAACGCCGGGAGGATGCCGCGCGCGCAAGCGTCTGC
GGAGCAGGCGGACACGCGGGCAGGACGCGCATGTTAACACGTCGGCGGCGTCCGTTTCGG
GGCGGGCGCGGTGCGCGTCGTCCGTGTGCGCACCGGCCGGGCCGCACCCGGCTGTTCGGC
CAATCCGGCCCGCTACGCATGCCGATCGGCGACAATCGGCGCTCGTCGGTGAAGGCCGCT
GGGCGGCATGAATCCGGCGGCGTCGACACGGCACGATGTCGGCTCGCCACTGTCGGGGCC
GAGTCGGTGCCGTTTGGGTCGGGGCTCATGTGTCGAGCATTTGCCGCGCGTGTCGAGCGG
TCGCGGCCGCGCCCCGGCGCGTGCGCGGCACAGGCGGCCGTCAGATCGCGCAGAAGCGGT
ACGCGAGACCGCAATGCGCCGGCGTTCGCCGCGTACGCGCCGCCCGGCATCGCTCGCGTT
GCCGGACACGCCCATACGCGCCGCCGCGCCGCACCGTGCCAAAATAGCCGGCCGTCGTCG
CGCCGTCGCGGCGCGGCCTCCTTTCGTTTCGTTCGTAGCCAGGGATTGCCATGTCGTCAT
TGCTCAGGATTGGTTTGATGGGTTTCGGTTTCGCCGGCGCGACGTTCCATGCGCCCGTGA
TCGCGACGAGCGGCCGCACCGAGGTCGCCGCCATCGCGACGGGACAGCCCGATCGCGCGC
AGGCTGCGTATCCGGGCGCGCGCATCGTCGCCGATCTCGACGCGCTGCTCGCCCTCGACG
ACATCGAATGCGTGGTGATCGCGACGCCGAACGACACGCACTTTCCGCTCGCGCGGCGCG
TGCTCGAAGCCGGACGTCACGTCGTCGTCGACAAGCCGGTCACGCTGACCGCCGACGAAG
CGCTGGCGCTCGCACGGCTCGCGAACGCGCGCAGCCGCCTGTTCGCGCCGTTCCACAACC
GTCGCTGGGACGGCGATTTCCTGACCGTGCGCCGCATCGTCGAAGCGGGCGAGCTCGGCC
GGCTCACTTATTTCGCGTCGCACTTCGACCGCTTCCGGCCGGCGCCGCGCACACGCTGGC
GCGAAGAGCCGGCACGCGGCGGCGGCCTGCTGCTCGACCTCGGCCCGCACCTGATCGACC
AGGCGCTCGTGCTGTTCGGGCTGCCCGACACCGTCAGCGCGACCGTCAAGACGCGCCGCG
ACAACGGCACGGCGCCCGATTTCGTGCATCTGCTGCTCGGCTACCCGGACAAGGACGTCG
CGCTGCACGCGAGCGCGCTGTCGGCGATCGAGCCCGCGCGCTTCACGCTGCACGGCACGC
GCGGCAGCTATCAGAAGTTCGGGCTCGACACGCAGGAAGACCAGTTGAAGGCCGGCCTCA
CGCCGGACGACGTCGAGTTCGGCGGCGGCAATCCGCCGGGCGTGCTGCGCGTGCTCGACG
GCGAACTGGAAGTCGAACGGCCGGTGCCGACGCTCGACGGCCAGTACGCGGAGTTCTATC
GCGCGCTGGCCGCATCGGTGCGCGACGGCGCACCGTTCCCGATCGCGCCGCAGGACGCGG
TCGACGTGATGACGATCATCGAGCTCGCCGCGCAGAGCGAACACGAAGGCCGCCGGCTGC
CGTTCGTGCGACGCACGGTCTGACGCGCGCGTGCCGGCCGTCTCGCGCGGCCGGCACGCA
CGAACAACCGGTGCGGAAAGACGCGGCGCACGACGAACCGGAACATTCGGTTACAAATGC
CGCGGGAACGAAAGTCAGCGATCCGCCGGTCTGACGCGTTTCTCGAAAAAGTCGATCCGA
CACCTTTCCGTCAGGAGAATGCGATGCAACGGTTGATTCGCGCAGCGGCATGCTGCGTCC
TGGTTTCCTCGCTCGCGGCATGTATCGTGCAGCCGCAGCGGCCGGCGCGGCAGGCGCCGC
CGCCGCGACCGAGCGCGCAGGTCGTCGCGAACGAGCGCATGCAGGAAGTCCAGGGCCGCA
TCGACAATCTGCATCGCCGGATCGACGCGCGCGTGAACGCCGGCTACTATCCGCCGCCGT
ACGGCGCGCAGCTGCATCACCGCCTCGACGTGATCCGCCAGGAGTCGAACGACATGTCGG
CGCAGCACAACGGCGGCCTGTCCGCCGACGAGCAGCGCGTGCTGAACCAGGAACTCGACA
CGGCCGCGCGCGCGATCGGCGAGTGACGGGCGCCGGCCCCGCCGGTCCGACGGAAAGCGA
CGGCTTCGCGGCCGCCGCTTGTCGCGAAGCGACATTCTTTTGCTCAAATTGACAAGGCTC
GACCGCTCGCGTACAGTCGCCCGCACGCGTCGGGAGAGCGTGTGACCGCGTTGCTGCAAC
GCCGGTCGCGCCGCCGAAGGGGCACACCCGCAAACTCTCAGGCAAAAGGACCGACCGCGT
CGGGGAACCCCGTCCGCGCATCGCGCGGGCCGCACTCCCCGCACTCTGGAGAGCGGCAGT
AGTCCGCTGCATACGCAGCGCGGCAGGCTGCCCACCGAAGGGGCGCGCGTTCGCCGGGCC
TGGCCCGCAGCGCAATCTCTCAGGTATCGAGGACAGAGGGGCATGTACAGGATCGCTCGC
CGGCCCGCAGCCGCGACGGTCGGCACATGGCCGTTCTGACCCGCGCGCAAGCGCCTTGCC
TGAGGCCTCGATGACTGCACTGAAACATACCCCGCTCAACGCCGCGCACCGCGCGCTCAA
TGCCCGCATGGTCGATTTCGGCGGCTGGGACATGCCCGTCAACTACGGCTCGCAGATCGA
AGAGCACGAAGCCGTGCGCACCGACGCCGGCATGTTCGACGTGTCGCACATGTGCGTAGT
CGACTTCACCGGCAGCCGCGTGCGCGCGTTCTTCGAGCGCGCGATCGCGAACAACGTCGG
CAAGCTGCGCACGCCCGGCAAGGCGCTCTACTCGTGCCTGCTCAATCCGCAGGGCGGCGT
CATCGACGATCTGATCGTCTACTACTTCACCGAGGAATTCTTCCGCGTCGTCGTCAACGC
CGGCACCGCCGACAAGGACGTCGCGTGGTTCAACCAGCTCAACGAGCAAGGCGGCTACGG
CGTGACGATCGCGCCGCGCCGCGATCTGGCCATCGTCGCGGTGCAGGGCCCGAACGCGCG
CGAAAAAGCGTGGACGACGGTGCCCGCCGCGCGCGCCGCGACGAGCGAGCTGAAGCCGTT
CAACGCCGCGCAGGTCGCCGGCACGCCGTTCGGCGACCTCACCGTCGCGCGCACCGGCTA
CACCGGCGAGGACGGCTTCGAAGTGATCGTTCCTGCCGTGCACGTTGTCGCGCTGTGGAA
CGCGCTGCAGCAGAACGGCGTGCGCCCGTGCGGGCTCGGCGCGCGCGACACGCTGCGCCT
CGAAGCCGGCATGAACCTGTATGGCCAGGACATGGACGACAACGTGTCGCCGCTCGATGC
GGGCCTCGCATGGACGGTCGATCTGTCGACGCCGCGCGAATTCGTCGGCCGCGCCGCGCT
CGAGCGCGACGGTACGCGCGCCGCGTTCGTCGGCCTGATCCTGCAGAAGGAAAACGGCAA
GGCGGGCGGCGTGCTGCGCGCGCACCAGAAGGTCGTCACGCCGCACGGCGAAGGCGAGAT
CACGAGCGGCACGTTCTCGCCGACGATGCAGGAATCGATCGCGTTCGCGCGCGTGCCGAC
GGCCGTGCAGATCGGCGACACGGTGCACGTGCAGATTCGCGACAAGCAACTTCCCGCGCG
CGTGGTAAAACTGCCGTTCGTGCGCAACGGCAAGGTCCTCGCTGCGTAACGGCCGGGGGG
CCGCCTCCCGGGAAGCCGGGAAATGGCGCCCGGCGAACACCGCATCCGGCGCGCCCGAGC
GGCGCGCCAGCACAACGAATCACACCCTTTTATCCAGGAGCATCCGATGAGCAACGTCCC
GGCCGATCTGAAGTACACCGACGAACACGAGTGGATCCGTACCGAAGCAGACGGCACGCT
GACGGTCGGCATCACCGATCACGCGCAGAGCACGCTCGGCGACATCGTCTTCCTCGAGCT
GCCGGAAGTCGGCAAGCAGGTGACGGCAGGCGACGCGGTCGGCGTCGTCGAGTCGGTGAA
GGCGGCATCCGACATCTACTCGCCGGTATCGGGCGAGATCGTCGCGGTCAACGACGCGAT
CGTCGACACGCCCGACGCGGTCAACAGCGACGCGTACGCGAGCTGGCTGTTCAAGATCAA
GCTCGCGGACGGCGCATCGGCCGACAAGCTGATCGACGCCGCCGCCTACGGCAAGCTGAT
CGACTAACCCCTTCACCCACCGCGCGGGGCCGGCGAGCCGCCCTGCCCCGCGCGGAGCCA
GAGTCACGCCATGAAGCTCGAACACCCGGACCGCCTGATGAACCGCACGCCCCTCTCGCT
CGCCGCGCTCGAAACGCACGACGCGTTCGCCGAACGCCACATCGGCCCCGATGCCGCCAG
CCAGCAGGCCATGCTCGACACGCTCGGCTTCGCATCGCGCGCCGAACTGATCGACGCCGT
GATCCCGGCGTCGATCCGCCGCACCGAACCGCTGCCGCTCGGCCCGTTCGCGCAGCCGAA
GAGCGAGGCCGAAGCGCTCGCCGCGCTGCGTGCGCTCGCGGACAAGAACCAGGTGTTCCG
CTCGTATATCGGCCAGGGCTACTACGACACGCATACGCCGGCCGTGATCCTGCGCAACGT
GCTCGAGAACCCGGCGTGGTACACGGCCTACACGCCGTACCAGCCGGAGATTTCGCAGGG
CCGCCTCGAGGCGCTGCTGAACTTCCAGCAGATGGTGACCGATCTGACCGGCCTCGCGAT
CTCGAATGCGTCGCTGCTCGACGAGGCGACCGCCGCGGCCGAGGCGATGACGCTGCTGCA
GCGCACCGGCAAGCCGAAATCGAACGTGTTCTACGTGGCCGACGACGTGCTGCCGCAGAC
GCTCGAAGTGATCCGCACGCGCGCGCTGCCGGTCGGCATCGAAGTGAAGACGGGCCCCGC
CGCCGACGCCGCGCAGTCCGACGCGTTCGGCGTGCTGCTTCAATATCCGGGCGTAAACGG
CGACGTGCGCGACTACCGCGCGCTCACCGAAGCGATCCATGCGGCCGGCGGCCACGTCGT
CGTCGCGGCCGACCTGCTCGCGCTCACCGTGCTGACGCCGCCCGGCGAATGGGGCGCGGA
CGTCGCGGTCGGCAACACGCAGCGCTTCGGCGTGCCGATGGGCTTCGGCGGCCCGCACGC
CGCGTATCTCGCGGTGCGCGACGAATTCAAGCGCCAGATGCCCGGCCGTCTCGTCGGCGT
GACGGTCGACGCGCAGGGCAAGCCCGCGCTGCGCCTCGCGCTGCAGACGCGCGAACAGCA
CATCCGCCGTGAGAAGGCGACGTCGAACGTGTGCACCGCGCAGGCGCTGCTCGCGATCAT
GGCGAGCATGTATGCGGTCTATCACGGCCCGCACGGACTGAAGACGATCGCGCTGCGCGT
GAACCGGATCGCGGCGCTGCTCGCCGCCGGCGTGAAGCAGCTCGGCTTCACGATCGTCAA
CGACACGTTCTTCGATACGCTGACGATCGACACCGGCGCGCGCACCGCGCAGGTCCACGA
ATTCGCGAACGCGAAGCGCATCAACCTGCGCCGCGTCAGCGACACGCGTGTCGGCGTGTC
GATCGACGAGACGACGACCCGCGACGACCTCGCCGACCTGCTTGCGGTGTTCGCGCAGGC
GGCGGGCGGCACCGCGCCGGCCGTCGATGCGCTCGACGCGGGCCTGCACGGCGTCGCCGC
ACTGCCGGCCGGCCTCGAGCGCACGAGCGCGTACCTGACGCACCACGTATTCAACCGTCA
TCACTCGGAAACCGAGATGCTGCGCTACCTGCGCAGCCTGTCCGACAAGGATCTCGCGCT
CGACCGTTCGATGATTCCGCTCGGCTCGTGCACGATGAAGCTGAACGCGACGTCCGAGAT
GCTGCCCGTCACGTGGCCCGAATTCGGCCGCATGCACCCGTTCGCGCCGGCCGACCAGAC
CGTCGGTTACCGCGAGATGATCGACCAGCTCGAGCAGATGCTGGTCGCGGCAACCGGCTA
CGCGGCCGTGTCGCTGCAGCCGAACGCGGGCTCGCAGGGCGAGTACGCGGGCCTGTTGAT
CATCCACGCGTATCACGCGTCGCGCGGCGAAGACCATCGCGACGTGTGCCTGATCCCCGC
ATCCGCGCACGGCACGAACCCGGCGTCCGCGCACATGGCGGGCATGAAGGTCGTCGTCGT
CGCGTGCGACGCGCAGGGCAACGTCGACATCGCCGACCTGAAGGCGAAGGCCGAACAGCA
TTCGGCGAATCTCGCGGCGATCATGATCACGTATCCGTCGACGCACGGCGTGTTCGAGCA
GAACGTGCGCGAGATCTGCGAGATCGTCCATGCGCACGGCGGCCAGGTGTACGTCGACGG
CGCGAACATGAACGCGATGGTCGGCCTGACCGCGCCGGGCCAGTTCGGCGGCGACGTGTC
GCACCTGAACCTGCACAAGACCTTCTGCATCCCGCACGGCGGCGGCGGCCCGGGCGTCGG
CCCGGTCGCGGTCGGCGCGCACCTCGCGAAGTTCCTGCCGAACCAGCGTTCGACCGGCTA
TGCACGCAGCGAGGACGGCATCGGCGCGGTGTCGGCCGCGCCGTACGGCTCCGCGTCGAT
CCTGCCGATCTCGTGGATGTACATCGCGATGATGGGCGCGAAGAACCTGACGGCCGCGAC
CGAAACCGCGATCCTCAACGCGAACTACATCGCGAAGCGTCTCGCGCCGCACTATCCGGT
GCTGTATTCGGGCCCGGGCGGGCTGGTCGCGCACGAGTGCATCCTCGATCTGCGCCCGAT
CAAGGAAACGAGCGGCATCACCGTCGACGACGTCGCGAAGCGCCTGATGGACTACGGCTT
CCACGCGCCGACGATGAGCTTCCCGGTGCCGGGCACGCTGATGGTCGAGCCGACCGAATC
GGAGTCGAAGGAGGAGCTCGACCGCTTCATCGACGCGATGATCGCGATCCGCGAAGAAAT
CCGCGCGGTCGAGGAAGGCCGCGCTGATCGCGACGACAACCCGCTGCGGCACGCGCCGCA
CACGGCGGCCGTCGTCACCGCGAACGAGTGGCCGCATGCGTACTCGCGCGAGCAGGCTGC
GTACCCGGTCGCGTCGCTCGGCACGAACAAGTACTGGCCGCCGGTCGGCCGCGCGGACAA
CGCGTACGGCGACCGCAACCTGTTCTGCTCGTGCGTGCCGATGTCCGAGTACGCGTGACC
TGACGCACGCGTCGCGCGACATCGCCCGGCGGCGAGTGCGCGGTACGCAGCCTCGTATCG
CGTGCTGCGTTCGCGCCGCGCGCGATCCCGCTCACGTTCGCCCGTCAATCCGGCTAACAT
CACACGCGATCCAGCCAATGAAGGAGTTCCGCATGGTGCGTCCGATGTTTCCGGGCCAGG
CGGCGACGCGGCAGCATCCGCGCGCGCGCCGCTCGATGCCGATGCTCGTCGCGTCGCTGT
CGCTCGTCGCTGCCGGCCTCGGCACGGCCGGCCACGCGCGCGCCGCGATGAATTTCTGCG
CGGCGCCTGCGTTGCAGGCCAGCGAGACCACGCATGCGGAGCCGGGCGTGCAGGCACTGA
TCCGCAGTGTCGACGCGCGCATCGGCGAGCAGCCGAAGGCAATGGTGCGCGTGCACACCG
AAGGCACGCTCCCGCATGAAGGCATCTACGACCAGAGCGTCGACGCGCTGCGCGACATGG
ACCTGATGCGCGACGCGGCGCTCGCGTGGCGCGTGACGAACGCGCCGCGCTATCTGCAGC
TCGTCGACCGCTTCCTGTCCGCGTGGGTCGCGACGTATCAGCCGAGCTTCAACCCGATCG
ACGAGACGCGCTTCGACAGCCTGATCATCGCGTACGACATGACGGCGAGCGCGCTGCCCG
TGAAGACGCGCAACGCGGCCGCCGCATTCATCGCGAAGCTCGGCGCCGGCTACGTCGCGC
AGATCGACGCGCAGAAGCGTCCGCTCACCGGTACGTGGCGCAACAACTGGCAGAGTCACC
GGATCAAGCTGATCGCGCTGTCCGCGTTCACGCTCGGCGACCGCAAGATGATGAACGCCG
CGCAGCGGCTGTTCGTCGAGCATCTGGCCGACAACATCGGTCCGGACGGCAAGACGTGGG
ACTTCGAGGAACGCGACGCGCTGCACTACACGGTCTACGATCTGCAGCCGCTGGTGACGG
CCGCGCTCGCCGCGCGCCGCTTCAACCGCAACTGGCTGCGCGAGCGCGGCGCGAACGGCG
CGACGCTCGCGGCGGCGCTCGACTGGCTCGTGCCGTACGCGCGCGGCGAGAAGACGCACG
ACGAATTCGTGCATTCGGCGGTGCCGTTCGACGCGAAGCGCCGCGAGGCCGGGTTGCCCG
GCTACACGGGGCAGTGGGACCCGAAAAACGCCACCGAACTCTTTCATCTGGCCGCGCGGC
TCGACGGGCGCTATGCCCGCGTCGCGCAGCAACTTTCTCCAATGCCGCCCGCATGGCTCG
CCGCGTGCCTGCCGTTGCAGGCGCGCTAGTACTTTTACGCAAGGCAGGAATCGAAATGGC
AGTCAGCGTGTTTGACCTCTTCAAGATCGGCATCGGTCCGTCCAGCTCGCATACGGTCGG
GCCGATGCGCGCGGCGCTGATGTTCGTCCAGGGCCTCGAGCGCGACGGGCTGCTCGACGC
GACCGCGCACGTGAAGGTCGAGCTGTACGGTTCGCTCGGCGCGACCGGCAAGGGCCACGG
CACCGACCGCGGCGTGATGCTCGGGCTGCTCGGCGACGCGCCCGACACCGTCGACCCCGA
CACGATCGACGCACGGCTCGACGAAGTGCGCACGTCGAAGCAGCTCGCGCTGCTCGGCAA
GCATCCGGTGCCGTTCGTGCTGAAGGACAACATCGCGTTCTACCGGCAGGCGCTGCCCGA
GCATCCGAACGGAATGAAGCTGCGCGCGACCGATGCGAACGGCGCGATGCTCGTCGAGCG
CACGTACCTGTCGGTCGGCGGCGGCTTCGTCGTGACGGCCGGCGCGCCGAACACGAAGGT
GCTCAGCGCGGCCGAACAGATGACGCACCCGTTCCGCACCGGCGCGGAGCTGCTCGCGCT
GACCGAGTCGACCGGCAAGTCGATCGCGCAGCTGATGTGGGAGAACGAGCGCGCATGGCA
CACCGAGCAGGAAACGCGCGACGGGCTGCTGAAGATCTGGTCGGTCATGCAGTCGTGCGT
GTCGCGCGGCTGCGGAATCGGCAATCCCGATGCCGACGGCAATCTGCCCGGCCCGTTCCA
GGTGAAGCGGCGCGCGCCGCAGCTGTACCGCGCGCTGACCGGCAATCCGGAGCGCGCGCT
GCAGGATCCGCTGTCGATGGTCGACTGGATCAACCTGTACGCGATCGCCGTCAACGAGGA
AAACGCGGCCGGCGGCCGCGTCGTCACCGCGCCGACCAACGGCGCGGCCGGCATCATTCC
GGCCGTGCTGCACTACTACACGCGCTTCACGCCGGGCGCGAACGAACAGGGCGTGATCGA
CTTCCTGCTGACGGCCGCCGCGATCGGCATTCTGTACAAGCTGAACGCGTCGATTTCGGG
CGCGGAAGTCGGCTGCCAGGGCGAAGTGGGCGTCGCGTGCTCGATGGCGGCCGGCGCGCT
CGCGGCCGTGCTCGGCGGCACGCCGCGTCAGGTCGAGAACGCGGCCGAGATCGGCATGGA
GCACAACCTCGGGCTGACCTGCGACCCGGTCGGCGGGATGGTGCAGATTCCGTGCATCGA
GCGCAACGCGATGGCATCGGTGAAGGCCGTGAACGCCGCGCGCATGGCGCTGCGCGGCGA
CGGCTCGCATTACGTGTCGCTCGATTCGGTGATCAAGACGATGCGCGAGACGGGCGCCGA
CATGAAGACGAAGTACAAGGAAACGTCGCGCGGCGGGTTGGCCGTGAATATCGTCGAGTG
CTGATGTGGCAACGCAAAGCGGCGGACGACCGACCCGCCGCTGCGGAACGCTCGGCGGAT
GGACTGAACGAACCGCGCGCTGAACGGCGTTACGGACGGTCGTCGCGGCGCGGGCACGCA
GCTGCGCGACGCCGACACCGTCCTAGCAGCTTCACCATGCCGGCGACCAGCGCGACCGTG
ACGAACGAGACGAGCAGCGCGTACACGGCGTCCCGATCTTCGGGCGTTCTGTCCGACCAC
GCGAGCCAATCCATGACCTTGTCTGCCGCGGGGCGCAATACGCGGTAGTCCGGGAACAGG
TCGGCCGTAAGCGCCCAGGCGACGAAGTACGCGATCGTCAGTGAAACAATCTGAATCCCC
GCGACGACACCGCGAACCAGATATCGCACGCCGCGGTTACGTTTCCATAACGTCCGATAA
AGTTGCACGATTCGCGTGCGCAACCCTTCGCTCAACAGCGCCAGCCAACGGCGCCGAAAC
AGCCATGACAGCCGGCCTGCGATGACGAGCGGGACGACTGCGACGAAGGCGACGAGCACC
ATGTAAAGGTCATCCCGCGTCTCATGCGTTCCGTCCAGCGACGGCAGCCGATCCGCAATG
GCATCGGAGAAGCGAATCAACGCGGGAAACGCCGGAAACATCCCGTCGATACGGGATCCG
ATAAAGATATAGATCAGCATCAGCCCGGACACGAACAGCGTCCATCCGATGCCCCGAGCC
GCCCATACGAGCCCGCAAAAAGCGCCTTTCATTCCACCGTCACCTTTCCGTAGCATTTGA
TATTGCTACCCAGAATATGAACATGTGTACCGGTCAGCAGGCTTCGGACCACGTTGAAAT
CTTGCGGGTGTACGAAACGCGCTGCTTGCGTGTTTCGTACATGGCTACGTGCGATCGGGC
CGGCGAAACAACGGCGGCCGACGGTATCGGAATCGCCATAGCAGTCGGCATGCGACCGCG
ACAGGCATACGCGTGACGAGCGGACGAGCAACGCTTATGCGTCGTTATGCGATTGGCTCT
CGCCCGCGAGCGCGCCTTCGGCTGAACAACCAACCTAGCAACCGAATGCCGGCGACAAGC
GGTGTAACCGTGAGCAGCGCGACACACAGCCTGTAATGGAAGTTCAGCCATTCCGGCGAA
CCGTCGTCCCAAGGCAGAGATTTTGTCAGCGCCATCAGCAGCGGAGCCAGTCCGGGGTAC
TCCGGAAAAAGGTCGACAGTGTGCGCCCAGGCAAACATGTACGAGAGCGCAAGAGCGAAG
ACAGAAAAAACCCAGGCAGTCGCCTTGAGCAAACGCTTCATTTGACGATCACCTTGCCGT
AATAGCGAGTTTTTCGACCCGGGATGAAATGCTCGCTCTTGCCGCGCAGCATTCCTTTGA
TCACGTTGAAGTCCGCCTGTGTTGCGATCGTGATACAGCCTTTGCTGATGCTACCTGCAT
GAAGTCTGAACCGGCCTCGCTTCACACCGTCGCAAAATGTCTCGTCGTCGACTCGGCCGT
CGTCGGCGTAGAGCGCAAACCATTCCGAGTTGCCGGCAATGCTGTCGCGCAGCGCGCCCA
GCCATCCTCCCGATTTTCGATCCACGATGTAATACGTTCCGACCGGCAACGGCCCGAGGT
CGGGCACGCACATGAATGTCCGCTTGTTGGCATGGGGACCCGCTCCGGAAAACGCCGGAA
ACACCCGCCCCGCGATCTCGAACCTGCTGATCGGTTTGTCATTCAGTTCGAACGTACAAA
TATGCATCTCCGCCGCCCCCGTAAAAATCATTCATCGAAACGTGCCGCTCTCATGCGAGT
GGCGCGCGGTCCCCAGTCGTCATCGAAAATCAATGGATGAGAACGTGAACACACGAGCCT
AGTCATCCGAGATACGTCAAGCTATCGGACACCGACGAAAATTTCGACTTGCCACTACGT
TCCAGCGAACGCTTGCGCCCCCGCGACGTATCGGCCGCTCGTCGCGCAATCCCGGTCCGC
TGCACCGTAATCGGCCGTTCGGCCAGCTTTCACCGCCCCGCCAACCAGCGTAAGCTGTAC
GTCCCGCTACCCAGGGAGACGGCAGCCCATGTCGCATTCCAAGGATCTCGAGCCGCGCGC
GACCACCGGCGCGCGACTGCTTGTCGATGCGTTGCTCGCCAATCACGTCGAACGCGTGTT
CTGCGTGCCCGGCGAGAGCTTTCTCGCGGTACTCGATGCGCTCGCGGACGACACCGCGCG
CATCCAGACCGTCGTGTGCCGCCACGAGGCGGCCGCCGCGAACATGGCCGAAGCGGTCGG
CAAGCTGACCGGCCGCCCCGGCATCGCGTTCGTCACGCGCGGGCCCGGCGCGACGCATGC
GTCGATCGGCGTGCACACGGCCTTCCAGGATTCGACGCCGATGATCCTGTTCGTCGGCCA
GTGCGCGCGCGAGCACCTCGATCGCGAAGCGTTCCAGGAAATCGACTACCGCCGGATGTT
CGGCCAGATGACGAAATGGGTCGCGCAGATCGACGATCCGCGCCGCATCCCCGAATACCT
GAGCCACGCGTTCCACGTCGCGATGTCCGGACGGCCAGGGCCGGTCGTGCTCGCGCTGCC
GGAGGACGTGCTGTCCGACGCGTGCGCGCCGCAGCCCGTCGTGCCGGCCGCGAAACGCGT
GGCCGCCGCGCCGTCGGCCGCACAGCTCGCCGAGCTGCGCGAGCGGCTCGCGCGCGCGCA
ACGGCCGTTCGCGATCGTCGGCGGCAGCGGCTGGACGCCCGACGCGTGCGCGAACCTGCG
TACGTTCGTCGAGCGCTGGCAGTTGCCGGTCGCATGCGCGTTCCGCTATCAGGACACGTT
CGACAATGCGCATCCGAATTACGCGGGCGACGTCGGGCTCGGCATCAATCCAGCGCTCGC
GAAGCGCATCCGCGATGCCGATTTGCTGCTCGTGCTCGGGCCGCGCCTCGGCGAAGCGAC
GACCGGCGGCTACACGCTGCTCGACATCCCGAAGACTCGCCAGACGCTGATCCACGTGCA
TCAGGGCGCGGACGAGCTCGGCCGCGTGTATGCGGCCGATCTGCCGATCGTGTCCGGCAT
GCCGGAGATCGCCGCACCGCTCGCCGCGCTCGAACCGCCCGCGCACCCGGCGTGGGCCGG
CGCAGCGGCCGACGCGCATCGCGCGTACCGCGAATGGCACGCGCCGCTGCCGATGCCGGG
CGACGTGCAGCTCGGCGAAGTGATGGTGCAGTTGCGCGAGCGGCTGCCGCGCGATGCGAT
CCTGACCAACGGCGCCGGCAAATTACGCGATCTGGCTGCATCGGCACTTCGCGTATCGGC
ACTTCCGCTCGCAGCTCGCGCCGACGAGCGGCGCGATGGGCTACGGGATTCCGGCCGCGC
TCGCCGCGAAGTCGCTGTATCCGTCGCGCGCGGTCGTCGCGCTCGCCGGCGACGGCTGCT
TCATGATGGCCGGCAACGAACTCGCGACCGCGATGCAGTACGGGCTGAACATCGTCGCGA
TCGTCGTCAACAACGGACAATTCGGCACGATCCGCATGCATCAGGAACGTCACTATCCGG
GCCGCGTACACGGCACCGCGCTGACCAACCCGGATTTCGCCGCCTATGCGCGCGCGTTCG
GCGCGCACGGCGAAACGGTCGAGCGCACGGCCGACTTCGCGCCCGCGCTCGAGCGCGCGT
TGACCTGCGGGCTGCCCGCGCTGATCGAGATCCGCATCCCGCAGGACGCGAGCACACCGG
CCGCGACGCTCGAGCAGATCCGCGAGCAGGGCCGCCGCGGGCGCAGCGCATGACGATCGC
CATGCACGCCGCGCCGGCCGGCCGACTGCTGTCGCACGACGATGCACTCGCCTATCCGGG
CACGCTGCTCGCGCCGGACGGCACGCTCGTCGCCCCGTACGATCTGGAACACGGCGACAC
GCGCGCCGACGGCTACATCGCCGCCGCACCCGCGCTCGGGCTGCTGAATGCCGCGCACCG
GCCGTTCCGGCTCGACTATCGCGATGCGTCGCACGTGCACGTGATCAACGGGATGGGTGT
CGCGCTCGGCGATTCGGTGATCGGGCTGAGCGCGCTCGCCGCGCTGCGCGATGCGCATCC
GCGGCTGCGCTTTCACGCTGTACCGGCCGGCTCGCGCGCCGCGCTACGTGGATGCGCTGT
ATGCGCTCGCAGCGGACGTCGTCGCGCCGTCGCACGCGCTGCCGTATCGGGCCGATGCGC
TGCCCGCGCACGAGCCGCGCATCGATATCGGCAATCACCTGTACTGGCCTGCATTCGCGC
GGCTGCCGATGATCGATTTCTTTCTCGATGCGCTCGGCGCGGACGCGGCCGCGGTGCCGG
CCGCCGCGAAACGCAACCGCTGGCTCGCGCGCTTGCCGCTGCCGGCGTTGCCGGCCGCGT
GGCAGCGCCCGTACGTGCTGTTCTGCCCGAGCGCGAGCACCGCGGTGCGCAGCGTGCCGC
CCGCGCTACGCTCGACGTTCGTCGATCGGCTCGTGCAGCGCTACGGACTGCCGGTGGTCG
GCTTCGGTCCGGTCGCGCATCCGGGTTACACGGACGTGAGCGGCGACGCCGCCGACACGG
CCCGGTTCATCGCATGGATCAACGGAGCGAGCATGCTGTTCGCGCCCGACACCGCCGCGC
TGCATGTCGCGGACGGATTCGACGTGCCGACGCTCGCGTGCTTCACGACGATCGCGCCGG
CGCTGCGCGTGCGCGACTATCCGCATTGCGTGTCGATCATGCTCGACGTGCCGGCCGACT
TGCACGGGCTGCATCGCAGCGAACGGCCGGCCGACCTCGCCGCCGTCGAAGCCGCCTATC
GCGCGATCGACTGGGATGCGGTCGCATGGCCGGCGCCGCGCGAAGCGGCGGCGACGTCGG
CGTCGAACGCGTCGCGAACGGGCACGCGGTAACGATCGACGAGCCGTGCGCGCGGCGGCA
TGCGTTCGTCGCTGCGCATACGGGCTGCTCGGCCGTTCAGCGGTTCAGCGGTTCAGCCGT
CCAGCCCTTCAGCCAAGCGCGACCGCGGCCGGCCGCTCGCGCAGCGTCTCCGACGGCCGT
TTGCCGAACAGCCGCCGATAGTCGGTCGCGAACTGGCTCAGATGCCAGAAGCCCCACGCT
TCCGCGACGTCCTGCACCGAGCCTGCCGCGCGTCCGCACAGGTCGCGCCGCGCGCCGTTC
AGCCGCAGCGCGCGCAAATACGCGGCGGGCGCCATTCCGAGCACGTCCTGGAAGCAGTAC
TGCAGCGTGCGCCGGCTCACGTGAAGCTGCTCGCACAGCTCGGGCACGCCGACCGGCCGC
GTGCGATGCGCGAGCACGTAGTCGCGCGCCTGCTCGACGATCCAGCGCCGCGTCGACGGC
GCACTGCCCGCACCATCGTCGGCCGGCTGCGCGCACGCGTCGAACAGCGCGGCCAGCACC
TCGGCCTGCAGTTCGTCGCGCTGCGCGTCCGGCAACGGCGCGGCCGCGGCCATCGCGCCG
TCGAGCCGCCGGCCGAGCAGCGCGCACAGGCGCGCGAGCCGCGCGTCGCCGATCTGCATC
ACGCGCTGCGCGAACACGCGCTCGTCCAGCGCGCGGCGCTCGACTTCCTCCGCATAACGG
CGCAGCACGTCGCCGCGCACGACGACGCCGTAGATCGAGAACTGCGCGGGGGTCAGCAGT
TCGAATTCGACGTTGCCGGGCCGGAACGCGAGCGCGCCGGGCCCGATGCGGCACGCGTCG
ACGCGCGCCGTGCCGTCGCCGGCGAGCGGAATGCCGAACCAGTACGCGTCACCGCGCACC
TCGCACGCCTGACGCAGCACGTGGCTCGTCGATTCGCGAAACAGCTTCATCGTGTCGAGC
GGCAGCTCGGTCAGCGTGCCGACGAAGCGGCCGGCCGCGAGCTGATCGTAGGTCTGCCGC
CAGCCGATCAGGTTGCGCGCCTGCTCGTCGGCGTCGTGCGCGACGCTGACGACCGCCTGC
CCGGCGAGCGCGTCGTCGCCGAGCGCGTTGCGCCGCGTGTCTTCGGCCGTCGGTTCGTCG
TTGCGCTCCAGTCGTGCGTCCATCGTGTTTCTCCGTCACTTGCGCGGCATCGCGTTCGTC
ACGCAAGTCCCGTGCCGAACCGCTCGACCCGCGGCCGGCCCGTCATTCCACGCGGTTCGG
CCGACGCGCGCCATGCGGGCGCACCCGGACGCGGCGTGCCGCGCACCCGGCCGGTGCGGC
GCGCGCGACGGCCGCGCATCGCGGCGCGGGCGGCGCATCCGCAACCGCAGCTGCAGCCGC
AGCCGCAGCCGCCTATAGACTCGTCGCGGGCCGCAGCCGCACGACGCGCGTCTCGCAGTT
TGCTGTATGTCTGCGCGATGTTGAGTTCGACGATTGGACTGCTTGCCGTTTACGGTGCCG
CGTCCCGCTTCCGCCAGATGGTGGCTCAACGACCCGCGGCCGTTGATCCGATAAAGAATT
TTGCTCATGAATCCAACGAATAGCAGCCGACCCTGCATCCGTTTCTCTCGGTCTTTTCCA
ATCGGGTTGCCGTTCTTCTGCCACGGACAACGCAATATCGATGTGTCTTTCTTGTCTATT
CCGTTAACCTCCGGTCGTCTTTCTGCTGTTTTATTNNNNNNNNNNNNNNNNNNNNNNNNN
NNNNNNNNNNNNNNNNNNNNNNNNNNNNNNNNNNNNNNNNNNNNNNNNNNNNNNNNNNNN
NNNNNNNNNNNNNNNNNNNNNNNNNNNNNNNNNNNNNNNNNNNNNNNNNNNNNNNNNNNN
NNNNNNNNNNNNNNNNNNNNNNNNNNNNNNNNNNNNNNNNNNNNNNNNNNNNNNNNNNNN
NNNNNNNNNNNNNNNNNNNNNNNNNNGATCTCGGCTGCCGGACGCTCGATCTTCCGCACG
CGGAATCGGCGCCCGCCCGGCCCGCGCGCGTTCGACGTCGGCCCGGCAGCCAGCGGCCTA
CGTGCGCCGAACGCGCGAGCGAGCGGCCGGACGCCATACTGCGCGGCCGGCCGCCTGCGC
GCCACGTGTCGACGCGTACGTCGACGATCAGAAGAACCCGAGCGCCTCGGCCTGATAGCT
GACGAGCAGACACTTCGTCTGCTGGTAGTTCGACAGCGCGACCTTGTGCGTCTCGCGGCC
GATCCCCGACTGCTTGTAGCCGCCGAACGCCGCATGCGCCGGGTACAGGTGGTAGCAGTT
CGTCCACACGCGGCCGGCCTCGATCTCGCGGCCCATCCGGTACGCGCGCGTGCCGTTGCG
TGTCCACACGCCGGCGCCGAGCCCGTAGAACGTGTCGTTCGCGAGTTCGACCGCTTCCTG
CTCGTCCTTGAACGTCATCACCGACGCGACCGGCCCGAAGATCTCTTCCTGGAACACGCG
CATCTTGTTGTTGCCGAGCAGCATCGTCGGCTTCACGTAGTAGCCGGCGTTCAGTTCGGC
CGCCGGCGCGGTGCGCTCGCCGCCGGTCAGGCACTGCGCGCCTTCGCCGCGGCCGATGTC
GATGTACGACAGGATCTTGTCGAGCTGCTGCTGCGACGCCTGCGCGCCGATCATCGTCTG
CATGTCGAGCGGGTGGCCGGCCTTGATGCGCTCGACGCGCGCGACCGCCTTGTCGATGAA
GCGTTCGTAGATCGATTCCTGGATCAGGATCCGCGACGGGCACGTGCACACTTCGCCCTG
GTTCAGCGCGAACATCGCGAGCCCTTCGAGCGCCTTGTCGAGGAACGCGTCGTCCTGGTC
GAGCACGTCCGCGAAGAAGATGTTCGGGCTCTTGCCGCCCAGCTCGACCGTCGACGGGAT
CAGGCTGTCGGCGGCCGCGCGCAGGATGTGCTTGCCGACCGGCGTCGAGCCCGTGAACGC
GATCTTCGCGATTCGCTTGCTGGTCGCGAGCGCTTCGCCGGCTTCCTTGCCGAAGCCGTT
CACGATGTTGATCGTGCCGGCCGGGAACAGGTCGCCGATCAGCTCATCAGCACGAGCACC
GACGCGGGCGTCTGCTCGGCAGGTTTCATCACGACGCAGCAGCCGGCCGCGAGCCCGGGC
GCGAGCTTCCACCCGGGCTCTCAGCAGCCGGGAAGTTCCACGGAATAACTAGGCCCACAC
CCCAGCGGCTCGTGGAAGTGATACGCGACGGTGTTGTCGTCGATCTCCGAGATGCCGCCT
TCCTGCGCGCGGATGCAGCCCGCGAAGTAGCGGAAGTGATCGATCGCGAGCGGCAGGTCG
GCCGCCATCGTCTCGCGCAGCGGCTTGCCGTTGTCGATCGTTTCGGCGACCGCCAGCAGC
TTCAGGTTCTTCTCCATCCGGTCGGCGGCGGCGAGCAGCAGGTTCGCGCGCTCGGTCACG
GACGTCTTGCCCCATTTGCGGCGCGCGGCGTGCGCGGCGTCGAGCGCGACCTCGATGTCG
TCGGCACCGGAGCGCGGCACGCGGCAGAACGGCTGGCCGTTGATCGGCGACACGTTGTCG
AAGTACTCGCCCTTCACCGGCGGCACCCACTTGCCGCCGATGTAGTTGTCGTACTGCTGG
CGATACGGATATTCGACGTCGAGGCCCAGTTGCTTCAGGTCAAACGGGTTCATACATGTC
TCCTGTTCATCGTGCTTGTGCGAATGCAGCGCCGGTTGGATCGCGCTGCACCGATTACGC
AACATGCATGCCAAACGGAACGGGCGACGAACGGATGCACGGCCGACGCGGCCGGCCTGT
TCGCGGGCCGCGCGCGAGTGTGTCGATTCTGAACACCGCGGCTGCGCAGCGGCGCGGCCG
GTGTTCGGTTTTTCCACAGTGCGCGCGAGCGGGTGGACAGCCGCGCGCACCCGCGCGTAT
CGAACGACGCATGCAGATTCATGGCACACGGCTTGCGTGACGGTCGCGCATCCGAACGCA
CGGCTCGACGCCGCTCGACACCATGAACGACTCCGGCCCGCTGACCGACGACGCGATCGC
GTTCATCCGCGAACAGGCGTTCCTGATCGTCGCGACCGCCGACGCGGCAGGCGACAGCGA
CTGCTCGTATCGCGGCAGGCAGCCGCGTGCGGACGGCTCTTTCGCGCCGCTCGTCGACGT
ACCGGACCGCGGCACGCTCGTGCTGCCGGACTTCGCGGGCAACAACCTGTTCAACACGAT
CGGCAATCTGCTGGTGAACCCGGCGATNNNNNNNNNNNNNNNNNNNNNNNNNNNNNNNNN
NNNNNNNNNNNNNNNNNNNNNNNNNNNNNNNNNNNNNNNNNNNNNNNNNNNNNNNNNNNN
NNNNNNNNNNNNNNNNNNNNNNNNNNNNNNNNNNNNNNNNNNNNNNNNNNNNNNNNNNNN
NNNNNNNNNNNNNNNNNNNNNNNNNNNNNNNNNNNNNNNNNNNNNNNNNNNNNNNNNNNN
NNNNNNNNNNNNNNNNNNNNNNNNNNNNNNNNNNNNNNNNNNNNNNNNNNNNNNNNNNNN
NNNNNNNNNNNNNNNNNNNNNNNNNNNNNNNNNNNNNNNNNNNNNNNNNNNNNNNNNNNN
NNNNNNNNNNNNNNNNNNNNNNNNNNNNNNNNNNNNNNNNNNNNNNNNNNNNNNNNNNNN
NNNNNNNNNNNNNNNNNNNNNNNNNNNNNNNNNNNNNNNNNNNNNNNNNNNNNNNNNNNN
NNNNNNNNNNNNNNNNNNNNNNNNNNNNNNNNNNNNNNNNNNNNNNNNNNNNNNNNNNNN
NNNNNNNNNNNNNNNNNNNNNNNNNNNNNNNNNNNNNNNNNNNNNNNNNNNNNNNNNNNN
NNNNNNNNNNNNNNNNNNNNNNNNNNNNNNNNNNNNNNNNNNNNNNNNNNNNNNNNNNNN
NNNNNNNNNNNNNNNNNNNNNNNNNNNNNNNNNNNNNNNNNNNNNNNNNNNNNNNNNNNN
NNNNNNNNNNNNNNNNNNNNNNNNNNNNNNNNNNNNNNNNNNNNNNNNNNNNNNNNNNNN
NNNNNNNNNNNNNNNNNNNNNNNNNNNNNNNNNNNNNNNNNNNNNNNNNNNNNNNNNNNN
NNNNNNNNNNNNNNNNNNNNNNNNNNNNNNNNNNNNNNNNNNNNNNNNNNNNNNNNNNNN
NNNNNNNNNNNNNNNNNNNNNNNNNNNNNNNNNNNNNNNNNNNNNNNNNNNNNNNNNNNN
NNNNNNNNNNNNNNNNNNNNNNNNNNNNNNNNNNNNNNNNNNNNNNNNNNNNNNNNNNNN
NNNNNNNNNNNNNNNNNNNNNNNNNNNNNNNNNNNNNNNNNNNNNNNNNNNNNNNNNNNN
NNNNNNNNNNNNNNNNNNNNNNNNNNNNNNNNNNNNNNNNNNNNNNNNNNNNNNNNNNNN
NNNNNNNNNNNNNNNNNNNNNNNNNTGCCGATGAGCGCAGCGGCAGCACGACGAGCAGCA
CGATGTAGCCCGCTGCAGGTCGAGATCGGCAGCACCTGCACGCCGACGAAGCGCGGAATC
CGGAACAGCGACAGATCGAGCATCGGCCGCGCGACGCGCGTCTCGATCGCGACGAACGCG
ACCGCGCCGAGCGCCGAGCCGGCGAGCAGCGCGACGACGAGCGCGTCCGTCCAGCCGCGC
GCGGGCGCCTCGATCACGCCGGACGTGAAGAGCGTCAACGCGACGGTGAACGCGGCCGTG
CCGGGCCAGTCGAGCCCGGTCGCGTGCGGATCGCGCGACTCGCGCATGCGCGGCAGCCCG
AACGCGAGCGACAGCGCGCCGGCCAGCGCGCCCGTCGCGAAGATCGCGCGCCAGCCGTAA
CGCTCGATCAGCAGGCCGGCGATCACCGGCCCGAACGCAAGCCCGACGCCGAATGTCGTG
CCGAGCAGGCTGAACGCGCGCGCGCGCGCGGCGCCGTCGAACTCCTGCGCGAGCGCCGCC
CGTGCCGCCGGCAAGCGCCGCGGCGGCCGCGAGCCCTTGCGCGGCGCGCAGCCAGTCGAC
CGCGAACATCGACGGCGCGAACGCGAGCGCGATCGACGCCAGCGTGAAGCCGCCGACGCC
TACGGCGAACACGCGCTTGCGACCGAACTGGTCGGCGAGCGCACCGGCCGCCATCAGAAA
GCTGCCGAACGCGAGCATGAACGCGTTGGTGATCCAGTTCATCGCGACCGGGCTGCCGTG
CAGGTCGCGCCCGATCGCCGGCGTCGCGACCGCGCCGCCCGAAAACGACAGCGGCAGCGC
GACGGCGGCCGCGCACACCGCGAACAACACCAGCGCGCGCCGACGCGTCGAAACGGTAGA
AAACGGTTGATCCATCATCGCTCCTGAAAAAGCCGGCGCCGATGCGCCGCAACAGCGACC
AAAGATAAATCCGATTGAATCGACGAAAAACAACGCAAAGCTCCGCAGATACCGGACTAA
AATTCCGCAATCTGCACTGTCATCCGTGTCGGCTCGATCGATGGAAAACCTGAACGGCAT
CGTCGCGTTCGTCCGCACCGCCGAAGCGCTGAGCTTCGTCGCGGCCGGCCGCGCGCTCGG
CATCTCCGCGTCCGCGGTCGGCAAGACGATCGCGCGGCTCGAGCAGTCGCTCGGCGTGCG
CCTGTTCAACCGCACGACGCGGCGCGTCACGCTGACCGACGAAGGTCGGCATTTCTACGA
GCGCTGCCAGCGCATCCTCGAGGATCTCCGCGATGCGGAGGCGACCGTCACGGCGTCCGC
GCAGCAGCCGCGCGGCCGGTTGCGCGTGAGCCTGCCGGTGATCGGCTACCGGTTCCTGCT
GCCGGTGCTGCCCGAATTCCGGCAACGCTATCCCGATGTGGAACTCGATCTGGATTTCAA
CGACCGGATGGTCGACGTCGTCGAAGGCGGGTTCGACGCGGCCATCCGCAGCGGCCCGCT
GTCCGATTCGAGCCTGATGTCGCGGCGGCTCGGCCCGTTCGCGTTCGTGCTGTGCGCGAC
GCCCGCGTATCTGGCGCGGGCCGGCACGCCGCACGCGCCGCGCGATCTCGAAACGCACGA
CTGCGTGCGCTACTGCTTTCCGACCACCGGCAAGCTGCAGGACTGGGCGCTCGCCGCCGA
CGACGGCACGCCGCTGAAGCTGCGCACCGCAATGACGTGCAACAACATGGAAGCGCTGCG
CGGCGCGGTGCTCGCCGGGCTCGGGATCGGCTACATGCCGGACTTCCTCGCGCGCGATGC
GCTCGAGCGCGGCGCGCTCGTCACCGTGCTCGACGACTACCGGATCGCGCCGGGACAGTT
CTCGATCGTGTGGCCGTCGAGCCGGCAGCTGTCGCCGAAGCTGCGCGTGTTCGTCGACTT
TCTGTGCGAGCGGCTGTTCCAGTAGCCGCGGCGCACGACGCCGCCATTACGCACCACCGT
TACGCACCGCCATTACGGCACCGTCACGCCGCGCCGATCCGCTCGGCCGGCGCGCCGGGC
AGCAGCGCGTCGCTGTCGTCCTTCAGTCCGACGCCGGTCAGGCCGAGCCGGCACGCGTGC
GTCATCAGGTAGTGCAGCTTGTGCGCGGCCGCGTCGTGCGGCAGCCCTTCGGGCCGCACG
TTCGAGATGCAGTTGCGCTGCGCGTCGTGGCAGCCGACCTTCGGCGCCCACGTCAGGTAG
ACGCCGAGACTGTCCGGCGAACTGAGCCCCGGCCGCTCGCCGATCAGCATCGCGACGAGC
TTCGCGCGCAGCAGTTCGCCGATCTCGTCGCCGAGCGCGACGCGCGCCTGCGTCGCGACG
ACCACCGGCCCGACGCGCCAGCCGTCCGCGTCGAGCCGCGGCCGCACCGCCCGCAGCAGC
GGCAGCGCCTGCTTCGCGGCCGCGAACGCGGACAGCCCGTCGCCGACCACGAACACGACG
TCCGGCGCGTCGTCGAGCGCGGCGCCGTAGCCGGCGAGCAGCGCGCGCCCGTCGTCGGAC
AGCTTGCGGCCGAGATCGGGCCGGCGCAGGTAATGCTGGCGATCGGGCGCGGCGCTCTGC
ACGCCGAGCGTCGCGAAGCCGGCCGCGTCGAGCTCGCGCCGCAGCGCGTCCGCGTCGAGC
GGCTGGTGCACGGCGTCGCGCGCCTGCGCGTGCGACAGGTTGAACGCGAGCAGCGGCGCG
GTCGGCACGCTGCTGCCCGCGCGGCCGAGCGCGATGCGCGCGTTCGTGAACGCCTTCAGC
TGCGCCCACGGATTCTTTTCGACGGCATCGCTCATGCGGACAGCCCCATCCAGTCGTTCG
CGCCGGCCAGCAGCGGCACGCGCGACGTCGCGGCGCGCAGCGCGCCGTGCGCGTCGGCGA
TCTCCATCGTCTCGAGCCACTCCTCGAACTCGGGTGCGCGGCGCAGGCCGAGCACGTCAC
GCACATACAGCTGATCGTGGAACGACGTGCTCTGGTAATTCAGCATCACGTCGTCCGCGC
CCGGAATGCCCATGATGAAGTTGATGCCGGCCGCGCCGAGCAGCGTCAGCAGGTTGTCCA
TGTCGTCCTGATCGGCTTCCGCATGATTCGTGTAGCAGATGTCGCAGCCCATCGGCACGC
CGAGCAGCTTTCCGCAGAAGTGATCCTCGAGCCCCGCGCGGATGATCTGCTTGCCGTCGT
ACAGGTATTCGGGCCCGATGAATCCGACGACCGTGTTCACGAGGAACGGGTCGAACTTGC
GCGCGACCGCGTACGCGCGCACCTCGCAGGTCTGCTGGTCGACGCCGTGATGCGCGTTCG
CCGACAGCGCGCTGCCCTGCCCGGTCTCGAAGTACATCACGTTGTTGCCGACCGTGCCGC
GCTGCAGCGACAACGCAGCGTCGCGCGCCTCGGCGAGCAGCGCGAGCGAGATGCCGAAGC
TCGCGTTCGCCTTCTCGGTGCCCGCGATCGACTGGAACACGAGATCGACCGGCGCGCCCT
TGTCGATCGCCGCGATCGTGTTCGTCACGTGCGTGAGCACGCACGACTGCGTCGGCACGC
GGTAGCGTTCGCGGAACGCGTCGATCATCGCGAGCAGCTTCGTGATCGCCGCGAGACTGT
CGGTGGCCGGATTGATGCCGATCATCGCGTCGCCGCAGCCGTACATCAGTCCGTCCAGCA
TCGATGCGGCGATTCCCTTCACGTCGTCGGTCGGATGGTTCGGCTGCAGCCGCACCGACA
TCCGGCCCGGCAGTCCGACCGTGTTGCGAAAGCGCGTGACGACGCGGCGCTTTCTCGCGG
CCGCGATCAGGTCCTGATTGCGCATCAGCTTCGACACCGCCGCGACCATCTCCGGCGTGA
GGCCTGCGGCGATCCGCTCGAGCGCCGCGCCGTCGGCGGCCGGCGACAGCAGCCAGTTGC
GGAAGTCGCCGACCGTCAGGTGCGAGATTTCCGCGAACGCGGCCGCATCGTGATCGTCGA
CGATCAGGCGCGTGACCTCGTCGTCCTCGTACGGGATCACCGCTTCGTTCAGGAACGCAT
TCAGCGGCACGCCCGCGAGCGCGATCTTCGCGGCGACGCGCTCCTCCTCGCTCGCCGCCG
CGACGCCGGCGAGCTGGTCGCCGGAGCGCAGCGGGCTCGCCTTCGCGAGCAGCGTCTTCA
GGTCCGCGAAACGGTACGTGCGCGGGCCGATCGTCTCCGTGTAGGACATCGTGCGTGTCT
CCTTGCCAGTCGTGGCGGGTCGTCGCCCGCCGTTGCCGAAAAGCCGGCGGCGCGCCGCTG
CAGCGGGCGCGCCGGATGCCGTCGCGAACGGCCGTTCGACCGCGTCGCCGTCATTCCTCC
AGCAGCGCGTCGCCCGGCGCACTCGCGCGCTGCGCGCGCGTCGCGATGAAATACGCATAG
CCGAGCGCGAGGAAGCCGATGAACACCATCGCGACGAGCCCGTTGAAGTACACCATCGTA
CCGAGACAGACGAGCGCCGCGACGATCGCGAACGCCGGGAACAACGGATACAGCGGCGCA
CGGAACGGGCGGGCCATCTGCGGATGCGAGCGGCGCAGCTTGAACAGCGCGGCCATGCTG
ACGATATACATCACGATCGCGCCGAACACCGACATCGTCACGATGTTCGCGGTCAGCGTC
TGGCCGCCGAACTGGATCAGCTCGTCGCTGTAGATCGCCGCGATGCCGACCACGCCGCCC
GCGAGAATCGCGCGGTAAGGCGTGCGAAAGCGCGGATGCACCTTCGCGAGCCATTCGGGC
AGATAGCCTTCGCGCGCGAGCGCGAAGATCTGGCGCGAATAGCCGAGGATGATGCCGTGG
AACGACGCGACGAGCCCGAACAGGCCGAGCCACACGAGCATGTGCATCCAGCCGCTGTTC
GCGCCGACGATGTACTTCATCGCCTGCGGCAGCGGATCGTTGATGTTCGCGAGCTTCGTC
CAGTCGCCCGCGCCGCCGGCGAACACCATCACGCCGATCGCGAGCGCGACGAGCGTCAGG
ATGCCGGCGACGTACGCGATCGGAATCGAGCGCTTCGGGTTCTTCGCTTCCTCGGCCGCC
ATCGCGACGCCTTCGATCGCGAGGAAGAACCAGATCGCGAACGGGATCGCGGCGAACATC
CCGTGGAACGCGCCGACGCTGAAATGATCGGCGCCCGACCAGCCGCCCTTCATGAAGTTG
CTCCACGTGAAGCCCGGCGACACGACGCCCATGAACACGAGCAGCTCGAAGATCGCGAGC
AGCGTGACGACCAGCTCGAACGTCGCCGCGATCTGCACGCCGACGATGTTCAGCGCCATG
AACACGAGATACGCGCCCATCGCCGCGTGCTTCGGTTCGAGCCCCGGAAACTGCACGTGC
AGGTACGCGCCGATCGCAAGCGCGATCGCGGGCGGCGCGAACACGAACTCGACGAGCGTC
GCCGCGCCGGCCAGATAGCCGCCGGTCGGACCGAACGCGCGGCGCGCATACGCGAACGGG
CCGCCCGCGTGCGGAATCGACGTCGTGAGCTCGGTGAAGCTGAAGATGAACGTCGTGTAC
ATCGCGGCGACGAACAGCGCTGTCACCACGAAGCCGAGCGTGCCCGCGCTCGCCCAGCCG
TAGCTCCATCCGAAGTATTCGCCGGAAATCACGAGACCGACCGCGATGCCCCACAGCTGC
CAGGTCCCGAGCGTCTGCTGCAGCGCGGGCTGCGCGGACGCGCTCACGCCGGCGCCGGGC
CGGCCATTCGACTCTGCTTTCATCGGATTCTCCTGAACTGAACGGCGCCGTGCCTGTCGG
CCTGCGCGACTGAGAATCGATGCTAGAGAGTCATTAATCGACGTGTTATCGAAATTCGGC
AAAGGTGGCGGCTGACGTTTCGCTGACGGAAACGCTACGGAACCGTGCCGGCGGCGCGCG
CAGCGGTTGCGATCGTCGCATTCCACAGGCCCACTTTGTCGAGAATTAAAAACGGGGCGC
GCTTTGGCCGGCTACGCATCTCCGCAAGATTTGTCCATTCGCGCCGTGCTACCGTGACGG
CGATTCATGACCGGGACGCACCGATGACCGCCGAAGCGAAAGCCGAAACGCCTGCGTGGG
CGCGCTATGCGGAGCGCATTGCGCGCGTGCACGACTACATCGTCGAGCATCTCGACGACA
CGCTGGACCTGAACCGGCTCGCCGAGATCGCGTGCCTGTCGCCGTATCACTGGCAACGCG
TCTATCGCGCGCTGTACGGCGAGTCGATCGTGCTGACGGTGAGGCGGATGCGGCTCGTGC
GCGCGTCCGAAGATCTGGTGTGCACCGCGCTGCCGCTCGACGACGTCGCGCGGCGTGCCG
GCTACGGCTCGACGCACGCGTTCGCGCGTGCGTTTCGGGATGCGTACCGCGTGTCGCCCG
TGCAGCATCGGCGCACGGGCGTGCACCGCCCCATTTATCCGTTACGGAGAGGAGAGCAAC
ACATGTTCGAGCATCAGGTCGACATCCGGCCGCTGCCGGAACTGCACGGCTACGCGGTCG
CGCATACGGGCGCATATCTGAAGGTCGGCGACGCGTTCGCGCAGATCGGCGCGTGGGCAG
GCCGGCACGGGCTGTTCGGCCCCGGCGCGAAGACGATCGGCATCTACTACGACGATCCGG
ACACGGTGCCCGAAGCGCAGCTGCGCGCAAAAGCGTGCGTCGTGCCGGCCGCGGGCGCAC
CGGACGTCGCGCCGCAGGCGCCCGTCGAGCGCGTGACGATACCGGGCGGCGAATACGCGG
TGCTGCTGCACACCGGGCCTTACGCGGACCTGAAAGCCGCATATCAGTGGCTGTACGGCG
ACTGGCTTCGCCATTCGGGCCGCGAAGCCGCCGACGCGCCGCCGTTCGAGCTGTATCTGA
ACACGCCGATGGACACCGCGCCGGCCGACCTGCGCACCGAGATTCATCTACCGCTGCGCT
GATCGTGCCGCCGGTGCCGGCTGCTTCGCGACGAAGCGGCGTCGCGCGTGCATCCGGGCC
GGCCGACGCCGCGAGCGGCCCACATCACGTGCCGGCGCGCGTGCCGCACGTCAGGCAGAA
GCGCGCATTCGCAACCAGCGCCGCATGGCAACGAGCACACGCGCGGGCGCGCTGCGACGC
GCCGCACTGCGCGCAGAACCTCGCGCCCGCCGCGTTGAGCGCGCCGCAGCCTGCGCACGC
GAGCCGACGCAACGGCACGTTGCCGCCGCTATCGCCGCCCGGCACGCGGGCATGCCCGCC
GTGACGATCGCGATCGCGCGCATCGTGGCCGTCGTGATGCGCACCGTCGCGCTCGCCGCG
ATGCGTGTCGCCGTGGCCGCCCAGGATCCACTTCAGGAAACGCATATCCGGCGCCTCAAC
GCGCCGCCCGCACGCCGCCGAATGCGCGCGACGACGACAGCAGCCGCAAGCCGTTGCCGA
CGACGATCAGGCTCGCGCCGGCGTCCGCGAACACGGCCATCCACATCGTGCCGAGCCCCG
CGACGGTGAGGCCGAGAAACACGATCTTCACACCGAGCGCAAAGCCGATGTTCTGCACGA
GCACGCGATGCGTCGCGCGCGACAGTCGGACGAACGCGGGAATCTTGCGCAGGTCGTCGT
CCATCAGCGCGACGTCGGCGGTCTCGATTGCCGTGTCGGTGCCCATCGCGCCCATCGCGA
AGCCGATGTCCGCGCGCGCGAGTGCCGGCGCGTCGTTGATCCCGTCGCCGACCATTCCGA
CCGCGCCGTTGCCGCCCGCCGACAGTTCCTCGACCGCCGCGAGCTTGTCCTCCGGCAGCT
GGTTGCCGCGCGCGTCGTCGATGCCGGCCTGGCCCGCGATCGCCTGCGCGGTATGCGGGT
TGTCGCCCGTCAGCATCGCGGTGCGGATGCCGAGCGCATGCAGGTCGGCGATGGCCGCGC
GACTCGTGTCCTTGATCGTGTCGGCGACGGCGAAGATGCCGAGCACGCGCGTGTCGTCGA
CCAGCATCACGACGCTCTTACCCTGCCGCTCGAGCACATCGAGCCTGGCTTCGAGCGCCG
GCGAGCAGCGCTCGAGTTCTTCGACGAGCCGGTGATTGCCGAGCCAGTAGCGCGCGCCGT
CGATCGTGCCGCGCACGCCGCGCCCGACGATCGCCTCGAAATCGCGCACGTCGGCGAGCG
TCGCCGTCTGCGCGTCGCGCGCCGCCGCCGCGATCGCCTGCGATACCGGGTGATCGGAAC
GCGCGGCCAGGCTTGCGCCCAGTTGCCGCACGCGCGCCGCGTCGACGCCGGTCGCATGCA
GTTCGAAATCGGTCTGCACCGGCTTGCCGTGCGTGATCGTGCCGGTCTTGTCGAGGGCGA
GCCACGCGAGCTTGCGCCCTTCTTCCAGATAAACGCCGCCTTTCACCAGAATCCCGCGGC
GCGCAGCCGCGGCGAGCCCCGACACGATCGTCACCGGCGTCGAGATCACCAACGCGCACG
GACACGCGATCACCAGCAGCACGAGCGCGCGATAGATCCAGTCGTGCCATGTGCCGCCGG
CGACGAGCGGCGGCACGACGGCGACCAGCAGCGCGATCGCGAACACGATCGGCGTGTACA
CGCGCGCGAAGCGGTCGACGAAGCGCTGCGTCGGCGCCTTCGCGCCCTGCGCCTCCTCGA
CCGCATGGATGATCCGCGCGAGCGTCGAGTTCGCGGCCACCGCGGTCACGCGGTATTCGA
ACGAGCCGGATTCGTTGATCGTGCCCGCGTAGACGGCATCGCCCGCGGTCTTCTCGACCG
GCAGGCTCTCGCCGGTGATCGGCGCCTGGTTCACCGTCGAGCGGCCGGTCACGACTTCGC
CGTCGAGGCCGATCCGTTCGCCGGGCTTCACGCGCACGAGCGCGCCGAGCGCGACCTGTG
CGGCCTCGACCGTGCGCCACGATCCGTCCGCCTGCTTCACGGTCGCCGTATCGGGCGCGA
GCCGCATCAGCCCCTGGATCGCATTGCGCGCGCGATCGAGCGACTTCGCCTCGATCAGTT
CGGCGATCGTGAACAGCACCATCACCATTGCGGCTTCCGGCCACTGGCCGATCGCCATCG
CGCCCGTGACCGCGATGCTCATCAGCGCGTTGATGTTCAGGTTGCCGTTGCGCAGTGCGA
TCCAGCCCTTCCGGTACGTCGTGAGCCCGCACGCGAGCACCGCACCGAGCGCGAGCAGCG
CAGACAGCCAGACCGGCAGCGCCGCCCAGCTGACGGCTTCGGACGCGATCGCCGCGACGC
CGGCGAGCGCGAGCGGCCACCACGGCTTCTTCGGCGTGTCGACGGCCTGCGGCGCCGGTG
CGTCCGCCGATGCGGCCTCGGGCGTCATCCCGAGCGAGCGGATCGCGCGTTCGATCGCGG
GCTGCGCGCCGCGCGCGTGCTCGACGGTCAGCATCCGCTGCATCAGGTTGAATTCGAGCG
CCGACACCTCGCGCATCGCGCCGAGCTTCTTGCGGATCAGCGTTTCTTCGGTCGGACAGT
CCATCTGCATGATCCGGAATGCGGAGCGTACGCCGCCCGATGCCGTGGTCTGCGCGACGG
GCAGCGGCGCGAGCGTCGGCGCGGGCAACAAGTTGCAGCTCAATTGGCGTTTCTCAACAG
TTGATAACGAAAATTAACCAACCCGTGCGCAACAGAGAGTAGCGGAACGCCCGTCCCATT
TGACCGGTTATTACGGATCATAGAGCACAATAAAAATGAACACGGAGCGATCAAAACGAC
CTATTCTGTGAGGAACGGATGATTCTGTTATTTTTGTATTAATTATTAATTCTTATTTTT
NNNNNNNNNNNNNNNNNNNNNNNNNNNNNNNNNNNNNNNNNNNNNNNNNNNNNNNNNNNN
NNNNNNNNNNNNNNNNNNNNNNNNNNNNNNNNNNNNNNNNCGTTTGTAGTGGTGTTCGTC
GTGTTCTGTATGTAGTCGTAGTCGTGGGAGTGGTCGTGGTCTTGTCCAGCATCGTCGCGT
GGGACGCGATGGGGCGTGTATGCGGGCCGTGCGCGTGCCGATCGTCGTGCGTGTGCGTGC
GATCGCGATCGCGATCGTCGTCGTGCCGGCCATCGGCGCGATGTGAGGACGCACAGCAGC
CAGGTGCGCGATCGTCGCCGCGGCCGCCTGCGTGCGGCTGGATGCCGCACGCCGCCGCGC
CGCCATGCGTGTGCTCCCCGGCCTGCGGCGCCGTGTCGGCCACGGCTGCCGCTTGCCCGC
CGCGCGCATCCGCGCAGCAGGCATCGGCGCCGCCGGCGTGGCGGTGTCGCGGGTCGTGGG
GACGCTGGGCGTCGGTCATGACAACCTCCTCGATGGCTTGACGGTGTACAGTTAACACCC
TGAAGCCACTACAAGGTCAACCCTGACACAGGAGCACGCGATGAAGATCGGCGAACTGGC
CAAGGCCGCCCGCTGCACGCCGGAAACGATCCGCTTCTACGAGAAGGAGGGTCTGATGCC
GGACGCGGAGCGCACCGATTCGAACTACCGGAACTACACGGATGTGCACGTCGAACGGCT
GCGCTTCATCCGCAACTGCCGTGCGCTCGACATGGCGCACGACGAAATCCGCGCGCTGCT
GAAGCTGACCGACGCACCGGGCGACCGTTGCGATTCGATCAATGCGCTGCTCGACGAGCA
CATCGGCCACGTCGACGCGCGCCTCGCCGAACTCGCGCAGTTGCGCGACCAGCTCACGGA
ATTGCGCCGCCGATGCGTCGGCGAACATTCGGTCGAAGACTGCGGTATCGTCCACGGACT
CGCGACGATGGAAACCGTCGCGCCCGCCGCAAAGCGCTCGCACCTCGGCTGAAACCCTTG
TCGAATATGATGGTTTTATCGATACTAGTCATATACTGACTAGATTTTTCCGAACTATTC
ATGGCAACGACGAGCCGCCCTTCTCCGCTCGCGCTCGCGATCCTCGCGACGCTTACCGAA
GCTCCGTTGCACCCGTACGGGATGCTGCAGCAGTTGAAGGCGCGCGGCTACGACGAGGTC
GTCAACGTGCGCCAACGCACGAGCGTCTACCAGACGATCGAGCGGCTGTTGCGCGACGGC
CTGATCGCGGTACACGACACCGAGCGCGACGGCGCGTTTCCGGAGCGCACCGTCTACGCG
CTGACCGACGCCGGACACAAGGCCGGACAGGCGTGGCTGCATACGCTGCTCGCCGAGCCG
GTGCGCGAGTTCCCGGCGTTCGGCGCCGGCCTCGCGTTTCTGCCGCTGCTCGACGCGGAA
GATGCGCGGCAGCAGCTCGAACGCCGGATCGCGGCGCTCGAAGCCGAGCGCGAACGCGTC
GAAGCGCTGCGGCAAGCCGCGCAGGCCGACCAGGTGCCGCGCCTGTTCCTGCTGCAGAAC
GAGCATGCGCTCGTGCTGCTCGACGCGGAGCTCGACTGGACGCGCAGCGTCGTCGAACAT
CTGAAAATCGGCGCGCTGTGCTGGGTCGACGCGTGACGCGCGACGCGTGCTAGCGGTCCC
GCGTCATAGGACCGAAGCGCGCGTACGTCACAGCACCTTGCCCGGATTGAGAATGCCGGC
CGGGTCGAGCGCCGCCTTCACGCGCCGCATCAAATCGATTTCCGCTTCGCTGCGCGTATG
CGCGAGATACGCGCGCTTCAGCGCGCCGATTCCATGCTCGGCCGACACCGACCCGCCCAT
GTCGCGCACCGTTGCGTACACGCAGCGGTCGATCGCGTCTGCATCCGCGTCGCGCATGCC
GGCGAGCGACACGCCGATATGCACGTTGCCGTCGCCGACGTGCCCGAAGAACACGCACAC
GATGTCGGGCCAGCTCGCGCGCAGCGCCGCTTCGCAGCGCTCGGCAAACGCGCCCAGTTC
GCCGGTCGGCAGGCTCACGTCGTAGTTGATCAGATGCGGCAGCGCGTCGATCGCGAGCCC
TTCGCGCAACGTCCACAGCTCGCGCGCCTGGCGTTCGGACGTCGCGAGCGCCGCATCGTC
GACGACGCCCGCGTCGAACGCCGCCGCGAGCGCGGTTTCGAGCGCGTGGCGCGCATCGCC
GCCCGGCGCGCTCGTCGCGCACTCGATCAGCACCGCGAAACCGCCGTCGCCCGCGAACGG
CGCGACGACGTCCGGCGTATGGCGCGCCACGTATTCGTAGAACGACGGCCACATCGCTTC
GAAGCTGACGATCTCCGGCAGCGCACGCATGCGGTTCCACAACGCGGCGACCGCGTCGTA
GTCGCGCACACGGCACAGCGCGGTGGCCGGCGCGGCGAGCTTCGGATGCAGCCGCAGCAC
CGCGCGCGTGATCACGCCGAGCGTCCCTTCGCTGCCGATGAACAGCTGCTTCAGGTCGTA
GCCGGCGTTGTTCTTCAGCATCCGGTTCATCGACGACACGATCGTACCGTCGGCGAGCAC
CGCCTCGAGCCCCAGCACCTGCTCGCGCATCATCCCGTAGCGGATCGCGCGCGTGCCGCC
CGCGTTGGTCGCGAGCATCCCGCCGATCTGGCACGAACCGCGCGCGCCGAGATCGACGCC
GAACGTGAAACCCGCTGCATCGGCCGCGTCCTGCACGGCCTGCAGCGGCGTGCCCGCGCG
CACGGTGATCGTCCCCGCGGCGCGATCGAGCGCTTCGATGCCCGCCAAACGCTCCATCGA
CAGCACGACCTCGCCGCCCAGCGCGACCGCCCCGCGCGCGAGCCCGGTCAGCCCGCCCTG
CGGGACGACCGGCTGGCCGAGCCGCGTGCACAGCGCGAGCGTGCGCGATACGTCGTCGAC
GCTCGCCGGCCGCACGAGCGCGCGCGGCCGCACGCCGGCCGGCTCGTTGTACGCGGTGAA
GTAGCGCGGCTCGATCGCGGCTGAGCGTGTGACGAGCGCATCGCCGAGCGCCGCGACGAG
CGCGTCTTCGAGCGCATCGTCTGCGGGCGCCGCCGCGCGCGGCGCGCCGGGTGCGGCGTT
CCCGTCGCCGTTCTGCATCGTGCGCACGCGCCGCTTACTTCGCCGAAATGTCGATGTCGC
CGAAGTACTTCCGGCCGAGCGACTTCACGGTGCCGTCCGCCTTCAGCTTGTCGATCGCCG
CATCGAGCTTCGCCTTCAGCGCATCGTCGCCCTTGCGCAGCCCGAACGCGATGCCGCTGC
CGAGGATCCGGTCGTCGCGCACCGGCTGGCCGACGAACGAGAAGCCCTTGCCGTCCGGAC
GCGACAGGAAGCCGCGCTGGCCGGCCGGTGCGAGCACGAGCGTCGCGTCGAGGCGGCCGG
CCACCAGATCGGCGTACGCCTGGTTCTGGTCCTGATACGCGACGACCGACACGCCGGCCG
GCTCCCAGTGCGCCTTCGCGTAGGTTTCCTGGATCGACGCCTGCAGCACGCCGACGCGCT
TGCCCTTCAGCGACTCCGGCGTCGGCAGCAGGCCACTGCCGGTGCGCGCGATCAGCTGCG
TCGGCACGCGGTAGATGATCGTCGTGAAGTCGATCGCCTGGCGGCGCTGCTCGGTCGCGT
TCATCGCCGAATTGATCGCGTCGAACTTGCGGCCCTGCAGCGCCGGGATCAGCCCGTCGA
ACGACGTCTCGAGCCATTTGCACGTGAGCTTCGCGGTCTGGCACACCGCGTTGCCGACGT
CGATGTCGAAGCCCTGCAGTTCGCCGTTCGGCGCCTTCGATTCGAACGGCGGATATTGCG
CCTCGAGGCCGAAGCGCAGCGTCTGCGCGTCGGCGAGCGCGGCGCCCGAGCCGAGCACGC
ATGCGAGTAAGAACGCAAGTTTCAAGGACGGCGTGTAGTTCATCGTGATCTCCTGGGTGG
GGTCGAAGCGACGTCCGCGTCGCCCGATTCGGTACGGTACGGGCCGCGCCCGCGATTACA
GCGAACGCAATCGACGCGCGCCTTCGATCAGCGTGTCGTCGTCTTTCGAGAAGCTGAGCC
GGATCACGCCCGCGTCGGTGCCGTCGGTATAGAACGCCGACAGCGGAATCGTCGCGACGC
GCGCGTCGCGGATCAGGCGCAGCACGAAATCGCTGTCGCGCTCGTCCGAGAAGTGCCGAA
AGCGCGCGAGCATGAAGAACGACCCTTCGCTCGGCAGCAGCTCGAACCGCGAACCGGCCA
GCTCGCGTACGAGCAGGTCGCGCTTGGCCTGATAGAACGCCGACAGCCCGAGATAGCTGT
CCGGCTGCGCGAGCATCTGCGCGAACGCGATCTGCATCGGCGTGTCGGCCGAGAACACCA
TGAACTGGTGCACCTTGCGGATCTCGTCCATCAGGTCGGCCGGCGCCATGCAATAGCCGA
CCCGCCAGCCGGTCACGTGGAACGACTTGCCGAACGACGACACGATCACGCTGCGCTCGG
CGAGTTCGCGATGCCGCGCCATGCTCTGATGCTGCGCCCCGTCGAACACCACGTGCTCGT
ACACCTCGTCGGACAGCACCACGATGTCCGTGCCGCGCGTGAGCTGCGCGAGCCGCGCGA
GATCGTCCGGCGAGAACACCGTCGCGGTCGGGTTGTGCGGCGTATTGACGATGATCATCC
GCGTGCGCGGCGTGATCGCGGCGGCAACTGCGTCCCAGTCGACGCGGAAATGTTCGGGCG
ACAGCTTGATCGCCACCGGCGTTGCGCCCTGCATCCGCACGATCGGTGCGTAGCTGTCGA
ACGACGGCTCGAAATAGATCACGTCGTCGCCCGGATGCACGAGCGCGCTGATCGCCGCGT
ACAGCCCTTCGCTCGCGCTCGCGATCACCGTGATCTCGGTCGCCGGGTCGTAGCGCGCGC
CGTACAGCGCTTCGGTCTTCTCCGCGAGCCGCTCGCGCAGCGCCGCGACGCCGGCCATCG
GCGCGTACTGGTTGTGCCCGTCGCGCATCGCACGCGCGACGCCTTCGACGAGCGCCGGAT
CCGGCGCGAAATTCGGCGCGCCCTGCGACAGGTTCAACGCATCGTGCTGCGCGGCGAGCT
GGCCGATTACCGTGAAGATCGTCGTCCCGACGTCGGGCAGTTTCGAACGGGGCGCGGTCG
CGCTTCGCATGGGTCTTCCTCCTGATGTCCTGCCGGCCGGGCCGCGCAACGCGCGCGGCG
GCCCTTGGCATGCCGGTCGATTTAGCCCGAGCCAATATCCGCGGACAACCGAAAGTTCGT
CATGGCGGCCATGCATTTTTCTCATGGCATGCCGCGCACGGCGTTCAGCGGGAAGGCCGG
ATAGCCGGCCCACCATGCGAATCAGGCATTTCCGTATGAAATGACGCGCCACACCGAACG
ACGTATCGATCGCCGACGCACCGGCGGCTGCCCGTCACCGGTCGCCCGCGGCCAGATAGG
CGCGCAGCACCGCATGCAGCTCGGTGCGCAACGCGCCGACGTCGAGCGCGGGCCCGAGCG
TCAGCAACGCCTGCGACACGCCGCCGTAGCAGACCGCATGCGCCATCCGCGCGAGCGCAT
CGAGCCGGGCGGCCGGCGGCGGATCGGCCGCGTGTGCGAGCGCGTCGCGCCACAGCGCGA
CATACGCGTCGTAATGCCGGCGGTACGCGGCAAGCGGCGACACCTGCCGCTCGAGCGCGA
AGAGCGCGCTCCACAGCGCGGCATCGGCGCCGACCGTATCGACCTGCAGGTCGACGAGCG
CAGCGGCGAGTTCGGCGCGCGGCGCGCCGCGCAGCGCGTGCGCGGCATCGCGCAGACGGT
CGGCCAGCGCCTGCACGCGCCGATGAATGCACAGCGCCGCGAGACTCTGCTTGTCGCCGA
AGTATTCGTAGAACGTGCCGATGCTCACGCCGGCAAGCCCGGCGATCTCGCGAATCGTCG
CTTTCGCATAGCCGCGTTCGAGCAAAAGCTGAACGAACGCCTGCTGCAGCGCGTCCGAAC
TCGCGTGCGCGCGCGACTGGCGCGGCCGGCGGCGCAATGCGGGAGCGGGCTGCGCCGCCG
GCTGGCCGGGCGGCGCCGGAACCTGAACATGTCGCGGCGGCATATTTGCTACTCTGAAAT
CCGGCAGAAACGCATTCGACAGAAGCCCCGATTACGTGCGACGTGCGCGCCGCGCTGCAC
GAGCCGACCGACTGCCGAAGCACGAGACCGGAGACGCTCGATGACCGAACCGACCCACGT
CGTCACGAACCAGTTCGACGAACTGGTCGACTATAACCTCTTCGCGACCGACGTCGCGCT
GCGCGAAGCGCTCGCGCGCGCGGGCGCCGACTGGGCAGCGCCGCAGCTCGACGCGTACGG
CGCCCGGCTCGGCAGCGCCGACACCGCGCGGCTTGCCGATGAAGCGAACCGCCATCCACC
CGAACTGAACGCATTCGACCGGCGCGGACGCCGCATCGACCGCGTCGACTTCCATCCCGC
GTGGCACACGCTGCTCGGCCTGTACCGCAACGAAGGTCTCGTGTCGCTCGCGTTCCGCGA
TACGCGTCGCGGCCGCTGGGCCGCGACCGCGGCCGGTTTCTATCTGCACGGGCAGATCGA
GGCCGGCACGCTGTGTCCGGCGACGATGACGCAGGCCGCGATCCCCGTGCTGCAGAAGGA
ACCGGCGCTGTGGGAAGCGCTGCGCGACAAGCTGTACAGCGACGACTACGATGCGCGCGA
CGTGCCGATCGCCGACAAGCGGTCGACCTGGTTCGGGATGGGAATGACCGAGAAACAGGG
CGGCTCCGACGTGCGCGCGAACACGACGCTCGCGACGCCGGTCGGCGCGGGCGGCCGCGG
CGGCGAATACCGGCTGCGCGGCCACAAGTGGTTCTTCTCCGCGCCGATGTGCGACGCGCA
CCTCGTCGTCGCGCGCACCGAAGCAGGCGGCCCGTCATGCTTCTACGTGCCGCGCTGGCG
GCCGGACGGCACGAAGAACGCGGTCGAGATCCAGCGCCTGAAGAACAAGGTCGGCAACCG
CAGCAACTCGAGCAGCGAGATCGAGCTGAACGATGCGTGGGGCATCATGCTCGGCGACGA
AGGTCGCGGGATCCCGACCATCATCGAGATGGCGACCTACACGCGGCTCAACTGCGTGCT
CGGCAGCGCGGCGATGCTGCGTCAGGGCGTCGTGCAGGCGATCGCGTACACGCGGCAGCG
CCACGCGTTCGGCCGCGCGCTCGCCGAGCAGCCGCTGATGCGCACGGTGCTCGCCGATCT
CGCGCTCGAAAGCGAAGCCGCGCTTGCGCTCGCGATGCGCGTGGCCGACGCGTTCGAGCG
CGACGACTCGCCGCGCGAGCGCGCCTGGAAGCGGATCGTCACGCCGGCCGCAAAGTTCTG
GGTGTGCAAGCGCGCGGTCGAGCTGACCGGCGAGGTGATGGAAGTGTTCGGCGGCAACGG
CTACGTCGACGACGGCCCGATCGCGCGGCTGTTCCGCGAAGCGCCGGTCAACTCGATCTG
GGAGGGCTCGGGCAACGTGATGTGTCTCGACGTGCTGCGCGCGGTGTCGCGCGAGCCCGA
TTCGGCCGCCGCGCTGTTCGACGAATTGACCGAGCTCGGCGCCGGCGAGCCACGGATTCG
CGCGGCGCTCGACGCGTTGCGCGCGATGCTTGCCGTGCCGGCCGACACGCTGGAGGCGGC
CGCGCGGCTGTTCGCTCAGCGGCTCGCGCTGGTTGCGCAGGCGTGTCTGCTGCGGCGCGA
TGCGCCGGCGGCGGTGTCGGATGCGTTCATCGCGACGCGGCTCGCCGAATCGTCGTGGGG
GCGAATTGCGGGCGGCTTCGATCCGCAGACGATCGACGTCGGCGCGTTGCTCGAACGGGC
CTATCCGCGTTGACGGTCGGCCCGAGCGGTGAATTCCATCGGCCGTGATCCACGCATATC
GACGTGTGCTGTTGCCGAGCACGCCGTCGCGGCCCGAATCTCGAAAATTGCTGTTTGTCC
AGCGGGTCAGCATCATGCTTCGATTTCATAGCCGCGGGACAGGAATGGTGCGATACGACG
ACAAGGCCGACGTGCCGGAAGGCGTGGAAGCGGTCCGCATCGTGCTGAGCGAAGCGCAAC
TGCGCGCGATTCTGGAAGGCAGGACGATCAGCCGACGACAGATGCTCGTCGATCGGCTGC
TTCGCGTGCCGCGCAAAGTGGCCCGCGCATTCCGCGCGATGCGCGTGTCGCGTATTACGG
ACGGGCAAATCGAACTGATGCCGGAAGATGAGCGGAGCGCCGATTCGGCGCGTCGCCGGC
GTTCGAGCGGCAAGCGCGAGTGATCGAACGACGTGGCGCGCACGCCGGCAGCGCCGGCGT
CCATGTCGCCGTTATTTACCGTTTGTGATGTTTCGATCCACCCGAAAGCCATATCGGCTC
GTGGATTCGCTCCGTCCTCGCAAATCCCAAAAAATATCCGTTCAATCAGCGCATTAGCAT
CGTTTCTTTCATTTTTATTTCAAGCTGAGAGAAACGATGCGCGAGGACCACGACGGTGAA
GTTCCGATCGTACTGAGTGCGGCCCAGTTGGCTGCGGTACTGAAGCGCCAGACGATCAGT
CCGGGCGAGATGTTGAGCAACCGCTTATGGGGCGGCCTGCAGGTCGTGGGCGGCGTGCTC
AATCTTGGTTAACGCCGAGTCGGCCATTTCAAGCGTCATGCAGAAAAATAGCGCCAGGAT
CGTCGCATGGACGCAATCTGCGTCAAAGACCCCTCTCGTTCTCAATGAAGGCGTCGGACG
AAACGTCGGTTATGGACTCAGCAGGAACAACCAGATCGTCAGAGAGTTAAGCCGTGTTCA
GGTTGTCGTGAAGCTACAGCCATACAATGGAATGCCGTTCTATATCGCCACATCGTACTT
GACCAAATGAAAATCAACACACAGGAATATCCTCGACTTTTCAACCTTCTGGGGTCTTAC
CTCGGACAGGACTCGGATCTATGGGGAAATAATTTCGATGAAATCATTACGCTCTATAAA
AACGAAAGCACAGAAGAAGAGGTGCTCGAGTTGCTGCACGAACTGAATTTACTTCAGGAG
CGCCTTGGCCCCGCTCTGGACGACGAGTTTTTGAAATCATATGGACACGATTTCAATCCG
ACACTCTGGGGGTTCACCACTGCATCCTTCTTCGATGCGCTGAGGAAAAATCTGCAATAG
CGGTGCTCAAATCCAGCGCGCGGTGGGAACCCGTGCTCGCAATGCTTGCCGCGTCGGCCG
GCACGGTCGAGACGCCTGCGGCCGATCGCCTATGCCTTGTGATTATCGCAAGTGGGCATC
TCGGCTACGGCTGATGTTTTTGCGGAAGATAGCTTCGAAGAAATCGTCGCATTGTAGAAG
CGAGAGGTTGAGCAACGCGTTATGGGGCGCCCCGCAGTCGCGGGCGGCGCGCCCTGGATG
GCGGGGCCCGCGACGTTGTGCATCGCGCCGGAGCCGACCGGTCTCACGAAACTCGGTTGT
ATCGCGTTCGGCGCACACGGCGCCGACACCGCGGCTGCCGGGCTGTATTAGATCTGGACC
GGGCGACAGACGAGCGCACTGCTGCAGCTCGGCGTGAGCAAACTGGTCGATGCGACGAAA
GCGCCGCCGACGGCGGCAAACCCTAGATTGGGCGGACATACGATTGCGAAACATGTGGGA
AAGAGCGGCACCGACCTGATGGCCAGGCTTCGGGCAGAACCGGATCTCCGGCTGGTCTCG
TCATTTACGAACATAGCCGAAGCCGAGTGGGCGATTTCCAAAGTGATGCAAATAAATGCG
TTCAGAATCGAGGCGTGGGCCAATTCCGATACTGCAATGCGCGCCGTACTAAATGAAAAT
GTCGGGCGCAGCGTCGGATACGGGGATAAGCTCGACAAAAGGGTATATTGACAAGCTCTC
GTACGTTCAGGTCGTTCTAGTGCGACGCAGCTACAACGGCATGCCTTTTTACATTCTCAC
TTCGTACTTGACAAGATAATGGACTATCACGATTTTCCACATCTCTTGGCTATCGCAAGC
GGATATCTGGGCCAGGACTGGCGTTCATGGGGGGACAGCTTTGAAGGCGTCGTTGCGTTG
TACAAAAGCGAAACGACGCAGGAAGAGCGAGCCGAACTGCTGAAAGAAATTGACTTGTTC
GAAAAAAAATACGCGACCAATCTGGATGATGAATTTATTGACCGGTATGGTCATGATTTC
GATCCGTCATTACGCGGATTTACGACAGCTTCTTTTTTTGAGGCGCTTCGTCAATTACTG
AAGACATAGCCGCGCTGGCATATCGCGTACCCTGCATACACGCAACAATTTGAGAAGCCG
CCAGCAAAAAACAAAACCCGCCGCAAGCGCTCGGCGCTCGCGGCGGGTCCGGCATGCCCG
CCGGCACCGCATAATCGCGGCCCGGCAATCGCCCTGCTACATCATTCGGCTTACTTGCCG
CCGATGCTCTTCAGCGGCTTCCACTCGCCCTTCTCGACCTTGTACATCGTGATGCCGCCG
TTCTTCAGGTCGCCCTTCGCGTCGTACGCGACGTGCGTCGACGTGACGCCCGCCATGTCC
GTCTTCGCGAGCACCGGCAGGTACTTCGCCGGATCGGTCGAATCGGCCTTCTTCATCGCG
TTGAACATCGCCATCGCGCCGTCGTACGAGTACGGCGAGTACGTCTGCACGTCTTCGCCG
AAGCGCTTCTTGTACTTCTCGGCGTACGCCTTGCCGCCCGGCATCTCGTCGAGCGGGAGG
CCGGCGAGCGACGCGATCGTGCCTTCGGCCGCGCTGCCGGCAATCTTCAGGAACGTCGGC
GTCTTCACCATTTCGCCGCTCATCAGCGGTGCGGTGATGCCGAGCGCCTTCATCTGCTTG
ACCATCGGCGCTGCCTGCGAATCCGCGCCGCCGTAGTAGACGAGGTCCGGCTTCGCGGCC
TTCAGCTTGGTCAGGATCGCCTTGAAGTCGACGGCCTTGTCGTTCGTGAACTCGCGGTCG
ACGATCGTCGCGCCGCCGGCCTTCGCGGCCTTCTCGAACTGGTCGGCGAGACCCTGGCCG
TAGGCCGTGCGGTCGTCGACGATCGCGATCTTCTTCATGCCGAGATCCTTCGACGCGTAC
GTGCCCGCGACCGAACCCTGCTGCGTGTCGGACGTCATCATGCGGAAGGTCGTCTTGTAA
CCCTGCTGCGTGTATTCCGGCGCGGTCGCCATCGCGATCTGCGGAATGCCGGCGTTCGCA
TAGATGCGCGATGCCGGAATCGTCGTGCCCGAGTTGAAGTGGCCGAGCATGCCCTTGATG
CCGTCATCGACGAGCTTCTGGGCGACCGTCGTGCCCGTGCGCGGGTCGGCCTGGTCGTCC
TGCGTGTCGAGTACGAACTTCACCGGCTTGCCGCCGATCTTCGGGTTCGTCGCGTTGAAA
TCCTCGATCGCGAGCACGATCCCGTTCTGCATATCCTTGCCGTAGTGCGCCTGCGCGCCC
GTCATCGGCCCTGCGTAACCGATCTTCACGTCTTCCGCATGAGCCGTCCCCGCCAGCGAC
ATGACTGCGACAAACGTCGCGCCTGCCAGCTTTTTCATCGTGTGTTGCATAGCATCTCCT
TGGTACCAGGGTAAATGGAGCGGCTTCGGGATCGCCTTGCCGCTTCCTTTGTTTGATCCG
AACGGCAAGGATGGTCAGCCGATCGTCATCAAATTCGCATTGCCGCCCGCCGCGGCCGTA
TTCACGCTCACCGAGCGCTCGGTCAGCAGCCGTTCGAGCGCGTAGTCCTCCGCATCGCCG
TTCTCGAACGCGCCGGCCGACACACCCTGCACCGACACGATCGGACCCGGCCGCTGCGCG
ACGTCCTTCACGAGCGTCTGCAGTTCGTCGCTGTCGCCTTCGAACAGCACCGCGTCGAAC
GCCGCATCGGCCTGCTTGCGTACGGCCGCGTGCGCCTTCAGCGACGCCGGCAGCGCGGCG
ACCAGCGCCTCGCCGGCCGCGCCGGCAAACAGCGCGCGGTTGCCGGTCGCGAGCACCGCC
GCGAACTGCGCACGCGCGCCGGACGGCGTCGCCGCGACACACAGCACCGTGCCGCGCGGG
CCGAGTGTATACGTGTTTCGCTCGCCCGTCGGCCCGGTCAGCACGGCGGTCGCGCCGGCC
GGCACCTGCGCGAGGTAACCGTCGCAGCGCGCGGCGAGCGCCGGCTCGCGCTGTTCGATC
AGCCAGTCGCGCAGCGCGGTGAGCGCCGTCGTCGGGGTGCTGCGCTCGCCCGCCTTCGAC
GCTGCCGTCCGCCGTCAGCATCTGCGCGAGCGAGCGCGGCAGGCCCGACGGACGCGTCGC
GAGCATGGGATGCAGATACATCGCGCCTCCGGTCTTCAGAATGTGAAATAATCCCTTCAT
CGCCGAACGGCTGCATGCCAANNNNNNNNNNNNNNNNNNNNNNNNNNNNNNNNNNNNNNN
NNNNNNNNNNNNNNNNNNNNNNNNNNNNNNNNNNNNNNNNNNNNNNNNNNNNNNNNNNNN
NATTCGTAGATGTTGCCGACGTGTGCGTTCGAGATCACGTGCGCGATCGTCTCGTCGATC
CGCGTGTGGATGCCGAGCGTGAGGCCGTAGCCGGTCGCGCGGATCTGCTCGAGCAGCTTG
TCGAGCTGGCTGCGGCGGTAGCGCACGACGTGCAGCACCGGACCGAACACCTCGCGCTTC
AGTTCGTCGATGCTGCCGATCTCGATCAGCGTCGGCGGGACGAACGTGCCGTGCGCGCAT
GCGTCGGGCATCGGCAGCTGCGTGACCGCGTGGCCCTTTTCCTTCATCGCGGCGACGTGC
GCGTCGATCGTGCGCTTCGCTTCCGCGTCGATCACCGGCCCGACGTCGGTCGACAGGCGG
TCCGGATTGCCGAGCGTCAGCTCGTGCATCGCGCCCTTGAGCATCGTCAGCGTGCGATCC
GCGACGTCGTCCTGCAGACACAGCACGCGCAGCGCCGAGCAGCGTTGGCCGGCCGAATCG
AACGACGACTGCAGCACGTCCGCGACGACCTGCTCGGCGAGCGCCGACGAGTCGACGATC
ATCGCGTTCTGGCCGCCCGTTTCCGCGATCAGCGGAATCGGCTTGCCGTCCGGATCCAGG
CGCGCGGACAACGTCTTGTTGATCAGCCGCGCGACTTCGGTCGACCCGGTGAACATCACC
GCACGCGTGCGCGGATCGGCGACGAGCGCAGCGCCGACGGTCTCGCCGTCGCCCGGCAGC
AGTTGCACCGCGCCGGCCGGCACGCCGGCCTCGCGCAGCAGCCGCACCGCTTGCGCGGCG
ATCAGCGGCGTCTGCTCGGCCGGCTTCGCGAGCACCGTGTTGCCGGCCGCGAGCGCGGCG
GCCACCTGGCCCATGAAGATCGCGAGCGGGAAGTTCCACGGGCTGATGCAGACCACCGGA
CCGAGCGGCCGATGCGTGTCGTTCGAGAATTCGCCGCGGATCTGCGCCGCGTAATAGCGC
AGGAAGTCGACCGCCTCGCGGATCTCCGCGATCGCGTTCGGCAACGACTTGCCGGCTTCG
CGCACGATCAGGCCCATCAGCGTGTGCATCTGCGCTTCGAGCAGATCGGCTGCGCGCACG
AGGCAGTCGGCGCGCGCATCGACGGGCGTCGCCTGCCAGATCGGCGCGGCCGTCACCGCG
TGCGCGAGCGCCACGCTCACGTGCTCGGCCGTCGCCTCGCTGACCGTGCCGACCACGTCG
CGCTGATCGGCCGGATTGCGTACGTCGCGGGCCGGCGCGTCGGCGAGCGCGTCGTCGGCG
AGCATCGGTGCCGCGCGCCACGGATGATGCGCGCTCGCGAGCAGCGCGGACGACAGCGAC
GCAAGCCGATGCTCGTTCGACAGATCGAGGCCCATCGAATTGGGACGCTCGTCGCCGTAC
AGGTTGCGCGGCAGCGGGATCTTCGGATGCGGCGCGCCGAGCGGCACGACCTTCGACGCC
TCGTCGACCGGATCGGCAACCAGCTCCTTCACGGACACCGATTTGTCGGCGATGCGGTTC
ACGAACGACGTGTTCGCGCCGTTTTCGAGCAGACGGCGCACGAGGTATGCGAGCAACGTC
TCGTGCGTGCCGACCGGCGCGTACACGCGGCACGGACGGTTCAGCTTGTCGCGGCCGGTG
ACTTCCTCGTACAGCGGCTCGCCCATCCCGTGCAGGCACTGGAATTCGTACTGGCCCGGG
TAGTAGTTCTGGCCGGCGAGGTGATAGATCGCGGCGAGCGTGTACGCGTTGTGCGTCGCG
AACTGCGGATAGACGGCGTCCGGTGCCGCGAGCAGCTTCTTCGCGCACGCGAGGTACGAC
ACGTCGGTGTAGATCTTGCGCGTATAGACCGGGTAGCCCTCGAGCCCGTCGACCTGCGCG
CGCTTGATTTCGGTGTCCCAGTACGCGCCCTTCACGAGGCGGATCATCAGACGATGACGG
CTGCGGCGTGCGAGATCGATCAGATAGTCGATCACGAACGGGCAGCGCTTCTGATACCCC
TGCACGACGAAACCGATCCCGTTCCAGCCGGCCAGGTCGGGATCGAAGCACAGCGCCTCG
AGCAGGTCGAGCGACAGTTCGAGGCGATCCGCTTCTTCCGCGTCGATGTTAAGGCCGATG
TCGTAGCGGCGCGCGAGCAGCGCGAGCGCGCGCACGCGCGGCAGCAGCTCGCTCATCGTG
CGGTCCTGCTGCGAGCGCGAGTAGCGCGGATGCAGCGCCGACAGCTTGATCGAGATGCCC
GGCCCTTCATAGATGCCGCGGCCGCCCGCCGCCTTGCCGATCGCATGGATCGCCTGCTCG
TACGACGCGTAGTAGCGCTGCGCGTCTTCTTCGGTCGTCGCCGCTTCGCCCAGCATGTCG
TACGAATAGCGGAAGCCGCGCGCTTCGTACTTGCGGCTGTTCGCGAGCGCTTCCGAAATC
GTCTCGCCGGTGACGAACTGTTCGCCCATCAGGCGCATCGCCATGTCGACGCCCTTGCGG
ATCAACGGCTCGCCGCCGCGGCCGATCAGCCGCGTGAGCGCCGACGACAGGCCGGCCTCG
CTGTTGGTCGTGACGAGCTTGCCGGTGATCATCAGCCCCCACGTCGCCGCGTTCACGAAC
AGCGACGGCGCGTGGCCGACGTGCGAGCGCCAGTCGCCCTTGCTGATCTTGTCGCGGATC
AGCGCGTCGCGCGTCGCGCGGTCGGGAATGCGCAGCAGCGCTTCGGCGAGGCACATCAGC
GCGACGCCTTCCTGGCTCGACAGCGAGAACTCGTGGATCAGCCCTTCGACGCCGCCGCCC
GAGCTCTTCTCGCGCAGCGCTTCGACGAGCTCCGTCGCGAGCGCCTGCACGTCCGCCTGC
AGGTTCGCCGGCAGCCGCGCCTGGCCGATCAGGAACGGCACGCATTCCGGCTCCGGACGA
CGATACGCGGCCGTGATCGCCGCGCGCAGCACCGACTGCGGCTGCACGTTCTGCGCGAAT
TCGAGAAACGGGTGCGGCGAGTTGTCGTCGTCGCCGTCCGCGGCCTGGCCGTCGGCGAGC
TCCGTGACCCCGCTGTGGCCCGACAGCTCGGGCGGCAGCTGGCCGTGCTCGATTCGCTCG
AGATACGCGAAGATCGCCTGCTTGATCAGCCAGTGCGGGGTGCGCTCGAGACGCGCGGCC
GCGTCTTTCAGGCGCGAGCGGAGAAGGTCGTCGACTTTGACGCCGAGGGTGGTGCTTGCC
ATGGTGGATTCGTATGCCGGGCGAGCCCGGCGGTAGCGTGTGAGAGGATGCGCGAAATCC
TACGGTACGCAATAAAAAGGTGCAACCAAATTTCAGCATTGGTTGCACCCATTGATTGGT
CAATATAATCAGTCACTTAGGCGGTCGCAACTTAGGGGTTGCCCGTGGTCGCGCGATCGG
GTGTTTTCCCTGATCGGACCGGGTTTCGGCTGTGCGTGCGCCTTTTCAGCGCGACCGCGC
GCGGCGAAAACGGGTTGCACTCCGCGTGCGCGTCGATATTCGGCCGCTGAACACGCGCGG
TGAAGTCGAACGGCCCGCCGAACCGATCGGCAAAAAGACGCGTGGCGTTGACGCGGACCC
GCTCGGTTCGTCAGATATCGAGCGGATCGACCTCGACGCTCCATCGCAGCACGCCCCTCA
GCGCACGCAGCGCCGGCTGCCACGCGCGCAGCGCGTGCTGCAGCGCCGCGCGCGACGCGC
TTTCGAGCAGCAATTGCGCGCGATGGACGTTAGCGACCTTGACGATCGTCATCGGTACCG
CGTCGTAGACGGTCACGCGATCCGCGCCCGGCAGCCCCGGCAACGCGGCCGCCGCCTGCT
GCAGAAACGCGAGCGCCGCGTCGAGCGTGCGCCCTTCGGCGCGCAGCAGCGCCTGGTAGA
CGAACGGCGGCAGGTGCGCGTCGCGGCGCTCGCCGAGCGTCGAATTCGCGAAGCCCACGT
AATCGTGCCGCGCGAGCGCGTGGTACAGCGCATGGCGCGGATAGCGCGTCTGCACGAGCA
CCTCGCCCGGCAGCCCCGCGCGCCCCGCGCGGCCGCTCACCTGCATCAGCTGCGCGAACA
GTCGCTCGCTCGCGCGGAAGTCGTGCGAGAACAGCGCGGTGTCGGCATTGAGCACGCCGA
CGAGCGATACGCGCTGAAAGTCGTGCCCCTTCGCGATCATCTGCGTGCCGACGAGGATGT
CGACCTCGCCCGCGTGCACGTCGGAAAACAGCGCCTGCGCGCTGCCCTTGCGGCGCGTGC
TGTCCGCGTCGATGCGCAGCACGCGCGCGCCGGGCACGGCCTCGGCGAGCGTTTCCTCGA
TACGCTGCGTGCCGCGCCCGAGCGGCGCGATGTCGACGTTCCCGCATTCCGGACACGACT
TCGGAATGCGCGCTTCCCAGCCGCAGTGGTGGCAACGCAGCGCATGCTCGGGCTTGTGCA
GCACGACGTACGCGCTGCAGCGCGGACAGCCCGCGACCCAGCCGCACGCGTCGCAGGCGA
GCTGCGGCGCGTAGCCGCGCCGGTTCAGGAACACGAGGCTTTGCTCGCCGCGTTCGAGCC
GCGCCTTCAACGCCGCGACGAGCGGCCCCGACAGCCCGCCGATCGATGCGCGACCGCGCC
GCCTTTCCTCTTCGAGATCGATCAACCGCACGGCGGGCAGCGTCGCGTCGGCCACCGCGC
GGCGCGACAGCGTGAGCCGCGTGTAGCGGCCCTGCTCGGCCTGCCACCAGCTTTCGAGCG
ACGGCGTCGCGGAGCCGAGCACGACCGGAATGCCGAGATGCTTCGCGCGCCACACCGCCA
GATCGCGCGCCGAATAGCGCAGCCCTTCCTGCTGCTTGTACGCAGGCTCGTGTTCCTCGT
CGACGACGATCAGCGCGAGCGTCGGCAGCGACGCGAGCACCGCGAGCCGCGTGCCGAGCA
CGATTCGCGCACGACCGGTGTGCGCGGCAAGCCAGTTGCGCGCGCGTTCGCCTTCGGCGA
GCCCGCTGTGCAGCGTGACGATCGCGTCGTGGGCGAGCGCGCCCGCGAAGCGCGCGCGGA
ACGCCGCTTCGAACTGCGGCGTCAGGTTGATCTCGGGGACGAGCACGAGCGCCTGCGCGT
CGGGTCGCGCGGCGAGCAGCGACGCGAGCGCATGCAGATAGACCTCGGTCTTCCCGCTGC
CCGTCACGCCGTGCAGCAGAAACGGCGCGAAACCGCGCGCGGCGCGGATCGCATCGAGCG
CGTCGGTCTGCTGGTCGGTGAGCGCCGGCGGCACAGCTCGTCCACCGGATGTCGACAGGT
TATCCACAGACTTGGCCACAGGCGCGTCGGCCCAGCCGATTTCGTCGATCAGGACCCAGC
CGCGCGCCGCCCAGTCGTCGAGCGTCGCGGCCGCCTTCGGATGCAGCGCGCGCGCGTCGG
GCAGCGACAGCGAATCGGTGTCGACGAGCGCCTGCGCGAGCCGTCTCAGTGCCGCGCCGC
GCGCCGGCAGTGCGTCGGGCAGCGCCGCGCGGCCCGCTTCGGTCGCGCGATAGCGGACTT
CCGGCGCGAGCAGCCGCCCCCACCGACCGGCGTCGCGCAGTGCATGCGGCAGCGCCGGCA
GCGCGACCTCGCCGCGCCCGCGCTGATAGTAGTCGGCAGCGAACGACACGAGCGCGAGCC
AGTCCGCCGACAGCGGCGGCAGGTCGGTGCAGATCGCGTCGATCGCGCGCAGCCGGGACG
GCGGCACGTCAGTGTGAGTCGTCACTTCGCAGACGAGCCCGACGACGCGGCGCTTGCCGA
ACGGCACCTGCACGAGCGTGCCGGGCACCGGGACAGGCTGGACGTCGCAGCGATAGTCGA
ACAGCGTCGCGAGCGGATGGTCGAGCGCGACCCGCAGGTAGGGGCCGTCCATCACGGCGC
TCCGGCGATCGAGCGCTGCGCGCGAGCGCGTTGCATGCGGATCCGCGCCGCGACGGCGAA
CTTAAAGTAAAACTTCAGATTCGGCGCTAAGTTTTGGATTCTCATTAGGAATCGCCGTTT
ACCCTGCCCAGCCTGTGGATAACTTTGTTGAGAACTTGCCCCTCAACGGCCGCAATGCGC
GCGGGGCCGCGCTTTCCGCTGCTTTCGCCCGTTTCGCGCGGCGCCCCGCGAAGCCTTATT
CCATAAGGCTGCTATTCAAATTCCGCCACCATAGCGAGATAAATCCACCGATAAGGGGCT
CTACCGCGCTGCAACGTGGAAAATGTGTATAAGTCAAGTCTTGACAAGCATCGAATCGGC
AACCGGTGCGGGGTTGCGCCCTGTTTAGCGCGCGCGACGAAACATCGTCACCCCGCAACG
CAGCATGACAGCGCTTGCGTTCAGCTCGCCGCCCCGCTACGGATCGCGCGGCTGTGACGA
TGCACTTCGTCGACGAGCTCCGCGACGTGCTCCGGCGGCGTGAACTGCGAAATCCCGTGT
CCGAGGTTGAATACGTGGCCCGGATGGTTGCCGTAGCTGTCGAGCACCGCGCGCGCCTGT
TCGCGTACGGCGGCCGGCGGCGCGAACAGGATCGTCGGGTCGAGGTTGCCCTGCAGCGCG
ACGCGTCCCGCGACGCGCTCGCGCGCGGCACCGAGATTGACGGTCCAGTCGAGCCCGACC
GCGTCGACGCCGATTGCCGCGATCTGCTCGAGCCACTGCCCGCCGCCCTTCGTGAACGTG
ATCACCGGCACGCGCGCGCCGTCGTGCTCGCGCTTCACCTGCGCGACGACGCGCTGAATA
TAGTCGAGCGAAAAGCGCTGATACGCGCCGTCGGCGAGCGCGCCGCCCCATGTGTCGAAG
ATCATCACCGCCTGCGCGCCCGCTTCGATCTGCGCGTTCAGGTACGCCGCGACGGCCAGC
GCGTTCACGTCGAGAATCCGGTGCATCAGGTCCGGGCGCGCATACGCCATCGACTTCACC
GTGCGGAAATCGTCCGACCCGCCGCCTTCGACCATGTAGCACGCGAGCGTCCACGGGCTG
CCCGAGAAGCCGATCAGCGGCACGCGCTGCCGGCCCTGCCCGTCGGTAAGCGCGCGGCGG
ATCTCGCGCACCGCGTCGGTCACGTAGCCGAGCGTCGCGTCGATGTCGGGCACCGCGAGT
TTCGCGACATCGGCCTCGGTGCGCACCGGGTGCGCGAACTTCGGCCCTTCGCCGGCCTGG
AAGTCGAGGCCAAGGCCCATCGCGTCCGGAATCGTCAGGATGTCCGAAAACAGGATCGCG
GCGTCGAGCGGAAAGCGCTCGAGCGGCTGCAGCGTGACCTCGGTCGCGTAGTCGGGATTC
TTCGCGAGGCCGAGGAAGCTGCCGGCACGCGCACGCGTCGCGTTGTATTCGGGAAGATAG
CGGCCCGCCTGACGCATCAGCCAGATCGGCGTGTAGTCGGTCGGCTCGCGCAGCAGCGCG
CGCAGGAAGGTGTCGTTGAGCAGGGTATGGGCCACGGTAGGAGCGACGATGCGAAGGCAA
AGCGGCATTTTACCGGAGCGACGCCGCGCGACTGCGCATGCCCGCGCGATGGCGGCCATA
TGACGCGCGCGATGGCTCCGTTATGATCGGACGCTCATATCGAACGGAATGAAGGAGGAG
ACCGATGAAGACATTCGCCACGATCGCCGCTGCGATGCTCTGCTGCGCGGCCGCGACCGC
GCAGACTGCTGCGCCCGCCACCGCCGCGTCGGCCGGCAGCGGCTCGCGGCTCGACGACGT
GCTCGCGCGCGGCACGCTGCGCGTGTGCACGACCGGCGACTACAAGCCGTACTCGTACTA
CCGTCCGGACGGCCGCTTCGAAGGCATCGACATCGACATGGCCGAATCGCTCGCGAAGTC
GCTCGGCGTCAAGACCGACTACGTGAAGACGAGCTGGTCGAATCTCACTGCCGACTTCGT
CGCGAAGTGCGACATCGCGGTCGGCGGTGTGTCGACGACGCTCGAGCGCCAGAAGCGCGC
GTTCTTCACGCAGCCGTACGTGGTCGACGGCAAGGCGCCGATCGTCCGCTGCGCGGACGT
CGACAAGTACCAGACGGTCGCCCAGATCGACCGGCCGGACACGCGCGTGATCGTGAACCC
GGGCGGCACGAACGAGCGTTTCGCGAAGCAGCATTTCACGCATGCGAACGTGACCGTCTA
TCCGGACAACGTGACGATCTTCAAGCAGATTCTCGCGGGCAAGGCGGACGTGATGGTGAC
CGATGCGTCCGAGACGCTGCTGCAGCAAAAGCTGAATCCCGGGCTGTGCTCGGTGCATCC
GGACAAGCCGTTCCAGTTCGGCGAGAAGGCGTACATGGTGCCGCGCGGCGACGTCGTGTT
TCAGCAGTACGTCGATCAGTGGCTGCACCTTGCGCTGTCGACCGACGAATATCAGGCGAT
CTCGGACAAATGGCTGAAGTAAGCGACAGTACATGCATCGGCGGCCGATCAACGGTATCG
ACGCCGATGCGATCGGTGCGGCTTCGACCGCAAGCGCGCCGCGACGATTCGACGAAAATT
GGCCGGACGGCCGACTATCGCGCCCGCCGATCACGTTTCAAAATCTTTCCGACGAATCGC
TCGTCACATGCGACACGCGGCGTTCGACCGATTTTCGTGCGTGCATATCGACCATTCATT
GAGCCGTATACGCATGAAAAACGTGGGATATGCATGCGATGAAAACTCTGCGGAAAAATC
GGGTAAAAACGACCTTTTTCAGGATATCGAAAACAGCAAAAAATCCCGGAAAACCTTATC
TGGCGGGCGTTACAACCTGAAACACTTTGTTACCGCGTCGGCGCGTTAATTCGCCCACAA
TGCCTTCAACGGTTTCAACACGGATGCGGTCTCGTGTGCCAAGTGTGAGCGGACGCGAAG
CGCTGCGAGCCAGTCGGTCACGTACCGAAGCCCTTCCGAGGGGCATCCCTGTTGGAGTCG
TTTCCGGCTCCCCGCCGGATTCGGTTTCAACTTTGGTCTCCTCGCGCTAACCCCGTAGCG
TGTGGTTTTTAGCGGGCTCATAAGCCCGCTTTTTTTCGTCCATCGAAAACGCAACGGCCC
GCAGGCCGCCGCGTTCTTCACCGCATCGAGCCGCTTCACGCGGTCTTCTGCACGTCGAGC
TTCAGCTCGTCGATCATCCGCTCGCGCATCACGAACTTCTGCACCTTGCCCGTCACCGTC
ATCGGCAGTTCGTCGACGAAGCGGATGTAGCGCGGGATCTTGTAGTGCGCGATTTGTCCT
TGGCAGAACGCACGCACGTCATCCTCGGTCATCTGCTCGTTCGCGCGCAGCACGATCCAC
GCGCACAGCTCCTCGCCGTATTTCGGGTCCGGCACGCCGAATACCTGCGCGCTCTGGATC
TTCGGATGCCTGAACAGGAATTCCTCGATCTCGCGCGGGTACACGTTCTCGCCGCCACGA
ATCACCATGTCCTTCAGCCGGCCGACGATGTTGCAGTAGCCGTCCGCATCGAGCGTCGCG
AGGTCGCCCGTATGCATCCAGCCGTCGATCAGCACCTCGCGCGTCTTCGCGTCGTCGTCC
CAGTAGCCGAGCATCACCGAATAACCTTTCGTGCACAGCTCTCCCGTCGCGCCGACGGGC
ACGATGTCGCCGCTCGGATCGATGATCTTCACTTCCAGGTGCGGCTGGATGCGGCCGACC
GTCGTCGTGCGCTTTTCGAGCGGATCGTCGGTCGAGCTCTGGAACGACACGGGGCTCGTC
TCCGTCATCCCGTACGCGATCGTGATCTCCGACAGATGCATCTGCGAGACGACGCGCTTC
ATCGTCTCGATCGGGCACGGCGAACCGGCCATGATTCCGGTGCGCAGCGTCGACAGGTCG
AATTTCGCGAACTCCGGATGATCGAGCTCGGCGATGAACATCGTCGGCACGCCGTGCAGC
GCGGTGCAGCGCTCTTCGGCCACGGCCGCGAGCGTCGCGACGGGATCGAACGCCTCGCCG
GGAAACACCATCGCAGCGCCCGTGGACACGCATGCGAGCACGGCCAGCACCATCCCGAAG
CAGTGATAGAGCGGCACCGGAATGCAGAGCGAATCGTGCTCGGTGAAGCGCATCGCGCGC
GCGATCGAGCGCGCGTTGTTGACGACGTTGCGGTGCGTGAGCGTCGCGCCCTTCGGGCTG
CCGGTCGTGCCGCTCGTGAACTGGATGTTGATCGGATCGGTCGACGCGAGCGTCGCACCG
ATCGCGTCGAGCAGCGCGGAATCGACCGCGCGGCGGCCGCGCGCGATCACGTCCGCGAAG
CGGACCATGCCGGGCGGCGCGACGTCGCTCATCGACACGATCGTACGCAGGCTCGGCACA
CGCGCCGCGTGCAGGTCGCCCGGTGTCGCGGTCGCCAGCTCCGGCGCGATCGTCTGCAGC
ATCTCGACGTACGCGGACGACTTGAAGCGCTCGGCCGCGATCACCGCCTTGCAGCCGACC
TTGTTCAGCGCGTATTCGAGCTCCGCGAGCCGGTACGCCGGATTGATGTTGACGAGGATC
GCGCCGATCCGCGCGGTCGCGAATTGCGTGAGCAGCCATTCGCTGCGGTTCGGCGACCAG
ATACCGACACGATCGCCCTTCACGATCCCGAGCGCCGCCAGGCCGGCCGCGAGCACGTCG
ATCTCGTCCGCGAATTCGCGCCAGGTCCAGCGCACCTGCTGCTCGCGGAACACGACGGCC
GGACGATCGGGAAACCGGCCGGCCGTATCGAGCAGGAATCGGCCGATCGTCGCTTCGGAC
AGCGGCACATCGGTTGCGCCGCGCACGTACGACAGGCCGTTCTCGGGCGCGATCAGCGCC
CTCACGCCAAGGTCTGCTGCCATGAATGTCTCCGTCCGTTTTTGTCTGATCGGCCCGGCG
CGGGGCCGGCGCCGACGCCCGTCGTCGAGATCGCGACGGACGACCTTTACCGCGGATGAT
GCCGCGCTCCGCTGACGACACTCTGACATCAAATCGCGGCGGACGGATGAAATAGCACGA
CCGGACGCAACGACGGGCATCACCGGCCGACGGCGAAAAAAAAGCAGCCCGAAGGCTGCT
TTCTTTCGCGGGATACGCGCGGCTCAGTGCCGGCTGCGGATCTTCGCCAGACGCTGGATC
GCTTCGAGCTGCGCCATCGCGGTCGCGAGCTCGGATTGCGCCTTCGCGAGGTCGATGTCC
GACTTCGCGTTCTGCAGCGTTTCCTCGGCGCGCTTGCGCGCCTCCTCGGCCTTCGCCGAG
TCGAGGTCCTTGCCGCGGATCGCGGTGTCGGCGAGCACCGTCACGGCGCCCGGCTGCACT
TCGAGAATGCCGCCCGCGACGAACACGAATTCGTCGTTGCCGCCCTCGACTTCGATGCGC
ACCGCACCCGGACGAATCCGCGTGATCAGCGGCGTGTGACCCGGCAGGATACCCAGCTCA
CCCGCTTCGCCCGGCAGCGCGACGAATTTCGCCTCGCCCGAGAAGATCTGCTCTTCCGCG
CTGACGACGTCTACTTTGATGGTTGCCATATCGACTCCTGTCGACCGGAGCGAGCGCGTC
GGCGCCGACTCCGATCCATGCCGTAGCGGGCCGAAACCGGCGCGTCAGCGCCTGCCCAGC
CCCACGACGGTCGACCGGAGCGAGCGCTCGGCGCTCACTCCCGTCCCACATGACCCTTAC
TGGATCTTCTTGGCCTTCTCGAAGGCTTCGTCGATCGTGCCGACCATGTAGAACGCCTGT
TCCGGCAGGTGGTCGCACTCGCCGTCGACGATCATCTTGAAGCCGCGGATCGTTTCCTTC
AGCGGCACGTACTTGCCCGGCGAACCCGTGAACACTTCCGCGACGTGGAACGGCTGCGAC
AGGAAACGCTGGATCTTACGTGCACGGGCGACCGACAGCTTGTCTTCCGGCGACAGTTCG
TCCATGCCCAGAATCGCGATGATGTCGCGCAGTTCCTTGTAGCGCTGCAGCGTCTGCTGA
ACGCGACGGGTGATCGAGTAGTGCTCTTCGCCGATCACGTTCGGGTCGATCTGGCGCGAC
GTCGAGTCGAGCGGATCGACCGCCGGGTAGATACCCAGCGACGCGATGTCACGCGACAGC
ACGACGGTTGCGTCCAGGTGGCCGAAGGTCGTTGCCGGCGACGGGTCGGTCAAGTCGTCC
GCAGGGACGTACACGGCCTGAACCGACGTAATCGAGCCCTTCTTCGTCGACGTGATGCGT
TCCTGCAGCTTGCCCATTTCTTCAGCCAGCGTCGGCTGATAGCCCACGGCCGACGGCATA
CGGCCGAGCAGTGCCGACACTTCGGTACCGGCCAGCGTGAAACGGTAGATGTTGTCGACG
AAGAACAGCACGTCGAGGCCTTCGTCGCGGAAGAACTCGGCCATCGTCAGGCCGGTCAGC
GCGACGCGCAGACGGTTGCCCGGCGGCTCGTTCATCTGGCCGTACACGAGCGCGACCTTG
TCGAGAACGTTCGAGTCCTTCATTTCGTGGTAGAAGTCGTTCCCTTCACGGGTACGCTCG
CCCACGCCCGCGAACACGGAGTAGCCGCCGTGCTCCTTCGCGATGTTGTTGATGAGCTCC
ATCATGTTGACGGTCTTGCCCACGCCTGCACCGCCGAACAGACCGACCTTGCCGCCCTTC
GCGAACGGGCAGATCAGGTCGATGACCTTGATGCCCGTTTCGAGCAGCTCGGTCGACGGC
GACAGCTCGTCGAACGCCGGCGCCTTCTGGTGGATCGAACGCTTCGTTTCGCTTTCGATC
GGGCCCGCTTCGTCGATCGGACGGCCGAGCACGTCCATGATGCGGCCGAGGGTCGGCTTG
CCGACCGGCACCGAAATCGGGTTGCCCGTGTTCTTCACGGTCAGACCGCGGCGCAGGCCG
TCGGATGCACCCAGACAGATGGTACGGACCACGCCGTCGCCCAGCTGCTGCTGGACTTCG
AGCGTCAGTTCCGAACCATCGAGAATGAGCGCGTCGTAGATCTTCGGCATGCTTTCGCGC
GGGAATTCCACGTCGATAACGGCGCCGATGCACTGTACGATCTTGCCTTCTACCAAAGCA
GCAGTACTCATCGCTTTTCCTTTAAATACCTGATTCTTTACTCGCGCAAAGGCGCAGTTG
TCGTCCCGGGCGCGCGCTTAAACAGCGGCTGCGCCGCCGACGATCTCCGACAGTTCCTTC
GTGATCGCGGCCTGACGGCTCTTGTTGTACACGAGCTGCAGTTCGCTGATCACCGTCTTC
GCGTTGTCGGACGCGGCCTTCATCGCGACCATCCGCGCCGATTGCTCGGACGCCATGTTC
TCCGCGACGGCCTGATACACCAGCGCCTCGACGTAACGCACGAGCAGTTCGTCGACGACT
GCCTGCGCGTCCGGCTCGTAGATGTAGTCCCACGACGTGGCCGGCGTACCGTCATCGGCT
TCGAAGTGCTCCGACGACAGCGGCAGCAGCTGCTCGATCACGGCTTCCTGCTTCATCGTG
TTGATGAAGCGCGTGTAAGCGAGATAGACCGCCGACAGCTTGCCTTCCGAGTACAGATCG
AGCTGCGTCTTCACCGCGCCGATCAGCTTGTCCAGATGCGGGGTGTCGCCGAGGTGCACG
ACCTGCGACATCACCTTCGCGCCGAAGCGGTTCAGGAAGCCGAGGCCCTTGCCGCCGATC
GCGGTGGCTTCGACCGTCTGGCCCTTCTCTTCGAGCTCCTTGAACTTCTGGATCGTCGCG
CGCAGCACGTTCGTGTTCAGACCGCCGCACAAACCCTTGTCGGTCGTCACGAGGATGATG
CCGGCCGTCTTCGCGCCGTCGTTTGCCACCATGAACGGGTGGCGGTACTCCGGGTTCGCA
CGGCTCATGTGCGCGGCGATGGCACGGACCTTGTCCGCGTACGGACGAGCGGCGCGCATG
CGTTCCTGCGCGCGGCGCATCTTCGATGCGGCCACCATTTCCATCGCCTTCGTGATCTTG
CGCGTGTTCTGCACGCTCTTGATCTTGCCGCGAATTTCCTTCATTCCAGCCATAGCTTGC
TCCTTTGCGCCCCGAGTTAGCGCTTCAGCGCTTTACTCGGGGCTCATGCATCGCTCACCG
AAGCGGCGCGGGCGCATCGGCGCCCGCGCGCGGCCTCAGTGTGTCACTCGCGGATCAATA
GGCACCCGACTTCTTGAAGGATTCGATCGCCGCGCGCAGCGCGCCTTCGTCGTCCTTCGA
GAGATCCTTGGTGTCTTCGATGCGCTTGATGAGTTCAGCGTGGCTGGTCTTCAGGAATTC
GCGCAGGCCCTTCTCGAACGGCAGCACCTGCTTCACGTCGAGATCGTCGAGGTAGCCGTT
GTTCGCGGCGAACAGCGACACCGCGAGTTCCCACACCTGCAGCGGCTGGTACTGCGGCTG
CTTCAGCAGTTCCGTCACGCGGCGGCCGCGCTCGAGCTGCTTGCGGGTCGCTTCGTCGAG
GTCCGATGCGAACTGCGCGAATGCGGCGAGTTCGCGGTACTGCGCGAGGTCGGTACGGAT
ACCGCCCGACAGCTTCTTCACGACCTTCGTCTGCGCGGCACCGCCGACACGCGACACCGA
CACGCCGGCGTTGATTGCCGGGCGGATGCCTGCGTTGAACAGGTCGGTTTCCAGGAAGAT
CTGGCCGTCGGTAATCGAGATCACGTTCGTCGGAACGAACGCGGTCACGTCGCCCGCTTG
CGTTTCGATGACCGGCAGCGCCGTCAGCGAACCGCTCTTGCCCTTCACTTCGCCGTTCGT
GAACTTCTCGACGTACTCTTCCGACACGCGCGCGGCGCGCTCGAGCAGACGCGAGTGCAG
ATAGAACACGTCGCCCGGGTACGCTTCACGGCCCGGCGGACGGCGCAGCAGCAGCGAGAT
CTGACGGTATGCCCAAGCCTGCTTGGTCAAGTCGTCGTAAATGATCAGCGCGTCCTGACC
GCGGTCGCGGAAGTATTCGCCCATCGTGCAGCCCGCGTACGGTGCGAGGTACTGCATCGC
GGCGGAATCCGATGCCGAAGCGGCGACGACGATCGTGTATTCGAGCGCGCCCGTTTCTTC
GAGCTTGCGCACCACGTTCATGATCGACGAAGCCTTCTGGCCGATCGCGACGTAGATACA
GATCAGGTCCTTGCCCTTCTGGTTGATGATCGTGTCGAGCGCCACCGCGGTCTTGCCGCA
CTGACGGTCGCCGATGATCAGCTCGCGCTGGCCGCGGCCGATCGGCACCATCGAGTCGAT
CGACTTCAGACCCGTTTGCACCGGCTGCGACACCGACTTACGCCAGATCACGCCCGGGGC
GATCTTTTCGATCGCGTCGGTCAGCTTCGCGTTGACCGGGCCCTTGCCGTCGATCGGATT
GCCGAGCGCGTCGACCACGCGGCCGACGAGTTCCGGACCGACCGGGACTTCGAGAATGCG
GCCCGTCGTCTTGACGATGTCGCCTTCCGAAATGTGTTCGTATTCGCCGAGAATCACCGC
GCCGACCGAGTCGCGCTCGAGGTTCAGCGCGAGGCCGAACGTGTTGCCCGGGAACTCGAG
CATTTCGCCCTGCATCACGTCCGACAGGCCGTGGATGCGCACGATACCGTCGGTCACGGA
GATCACGGTGCCCTGGTTGCGAACGTCTGCGCTCGCTTCAAGGCCCTGGATCCGGCTCTT
GATCAGCTCGCTGATCTCAGAGGGATTGAGTTGCATTATTCGCTCCTGATAGTCAATTCT
GTTGCGTGCCGGCGTGGCGCTCAGGCGGTCAAGGCAGCCTGCATCGATGCGAGGCGCGCG
CGAACCGAGGTGTCGAGCACTTCGTCGCCGACCGTCACGCGCACGCCGCCGATCAGCGAC
GAATCGACTGCGACCGTCGGTTTCAGCTTGCGCTTGAACTTGCGCTCGAGGCTCGCGACG
AGGCTGTCGAGATCCGCGCCGTCCAGCGGGAACGCGCTCACGATCTCGGCGTCGGCTGCA
CCTTCGCGCTCGTTCTTGAGCGCCTCGAACTGTTCGGCGATTTCCGGCAGCAGCGCGATG
CGATGATTGTCGACCAGCATCTGCACGAAGTTCTTCGCTTCGGCGCCGGACGCGAGCGGC
GACTTCACCGCGGCAAGCAGCAGCTCGGCCACTTGCGCACGCGTCACCTTCGGGCTCGAC
GCGACCGACAGCACTTCCGGCAGACGCGCAACCTGGGCCAGCTCTTGCACGAGCGTGGAC
CAGGCGGCGATGTCACCGCCCTCGGCCACGCGGAACAGCGCTTCTGCGTAAGGGCGGGCG
ATGGTTGCAAGTTCGGCCATGATCAGAGCTCGGCTTTCAGTTGATTCAGCAGTTGGGCGT
GGGCCGTTTGATCGACTTCGCGCTTCAGGATCTGCTCGGCGCCCTTCACGGCCAGCGCAG
CGACTTCGCCGCGCAGCGCTTCGCGCGCCTTCACGATTTGCTGTTCTGCTTCCGCCTTCG
CCTGGGCGACGATACGGGCAGCTTCAGCCTGGGCGTTGGCCTTGATTTCCTCGGCGACCG
CCTGCGCGCGCTTTTCGGCGTCGGCGATGCGCTGCTGGCCGTCGTTGCGGGCCTGCGCGA
GTTCCTGGTCCACGCGCTTGTGCGCTGCTTCGAGTTCCGCCTTGCCCTTCTCCGCGGCCG
CGAGGCCGTCGGCGATCTTCTTCGAACGTTCGTCGAGGGCGTTGATCAACGGCGGCCACA
CGAACTTCATCGTGAACCACGCGAGGACCAGGAACACGACCATTTGCGCAAACAGAGTTG
CGTTGAGATTCACGGTGTTTCCTTATCTGCTATTCCGGAAAAATGAAACGGTAAGGCGCT
CATCGAGTTGCATTCGATCAGCGCCCAAGTCTCCGTTCCGCCCTGCGGCGGCGTTACGCC
GCGCGCATATTTCCGAGGAACCTTAGCCTGCGAGCTTCGACAGGAGCGGGTTCGCGAACG
CGAACAGCATTGCGACACCAACGCCGATCAGGAATGCCGCGTCGATCAGGCCAGCCAGCA
GGAACATCTTCGTTTGCAGCGGGTTGATGAGTTCCGGCTGACGTGCGCACGCTTCGATGT
ACTTGCCGCCCATCAGCGCGATACCGATACAGGCGCCGATTGCACCCAGGCCGATGATGA
TGCCGATACCGATGGCGGTCAGACCCTGGATGTTGGCGATGAAAGCTTGCATGATCACTC
CTTTGTGAAAAGACTTGGAACTGAGATTTAAAAAAATAAAACGAAGACTCTTGTTTGCAC
GCCGCGCTTAGTGCTTGTCGTGCGCCTGGCCGAGATACACCAGCGTCAGCATCATGAAGA
TGAATGCCTGCAACAGAACAATCAGGATGTGGAAGATTGCCCAGACGCTGCCCGCGATCA
CGTGACCAACGAAGCCGAGGAACGTTGCATCGCCGCCGAAGTTCCACATGCTGCCGAGCA
GGGCGATCAACAGGAACAACAGCTCACCCGCGTACATGTTGCCGAACAGCCGCATGCCGA
GCGAGACGGTCTTCGCGACGTATTCGACGATGTTGAGCGCGAGGTTCGGGATCCACAGCA
GCGGGTGGCCGCCGAACGGCGCCGACAGCAGCTCATGCGCAAAACCGCCCGCGCCCTTGA
TCTTGATGCTGTAGTAGATCATCAGCACGAACACGCCGAGCGCGATGCCGAGCGTGCCGT
TCAGGTCGGCGGTCGGGACGATGCGATGGTGGGAAATCACGTTCGACAGGCCGAGCAGGC
CAATGATGCGGCCCGGCAGGTCGACCGGGAGGAAGTCGAGCGAGTTCATCAACGCGACCC
ACACGAACACCGTGAGAGCGAGCGGCGCGATGAACGTGCGATTGCCGTGGACGATGGCCT
TCGATTGATCTTCGACCATCTCGACGAGCATCTCGATCGCGCACTGGAAACGGCCCGGCA
CGCCGGACGTCGCGTTGCGCGCGGCGAGGCGCAGCAGGACGATCGTCACGAGGCCGCACA
CGATCGACCAGAACAGCGTGTCGAGATTCCAGACGTGGATGTCGAAAATCGACGTCTGAT
GCGAGGTGGAGAAATTCTGCAAGTGGTGCGCAATGTACTCGGACGGATCCGGACCACGCG
TGCCTTCGCTAGCTGCCATATCGTTAATGCCACCCAAATTGTCGAAAATCGTTTTGCCCG
TTCCGCAACACGCTATTGCGGGAACGAGCCGGTGCGGCTCGCTGTCGAAACCGCACGCTG
GTTGTTCGTTACCGCCAGGCCAACGCGATCCAGTACGTCTTCAGCACGACGAGGTAGGTG
ACGAGGAGTGCCGGCCAATGAACGCCGGCATAGCCGTACGCCACTGCGGCGAACATCCCG
ATCGTCACGCCGAGTTTCAGTGCTTCGCCTGCCACCCAGCTCATCACGGTGGCCGAGCCA
CCTGCCTTCAGTCGTGCCACGAACAACGCGCTTGGCACCCAGCCGATCGCCCCGCCCAGA
AACGCGGATTGCGCAGCGGCACCCGGCGACTTCGACAACAGCCACCACGCCAGCGTTGCA
ACCAGGGACAGTGCCACCTGCGCGATCACGACCTTGTACGGCGTCACGCGCGACGGCTTG
CTCACGTTCGGGCCGAACAGCTTCTCGGCTTCTGCCCGTGTAAGCGGAACGATGTTGTTA
TCTTGCTGCTCGGCATCCCAGTCGTCGCCGTCGAACTCGCGCCGCTCGCCGGCCGCTGAA
GCGGTGCGTTGCGCGCGGTGATCATCGTGCCTGTCGTTCGGCGCCTGACCCGCCATCGCA
ATCTTCCGCAAAGTCCTTGAACCCGGCCCCAAACTTTCCGAAAGCTTTCAGGGGTGCCTA
GCTAACAAATCCGGGCGATTGTAAGCGATAGTTGCAAGTGATTCAAGGCTTTAGACGCGA
CAAAAACCTGTGCAAAACGACGCGTCGTCATGTGTAAAACCGGTCGGTCGCGGACGTACG
ATGACAGTTGTAAGGTCGCTTCGTTGCAGCGGAATTCGATGCCGCAGAAATGCGGTGACA
AGCACGCGACGAGCCGTGTTTCGATCGGCGTGCGCGCCGATCGCGCAGTCGCTGCGGCGA
CGGGAAGTCGGCGTGATCGTGGAGATGGATTCATCGCGGGCGGCGTCCCGGACAAGAAGC
GCGCAGCTCTGCGCTGCAGTTCGATCGATCGCGATCGAACGATGATTCACGACACCGCGA
TCGCCGGTGACAGCGACGATGCGGACGAACGGCCGCGCGCCGTCACAGACGTTCGACTGT
GAATCGGCGCGGTTATCAACAGCGCGCGGATGCCGCCAATGCCGTGTGCCGCACCGTCGA
TCCAGACACGATGTGCGTGAATCGTCGACATGCAGCCGTTCAGCGGTTCAGCCGTGAAGA
ACGAGCAGCCATGCACCGAGCCCCGCGCTTGCGAGTGCGAACGGAATCGACACGAGATGA
AACGGCAGCCACATGCGCGGCTCCTTCGCGAGGCGTACCGCGATCAGGTTGGCGAGCGAA
CCGATCGCAAAGCCGAAGCCGCCGACCGACACGCCGAACGCCAGTGCACGCCAGTCGCGC
GTGAATTCCGACAGCAGGATCGCGGCCGGCACGTTGCTGATCCCCTGCGACAGCACCGCC
CCCGCGGCGAACACCCGCAGCGGCGAGTCGAGATGCGCACGCGCGATCGCGTCGTGTACG
GCCGGCAGTGCGGCCGCGCTGCGCAGCACGACGAACATCAGCACGAAGATCAGCAGCAGC
AGCCAGTCGATCTTCAGAACCGCGTCGCGCTTGACGGCGAGCAGTACGATCGCGACCGCG
AGCAATCCCGGCAACGGATGGTGCGCGTCGGCGAGCAGCACGAACGCGGCAAACAGCACG
GTAGCGATCGCCGCGTGCGTGCGCTGCACGGGAAACTCGGCGACATCGCCGGACAGATCG
AGCGGCTTCGCGCGAAACGCACATGCGGTCAGCGCGAGCAGCAGCGCCATCAGCGCCAGC
GCTAGCGGCCCGAGCGCGATCACGAATCCGCCGAACGACACGCCGCTCAATTGCCACAGA
AAAAGATTCTGCGGATTGCCGAGCGGCGTCGCGACCGACCCGGCATTGACGGACAGCGCA
ACGACGATCACGAGCCGCCGAAACGGCAGCGGCGTCAACGCACGCAGCGATACCATCAGC
GGCACGACGACGAACAGCGCGACGTCGTTGGTGAGCCACATCGCGAGCGCTGCGGCGAAC
CCGACGAGCAGCATCGCGAGACCGCGTTCGGAGCGCACGTGATGCACGATACGGTGCGCG
AGCCACATCAGGCAGCCGGACAGCTCGAGCGCCTTGGTCAGCATCAGCAGACCGGCGAGC
GTCGCAACGGTCTGCCAGTCGACGAGGCCGGCCAGTGCAGCAACTGGTTGCGGGCGCAAC
CATTGCAGCACGATCAGCGCGAATGCCAGCACCGATAGCACGGGCTCCTGAGCAAGCCAG
CCGAACAACCGGCGTGGCGTCGACGCGCCGGTATTCTCCATCGGCTCTCCCCGTTATTCT
TCGGCGGCGACGTTGCCGCGCAGCCGCGCGAGAATGCCCTCGAGCGCATCGAGGTTGCCG
AAATCGATCATCACCTGCCCTCGCCCGCGGCGGCCGAGCTTGATCTTCACCGTCGACGCG
AGCAGATCGGACAACTCCTCTTCGAGACGGCGCGTGTCGCGGCCGCCGTCGTCCTTTGCG
CGCGCCTTCACCGCAGGGGCTGCCTTCGTCGTTTGCGCGACGAGCTTCTCGGTCTCGCGC
ACCGACATCCGCTTGTTGACCACTTGGTGCGCAAGCGTGATCTGCGTCGCGGCGTCGACC
GCGAGCAGCGCACGCGCGTGGCCCATGTCGAGATCGCCGGCCAGTAGCATCGTCTGCACC
GGCGCCGCGAGATTCAGCAGGCGCAGCAGGTTCGACACGGCGCTGCGCGAACGGCCGACC
GACTCGGCCGCCTGCTCGTGCGTGAAACCGAACTCGTCGAGCAGGCGCTGAATGCCTTGC
GCCTCTTCGAGCGGGTTCAGGTCTTCGCGCTGAATGTTCTCGATCAGCGCCATCGCCGCA
GCGGCTTGGTCGGACACGTCCTTCACCAGCACCGGCACCTCTTCGAGGCCGGCCAGTCGC
GCCGCGCGGAAGCGCCGTTCGCCGGCGATGATTTCGTATTTGTCTGATGAAATGGGCCGC
ACCAGGATTGGCTGCATCACACCCTGCGCGCGAATGCTGGCCGCCAGTTCCTGCAGATTG
CCCTCGTCCATCCGCGTGCGCGGCTGGTACTTGCCGGCCTGCAACTTGCCGAGCGCAAGC
GTGCTCGGCGCGCCTTCGATCTTCACCGCTTCGGTGATATCGGCGCTGCCGCCGAGCAGC
GCTTCGAGGCCACGTCCCAAACCCTTCTTCTTTGGTACGGCGTTCATCTCTTTCTTCCTC
GTTTCGCTCATATCGGAATCAGGACGCTTCGAACGCACGCACGCGCTCGATCATCTCGGC
ACCGAACTGGAGATACGCTTGCGCACCGCGAGAACTGCTGTCGAACACGACGCCCGGCAA
TCCGTAGCTCGGCGCTTCAGCCAGACGCACGTTGCGCGGAATCACCACGTCGAACACCTT
GTCGCCGAAGTGCGCTTTCAATTGATCGGAAACCTGCTGTTGCAACGTGATGCGAGGATC
GAACATCACGCGCAGCAAGCCGATGATCTTCAGGTCGCGATTCATGTTCGCGTGAACCTG
CTTGATCGTATTGACGAGATCCGACAGCCCTTCCAGTGCAAAGTACTCGCACTGCATCGG
AATCACGACGCCGTGCGCGGCACACAGTCCGTTCAGCGTCAGCAACGACAGCGTCGGCGG
GCAGTCGATCAGCACGAAGTCATAGTCGTCGGCAACGCGTTCGAGCGCAGCCTTCAGCCG
GCGCTCGCGGTTGTCGATGCCGATCAGCTCGATCTCGGCGCCCGACAGCTCGCGGTTCGC
AGGCAGCACGTCGTACGTGACGGCTTCCGGCCGTACGCGCGCGTCGGCCACCGACACGCC
GTCGACCAGCACTTCGTACACGGTCGCATCGCACGCGGCCTTGTCGATCCCGCTGCCCAT
CGTCGCGTTGCCCTGCGGGTCCAGATCGATCAACAGTACTCGTTGCTCCTGCGCTGCAAG
GCTTGCGGCGAGATTGACCGATGTCGTCGTCTTGCCGACGCCCCCCTTCTGGTTTGCAAC
GCAGAAGATCTTTGCCATCGTTGATGTGTTCCTCTTACTTCAAACAATCGGCGCGCCGCA
GCGCGCCGTCAAATCGCTTCGTCGACGCAGACTTCGATCAGATGCCGCTCGGCGTCGAGC
ATCGGCACCGCGAGCCGCATCGTCTGGTTGACGCGGCTGCGTTCAGGCAGTCGCGCAATC
TCGTCGTCCGGATATACACCCTTCATCGCCCAGATCGATCCGCCGCGCGCGACGAGATGT
CGAGCAAGTTTAACGAAGTCGGACAGATCAGCGAAGGCGCGCGATACGATCACGTCGAAT
TTTTCCGGAACGTCGACACCCGGCTGCAGCGATTCGACCCGCCCCGTAACGACCGACAGG
TTCGCGAGCTTCAGCTCCGCGCGCATCTGCGTCTGGAACGCCGACTTCTTCTGCACGATA
TCGTTGAGCGTAACGTGCCAGTCCGGCCGGACGATCGCCAGTACGATTCCAGGCAAACCG
CCGCCCGATCCGACATCGAGCACACGAGCCGACTCGCGCGCACGCAGATGCGGGACGATC
GACAGTGAATCGAGAATGTGCTGAATCATCATCTGCTGCGGATCGCGGATCGCGGTCAGG
TTGTAGACCGCATTCCACTTGCCGAGCAGCGCGACATAGTCGAGCAGCTGGTTGCGTTGC
GTGTCCGTCAGCGCGACATCGAGTGCGGCCGCGCCGTCGACGAGCATTCGTTCAAGTACG
TCCCGATTAACCGCCGGCGCGCGACGCGCGGTCATCGTTGCGCCGGGACAGTGCCGTCCC
CCTGCTCAGCCGCTTCGGCCGCCGCGCCGTTCCGACGCCCAAGCCCGCGGCGCTTCAAAT
GCACCATCAGCAGCGAAATCGCGGCCGGCGTGACGCCCGAGATCCGCGATGCCTGCCCGA
TCGTTTCCGGCCGGAATTCATTGAGTTTCTGGCTCACTTCGAACGACAGCCCGCGAACGT
CACGGTAATCGATACCGTCCGGCAGTCGCGTGTTCTCGTTCGCGTCGTTGCGCTCGATCT
CGTTTGCCTGCCGCTCGATATAGCCCTGATATTTGATGCCGATCTCGACCTGCTCCTTGA
TTTGCGCAAGCAGTACCGGATCGTCGGCCAACGGCTCAGCCGGCCCGCATTCGCCGCCCT
TCAGCCCGCAGACGCCGTCATAGCTGACACCAGGGCGACGCAGCAATTCGGCGAGACTGT
ATTCGTGGTCGATCGCCTTGCCGAGCAGTGCGGTCGCTTCTTCCGCCGGCAGCGTCTTCG
GCGTTACCCACGTCGACTTCAGACGTTCTGTTTCACGTGAAACAGCATCGCGCTTCCGGC
AGAACGCATCCCAACGCACGTCGTCGACCAGCCCGAGTTCGCGGCCGATTTCCGTTAACC
GCATGTCGGCATTGTCTTCGCGCAGGCTGAGCCGGTATTCGGCCCGGCTCGTAAACATCC
GGTATGGCTCGGCGACGCCGCGTGTGACGAGGTCGTCGACCAGCACGCCGAGATACGCCT
GATCGCGACGCGGACACCACGCGTCTTTCTCCTGCACATAACGGCCCGCGTTGAGGCCGG
CAAGCAGCCCTTGCGCGGCCGCCTCTTCGTAGCCGGTCGTCCCGTTGATCTGCCCCGCAA
AAAACAGCCCGTTGATCGCCTTCGTTTCCAGCGACGCCTTCAACGCACGCGGATCGAAGT
AGTCGTACTCGATCGCGTAACCGGGCCGCAGGATGTGCGCGTTTTCGAGGCCGCGCATCG
AATGCACGAGTTCGAGCTGCACGTCGAACGGCAGGCTCGTCGAGATGCCGTTCGGGTAGA
ACTCGTTCGTGGTCAGCCCTTCCGGCTCGAGGAAGATCTGGTGCGACTCCTTCGACGCGA
AGCGATGAATCTTGTCCTCGATCGACGGGCAGTAACGCGGCCCCACGCCTTCGATCACGC
CTGTATACATAGGCGAACGATCGAGGCCGCCGCGAATGATGTCGTGCGTACGCTCGTTCG
TATGCGTGACCCAGCATGGCAGCTGCTGAGGGTGCTGCTCGACGCGGCCCAGGAACGAGA
AGACGGGGATCGGATCGAGGTCGCCCGGCTGCTCGTCCAGTTTCGAGAAATCGATCGTGC
GGCCGTCGATTCGCGGCGGCGTGCCGGTCTTCAGCCGGCCTTGCGGCAGCTTCAGTTCTT
TCAGGCGCGCAGACAGCGACACGGCGGCCGGATCGCCCGCGCGGCCGCCCGTATAGTTGT
TCAGGCCGACGTGAATCTTGCCGTCAAGGAACGTGCCGGCCGTCAGCACGACGGCGCGTG
CGCGGAAGCGGATGCCGATCTGGGTGACGGCGCCCACCACGCGGTCGCCTTCGACCATCA
AATCATCGACGGCCTGCTGAAACAGCCACAAGTTCGGCTGATTCTCGAGCCGGCGGCGAA
TCGCTGCCTTGTACAGGACGCGATCGGCCTGTGCACGCGTTGCGCGCACGGCCGGCCCCT
TCGATGAGTTGAGAATCCGGAACTGGATGCCGCTTTCGTCGGTGGCAGCGGCCATCGCGC
CGCCGAGCGCGTCGACTTCCTTGACCAGATGGCCTTTACCGATGCCGCCGATCGACGGGT
TGCAGCTCATCTGACCGAGCGTTTCGATGTTGTGGGTCAGCAGCAGCGTCTTCGCGCCCA
TTCGGGCGGACGCCAACGCGGCTTCCGTGCCGGCGTGACCACCGCCGACGACGATGACGT
CAAATTCTGTGGGATAAAGCATGGCGGGATTCCGCGCGCAGGACAGCGCGCGAACCTATC
AGAGAAATGTATGGGGCGAATTATAGCGGGTTCGCTTTTCGCCCGAATGCCGTCCGAATG
GTAGGGTCCGCTCATTTCACGGATTTCGTCGCTCGCCACGTCCATCAGCGCACGCACCGC
CACGCTGCGGGATGCAAGCAGCGCAACAAAAACGGCGTGTTTCACGTGAAACACGCCGTC
CGTTTGCCACCGCGCGCCAGCTTTACGCCGTCTTCTTCGCCAATCCGAGGTAGGTCTCGA
TCACTTGCGGATTCTGCGCCAGGTCGGCGGCCGGCCCTTCCAGCGCAAATTCGCCGGTTT
CCAGCACATAGCCGTAGTCGGAAATCTGCAACGCGGCGCGCGCATTCTGCTCGATCAGCA
GCGTGGCAACGCCTGTGCTGCGCAACGCGCTGATGATATGAAAGATCTCCTTCACGATCA
GCGGCGCCAAGCCGAGGCTTGGCTCATCGAGCATCAGCAAGTCCGGCTTGCCCATCAACG
CACGGCCGACAGCCAGCATCTGCCGCTCGCCGCCCGACAACGTGCCGGCGGCCTGCCTGC
GCCGTTCCTTGAGCCGCGGAAACAGTGCAAACACGGGATCGAGCTGATCGAGGAAGTTCG
CTTCGCCGGCCTGCTTGCGCCGATAAGCGCCGAGCACGAGGTTATCCTCCACCGTCATCG
TGCCGAACAATTCGCGCTTTTCGGGCACCAGGCACATCCCGCGTGCGACGCGCTGCTCGA
TCGGCAGCAGGCTCACATCCGTGCCGCGGTACACGACCGCGCCCGTTGCATGCCCGTTGA
CGGGCAACGCGCCCATGATCGCGTTCAGCAGCGTCGATTTGCCGGCGCCGTTCGGGCCGA
TCACGCTGACGATCTGCCCCGCTCCAACCTTGATCGCCGCACCGTGCAGCGCCTCCACCT
TCCCGTACCGGACCGCGAGGTCGCGTACGTGGAGAATCGGCATCGTCGTATCCGTCATCA
CTCCACCCCGCCCAGATATGCTTCGAGCACCGCCGGATCCTGCTGCACGTCCTGCGGCAA
CCCTTCCGCGATCCGCGTGCCGAACTCCATCACGACCAGCCGGTCGGTGAGGTTCATCAC
GAAATCCATATCGTGCTCGACGAGCAGCACGCTCATCCCTTCCGCCTTCAGGCGTCGCAG
CAGCTCCGCGAGCTGCTGTTTCTCCTGGTAGCGCAGGCCGGCCGCCGGCTCGTCGAGCAG
CAGCAGCGTCGGATCGCAGCACAGCGCGCGTGCGATTTCGAGGATGCGCTGCTGACCGAG
CGCGAGACTGCCCGCGTCGTCGTACATATGCTTTTCCAGCCCGACGCGCCGGATCTGCCG
CGCGGCTTCCGCGAGCAATTGCGCTTCCTCGTGCGCGTTGAGCCGCGCGATGCTGCGCCA
CACGCCCGTATGGCCGCGCAGATGCGCGCCGATCGCAACGTTCTCGAGCACCGTCATCGT
CGGCAGCAGCTTTACGTGCTGGAACGTGCGGCCGATCCCGCGTCGGACGATCTGGCGCGA
CGTAAGCCCGTCGATGCGCTCGCCGCGGAACGTAATCGTGCCGGCGGTCGGCTGCAGCAC
GCCCGTCACCAGGTTGAAGGTCGTCGACTTGCCGGCGCCGTTCGGTCCGATCAGCCCGAT
GATCTGCCCCGCCTTCACGTCGAAGCTCACGTCGTTGACGGCCACGAGGCCACCGAACTG
CTTGCGCGCGTTGTCGACGACGAGCAGCGGCTCACCGGCCGTCGGCTTCGCGCGCTGCGG
CAGCGGGTCCGCCTGCTCCGGCACGTGCGCGCGCGGCCCGCGCGGAAACAGCTTCGCGAC
GAACGGCCATACGCCCTGCCTCGCGTACTGGAGCAGCAGCACCATCAACACGCCGAACAC
GATGATCTCGAAGTTGCCTTCCGAGCCGAGCAGCTTCGGCAGCAGCGTCTGCAGATAGTC
CTGCAGCACGGTGAGGATCGCCGCACCGAGCACCGCGCCCCACACGTGCGACACGCCGCC
GACCACGGCCATGAACAGAAACTCGATACCGTGGTTCAGTCCGAACGGGGTCGGGTTCAC
CGCGCGCTGCAGGTGCGCGTACAGGAATCCCGATACCGCGGCGAGCACGGCAGCGTAGAC
GAAGATCACGACACGCATCCACGCGGTGTTCACGCCCATCGCTTCGGCCATCACGCCACC
GCCGCGCAACGCGCGGATCGCACGGCCGGGGCGGCTGTTCAGCAGGTTCTGCACCGATAC
GATCGCCGCGAGCACGACGGCCCAGATCAGGAAATACAGGCTGCGCCCGCTGTCGAGTTC
GACGCCGAACAGGTTCAGCGCCGGAATGCCGTTGATCCCGTCGTACTTGCCGAGCAGCTC
GAGGTTGCCGAACAGGTAGAACAGCGCGAGCCCCCAAGCGATCGTGCCGAGCGGCAGGAA
ATGCCCGGACAGCCGCATCGTCACCATCCCGAGCACGAGCGCGACGAGCGCCGTCAACGC
GACGCCGACGAGCAGCGCGAGCCACGGCGATACGCCATAGTGCGTCGTCAGAAACGCCGT
CGTATATGCGCCGACGCCGACGAACGCCGCCTGCCCGAAGCTCGTCATTCCGCCGACGCC
GGTCAGCAGCACGAGCCCGATCGCGACGATCGCGTACAGACCGATGTAATTGAGCAGCGT
GATCCAGTATTCGGGCACCTGCAGCACGCCGGGCAGTACCGGCAACGCGAACAGCACCAC
GAGGAACAGCCAGAACGTCTTGTTGCGCACCATCGTCTTCATCGCGTCACTCCTCGTCTT
CTTCCGCGTGCGGTGTCGCGAAACTCCGCCACAGCAGCACCGGAATGATCAGCGTGAACA
CGATCACCTCCTTGTACGCGCTCGCCCAGAACGACGAGTACGATTCGAGCACGCCGACGA
GCAGCGACCCGGCTGCCGCGAGCGGATAGCTGACGAGCCCGCCGATGATCGCGCCGACGA
AGCCCTTCAGCCCGATCAGGAAACCGGAGTCGTAGTAGATCGTCGTCAGCGGACCCACGA
GAATCCCGGACAGCACGCCGAGCCCCGCCGCGAACGTGAACGCGAGGCGCCCGGCTTCGG
TCGTGCCGATGCCGACGAGCCGCGCACCGAGCCGGTTCACCGACGTTGCGCGCAATGCCT
TGCCGGCGATCGTTCGGCCGAAATACACGTAGAGCGCGCCGATCAGCACGAGCGCGGTCA
CGACGACGACCATGCTTTGCGCGGACACCGTCATGCTGCCGACCGACAGCGACGCGTCGG
AGAACGCGTTGGTGCGCGAGCCTTCCGCGCCGAACATCACGAGCCCGAGGCCGACCATCG
CGAAATGAACCGCAACCGATACGATCAGCAGCAGCAGCGTCGTGCCTTCGGCGATCGGCT
GGTACACGAGCCGATACACGAACGGCCCCATCGGCACGACGATCGCGAGCGTCAGCGCGA
TCTGCGCGAGCATCGGCAGCGGCTGCGCGGCGAAACTGCGCGTGATCGCGAATACCGCGA
GCGGCAGCAGCACATAGCGGCTGCCGAGCGTCGCGAGCGTACGGCCGAGCTGATGCCGGC
GTTCGCGATGCCGGATCAGGCCGCCGACTTCGAGCAGAAAACACGCGATGCCCATCACGA
AGAGCAGCCAGCAGGTGGCGGGGAATTTCTGCGCCTGCAACGCCGCGAGCGTCAGCGCGC
CGTAGGCGACGAACTCGCCCTGGGGAATGAAGATCACCCGCGTGACGGAAAACACCAGCA
CGAGCGCGAGCGACAGCAATGCATAAATGGCGCCGGTCGTGATGCCGTCTTGAGCGAGGA
TCGCCGCAATCGAGAGATCCATACGTTTCGTGTATCGAGAATGCTGCGGAGAAACGGCGA
CGGGAGCGAACCGCCGCGCGCACGCGTCGTGGCGTCATGCGCGGGCTCCCGGAAGAATTC
TTGTGGCACGGGCGCTGCCGTCATGCGCGGCGCCGTGCCGACGGCGCGCACGGCACGATC
CCGCGCCGCGCGCCCCGGTTTCACGCGATGCTCACTCGGCCTGCAGCTTCCACTTGCCGT
CGACGATCTGCACCATCACGCGCGCCCGCGTGTCGAAACCGTTGTGGTCGGTCGCCGTCA
TGTTGATCACGCCGTGCGACACCGGCAGGTCTTTCACGTTTTCGAGCGACGCACGCAGCG
CCTCGCGGAATGCCTCGGTGCCCGGCTGCCCCTTCTTCAGCGCATCGGGAATCGCACGCT
GCAGCAGCATCCCCGCATCCCATGCATGTCCACCGAACGTCGACAGCGAGCCTGCGCCGT
ACGCCTTCTCGTACGCAGCCTTGTACGCGAGCGCCGGCTTCTTCACCGGATTCGAATCGG
GAAGCTGGTCGGTGACGAGCACCGGACCGGCCGGCAGGATCTCGCCTTCGCAATCCTTGC
CGCATACGCGCAGGAAGTCGTTGTTCGCGACGCCGTGCGTCTGATAGACCTTGCCCTTGT
AGCCGCGCTCCTTCAGCGTCTTCGCAGGCAGCGCCGCCGGCGTGCCCGAACCGGCGATCA
GTACCGCATCCGGGTTCGAGCCCATCAGCTTCAGCACCTGCCCCATCACCGACGCGTCGG
TGCGGTTGTAGCGCTCGTTCGACACGATCTTGATCCCGTTCTTGGCAGCCGCCGCGCTGA
ACGTGTTGTACCAGCTGTCGCCGTACGCGTCGGCGAAGCCGATGAAGCCGACCGTCTTCA
CGCCGTGCTTCGCCATATAGCCGGCGATCGCGTCGGCCATCAACTGATCGTTCTGCGGCA
CCTTGAACATCCACGCGCGTTTCGCGTCCATCGGCGTGATGATCTGTGCGCTCGCGGCGA
GCGAAATCGTCGGCGTCTTGCCCTGCGATATCGGGTCGAGCATCGCGAGCGAGTTCGGCG
TGACGGACGAACCGATGATCGCGTCGACGTGATCTTCGTCGATCAGCTTGCGCACGTTCT
GCACGGCCCGGCTCGTATCGGATGCATCGTCGAGCACGATGTACTGCACGCTCTTGCCCG
CGATTTCCTTCGGCAGCAGCGCAATCGTGTTCTTTTCCGGGATCCCGAGCGATGCGGCCG
GCCCCGTCGCCGACAGCGTCACCCCGATCTTCACCTGCGCCGACGCCGTCGCAGCCGCAC
ATACGAGGCCGGCCGCAAGCAAGGCTTCCATCCATCGATTCATCTTCATTTACGTTGTCT
CCAAACGCTGCTCGAAAAATCCGCGGGTCGCTCGGGCGGCTCCCGGTCCTCAAACAAGTT
AATAATTTAACTATCTCGCATTGCGATGCCTACACTGGTTTTCCCGCGCCGCACCGCGCT
GAATCCGCGCAAGCCGGACAGTCCGCTCGAACGAATGCCGGCATGCCGACCGATAGAGCC
GTTCGACGTCACGATGCGCGCCGGCAATGTCGTCAGCATGAAGAATTCGAAAGAGAAATA
CGATATCGCGCGCTTGACGGTTGCGAGCGCAACCAATTGCGCCGACGCGGACCGCTACGT
CGCGGCCGCGCGTGCGCGGCGATATGAAGAAGGCGGCACCGTGCGCGTCGAACGACGAAC
CGCCGGCACGTGCCGCCGCTGCTGCCCCGATCCATCGTCCCGCGCTTCTCATCCAACCGT
ACTCCGTCTTCTGCATTGTGCTTGTAGGAGAACTGCCGACCATTTTCCCGACCGCACGGT
CGGTGAAAGGCGAGTGTAACGGACGCTTTTTTCGCACGCCAACCGGGTAAGCCCGAACCG
CATGCGCGTCGCGATGCGACAGCAGCGAACGGTTTGCGGAGAAGCGAGAGAAACGGAGAA
GACCAGGAGACGCGTGCAAAGCGCCGAGAAAAACACGAACGCCGAATCGATCAATCGCAT
TCGCTGCACGGCGAATATCGATTCGCGCGTACAAATGAAAAAGCGCTGTTGGATTCCGTC
CAACAGCGCTTTGGGGTTCGGGCACTTTGTGCCTCGATTGTCTCCTCGTTCTCCACCTGC
AAATTCGATTCGCGGTGCATCAGAACTGAGACGAAGCTTAAAGAAGCTTAAGCACTGCGG
CAACTTAGCATTTACCCCTATGGTGCATTGCCGCACGAAAATGGGGCACCAGCTGCTCGT
CAGGCACCGGCGCGAGCGTGCAACGGCGCGTCGCCGAGCCGCGCAGAATGGTGCTTCGCA
TCAACATTGCGCACGCGGCCGGCCCTTTCGTCGTCACGCCCTGAGCGGCTTGATCCGCGC
GACCATCTCGCCGACGATCCCGCGCCGGAACGCGAGCACGCACGCGATGAAGATCAGGCC
GGTGACGATCGTCGCCGATTCGCCGAGCGAGTGGAACCAGCCGATGCCGGTCGTCGACGC
GAGCCATTCGCCGATATCGCCGAGCCGGTCTTCCAGTGCGACGATCAGCGCCGCGCCGAG
CAGCGGGCCGAACAGCGTGCCCATCCCGCCGACGAGCGTCATCAGCACGACGAGGCCCGA
CATCGTCCAGTACGCGTCGGACAGCGTCTCGAAGCCGAGCACGACCACCTTCAGCGCGCC
GGCCAGCCCCGCGAGCGCCGCGGACAGGATGAACGCGAGCAGCTTGAAGCGGTCGGTGTC
GTAGCCGAGCGAGATCGCGCGTGCCTCGTTCTCCTTGATCGCGACGAGCACCTGACCGAA
CGGCGAATGGACGATCCGCACGATGAACGCGCACGCCGCGACGATCACCGCGAGCACGAC
GTAGTACAGCGCGACGTCGTTCGACAGATCGACGATGCCGAACAGCCGCCCGCGCGGCAC
GCCCTGCAGGCCGTCCTCGCCGTGCGTGAACGGCGCCTGCAGGTAGATGAAGTACACCAT
CTGCGCGAACGCGAGCGTGATCATCGCGAAGTAGATGCCCTGTCGCCTAATCGCGAAGAG
TCCGACGACGAGCCCGAGCAGCGTCGCGGCGACGGTGCCCGCGAGCACGCCGAGCTCCGG
CGTCGCACCGAGCGTCTGGATCGAATACCCGGTCACGTAGCCGGCGGTCGCGAGGAACAT
CGCGTGGCCGAACGACAGCAGCCCCGTATAGCCGATCAGCAGATTGAACGCCGCCGCGAA
CAACGCGAACGTGAGCACCTTCATCACGAAGACCGGATACGCACCGATGAACGGCGCGAC
GAGCAGTGCGGCGAGCAGCACGCCGTAGAGCACTTTTCTCTGCATCATTTTTCCTTGCCG
AACAGGCCCGCCGGGCGGATCAGCAGCACGATCGCCATGATCACGAACACGACGGTGGCC
GACGCTTCCGGATAGAACACGCGTGTGAAGCCCTCGATCACGCCGAGCATCAGCCCGGTG
ACGATCGAGCCGAGGATCGACCCCATTCCGCCGATCACGACGACCGCGAACACGGTGATG
ATCATCGGCTGGCCCATCAGCGGCGACACCTGGATCACCGGCGCGGCCAGCACGCCCGCG
AACGCGGCGAGCGCGACGCCGAAGCCGTACGTGAGCGTGATCATCATCGGCACGTTCACG
CCGAACGCCTCGACGAGCTTCGGATTCTCGGTGCCCGCGCGCAGATATGCGCCGAGCCGC
GTCTTCTCGATCACGAACCACGTCGCGAGACACACCGCGAGCGACGCGACGACGACCCAC
GCACGGTAGTTCGGCAGGAACATGAAGCCGAGATCGGTCGCGCCGGACAGCTGCGACGGC
ACGTCGTACGGCTGGCCGGACGAGCCGTAGACCGACCGGAACACGCCTTCGACGACGAGC
GTGAGGCCGAACGTGAGCAGCAGCCCGTAAAGGTGATCGAGCTTGTACAGCCAGCGCAGC
ATCGAGCGTTCGATCGCGATCCCGAACGCGCCGACGATCAGCGGCGCGAGCACGAGCATC
GCCCAGTACGGCAGCCCGAAGTACGACAGCCCCATCCACGCGAGCATCGCGCCGAGCATG
AACAGCGCGCCGTGCGCGAAGTTGATCACGTTGAGCAGCCCGAAGATCACCGCGAGCCCG
AGGCTCAGGATCGCGTAGAACGAGCCGTTGACGAGGCCGAGCAGCAACTGGCTCAGCATC
GCCGGCAACGGAATGCCAAAGATTTCCATCGACTTAGCCGTCAGAATGAGTTTCGTTGCA
TGCGCAACGTCTCTGCAGCGGCCCGTGCGGGCGGCGGAGCACGCACGTCGCTGCAGCAGC
AGCCGCGCGGCGCGCGTCCCGCACGCGCCGCTACGACGCGCTTACTTCCACAGCGCGCAG
CGCGATTCCTGCTTCGTGCCGAACGCCTGCTCGCCCGGAATCGTCGCGAGCACCTTGTAG
TAGTCCCACGGCTCCTTCGATTCCGACGGCTTCTTCACCTCCATCAAGTACATGTCGTGG
ATCATGCTGCCGTCCTGACGGATGTAGCCCTTCGCGTAGAAGTCGTTGATCTTCATCTTC
TTCAGCTCGGCCATCACCTTGTCGGAATCGGTCGTGCCGGCTGCCTGCACGGCCTTCAGA
TAGGTGGTCACCGACGAGTAGTCGGCCGCCTGCAGGCTCGACGGCATCTTCTTCATCTTG
CCGAAGTAGCGCTGCGCCCACTGGCGCGACGCCGCGTCGCGGTTCCAGTACCAGCTGTCG
GTCAGCACGAGGCCCTGCGTCGTGTCGAGGCCCAGGCTGTGCACGTCGTCGATGAACATC
AGCAGCGCGGCGATCTTCATCGTCTTCGTGATGCCGAACTCCTTCGCGGCCTTGATCGAG
TTGATCGTGTCGCCACCGGCGTTCGCGAGGCCGAGAATCTGCGCCTTCGATGCCTGCGCC
TGCAGCAGGAACGACGAGAAATCCGACGCGGACAGCGGATGCCGGACCGCGCCGAGCACC
TGCCCGCCGTTCGCCTTCACGACGTCCGACGTGTTCTTCTCGAGCGCCTTGCCGAACGCG
TAGTCGGCGGTCAGGAAGAACCACGTCTTGCCGCCCTGCTTGACCACCGCCGAGCCGGTG
CCTTTCGCGAGCGCCATCGTGTCGTATGCGTAGTGGACGGTGTACGGCGTGCACTGCTCG
TTGGTCAGCGTGTCGGCGCCGGCGCCGATGTTGATGTAGACCTTCTTCTTCTCGGCTGCG
ACCTGGTTCATCGACAGCGCGGTCGCCGAATTCGTGCCGCCCACCAGCAGGTCGAGCCCG
CCGCGGTCCATCCACTCGCGTGCCTTCGACGCCGCGATGTCCGCCTTGTTCTGGTGATCG
GCATACACGACCTCGATCGGCTTGCCGAGCACCTTGCCGCCGAAATCGGCGACGGCCATG
CGGATCGCCTCGAGGCCGCCCTGCCCGTCGATGTCCGCGTAAAGCCCCGACATGTCGGTG
ATGAAGCCGATCTTCACGGTATCCGCCGCGTGCGCGGCGCCGGCAGTGAATGCTGCGGTC
GCAAGTGCGAGACAGGCGTGTGCGAGGGTCTTCATTTTCATTGACGTCTCCTGTTGTTCT
GATGCGTTGTGGTTGTTCGTGGGCCGCCACGGCTAGCGGCAATGGAAACGGCGCGGCGTC
ACACGCCGAGCAGATCGTGCAGGATCGGCATCTTGCCTTCGAGTTCGGCCGCGCGGAAAT
GCTCGACGATGCGGCCGTGCTCCATCACGTAGAAGCGGTCCGCGAGCGGCGCGGCAAAGC
GGAAGTTCTGCTCGACCATCACGATCGTGTAGCCGCGCGCCTTCAGCGCGACGATCATCC
GCGCGAGCGCCTGCACGATCACCGGCGCGAGCCCTTCCGAAATTTCGTCGAGCAGCAGCA
GGTTCGCGCCGGTGCGCAGGATCCGCGCGACCGCGAGCATCTGCTGCTCGCCGCCGGACA
GCCGCGTGCCCTGGCTCTGCCGGCGCGTCGCGAGATTCGGAAACATCGCGTAGATCTCGT
CGAGCGACATCGCGTGGTCGCGCGGCCCGATCGGCGGCGGCAGCATCAGGTTCTCCTCGC
ACGACAGGCTCGAGAAGATTCCGCGCTCCTCCGGGCAGTAGCCGACGCCGAAGTGCGCGA
TGCGATGCGTCGGCAGCCCGATCGTCTCGTTGCCGGCGACCCTGATCGACCCGCTGCGGC
GTCCGGTGAGCCCCATGATCGCGCGCAGCGTCGTCGTGCGGCCCGCACCGTTGCGGCCGA
GCAGCGTGACGACTTCGCCGCGGTGAACGGTCAGGTCGACGCCGTGCAATATGTGCGATT
CCCCGTACCAGGCTTCGAGCCCCGTGATCTCCAGCGCGGGCGTGCCGCTTTCGACGCCGC
TCAATTCGCGTTCCTCCCGTTCGCTGTGCTTCATGCGTGCGCTCCCGCGAGCGCCGCGTC
GGCGCTGCCCATGTAAGCCTCGATGACGAGCGGATTCTTCGATACTTCCGCGTACGACCC
TTCCGCGAGCACTTCGCCGCGCTGCAGGACGGTGATCGTGTCGGAGATGCCGGCGATCAC
GTTCATGTTGTGCTCGACCATCAGGATCGTGCGGCCGCTTGCGACCTTCTTGATCAGCGC
GGTCACGCGATCGACGTCTTCGTGGCCCATCCCTTGCGTCGGTTCGTCGAGCAGCATCAG
CTCGGGCTCCATCGCGAGCGTCGTCGCGATTTCGAGCGCGCGCTTGCGGCCGTATGCGAG
TTCGACGGTCGGCACGTGCGCGAAATCGGTGAGGCCGACCTGCGTGAGCAGATCCATCGC
GCGATCGTCCAGACGCTTCAACGTGCGCTCGCTGCGCCAGAAATGGAATTCCGTGCCGAG
CGCGCGCTGCAGGCCGATGCGCACGTTCTGCAACGCGGTGAGATGCGGAAACACCGCCGA
GATCTGAAACGACCGGATGATGCCGCGCCGCGCAACCTGCGCGGGCCGTTCGTCGGTGAT
GTCGACACCGTTGAAGACGATCTGGCCGGCCGTCGGTGTCAGAAACTTGGTCAGGAGGTT
GAAGCAGGTGGTCTTGCCCGCGCCGTTCGGTCCGATCAACGCGTGGATCGCACCGCGGCG
CACACGCAGGTTGACGCCGTTCACGGCCGTGAAGCCCCTGAATTCCTTCGTCAGTCCGCG
TGTTTCCAGAATCGTGTCGCCGAGAATCATGTTCCCTTCCGTACGAAGTCAGGCGAAGCA
CCGGGAAGATTCGCGCAAGCGGCCGTGAACAGATCGGCGGATGAGCTGGCTGCCCCCGGG
CGCCGTGTTACGCCTCGAGGGTGGTCTCCCGCGCCGACGCGTATGCACGCTGCGCCACAT
TGTCGCCCCGTTGGTGCAGTGCAATCATCGGGATTTGCACTTATAGGGCTGGCCGCGATA
TCGCCCAGCCATGCACGGTTCTTGCGCGAGATTTTCGACGTGCGTCTCGATTGCTCTGTC
GATGCACGTCGAATGCGCGTGCACCGCACGGTTCGTTCCCGGACGCACAACAACGGAGCG
CGCGACGGTCGAAAATCCGCGATCGCGCCGGTTCTCGGAAACCGACTCGACAAACGCCGT
TGCTTGGCATGTCGAAGCAGCGGCAACGCGCGCAGACGAGCGAGCGCGGCCGCGTGCCGG
CGCTCGCTCACACGGGCGCAGCCGCCACTTCGGTTCGCACGTGCGTCGTTTCGCGTGCTG
CGCGGCGGTCCGCGCGAATCATGTCGCTCGCGCGCTCGGCGATCATCAGCGTCGGCGAAT
TGGTGTTGCCCGACGTGATCGTCGGCATCACCGACGCGTCGACGACTCGCAGCCCGTCGA
TGCCGCGCACGCGCAGCCGGCTGTCGACCACCGCGCGCGGGTCGTCTGCGCGGCCCATCC
GGCACGTGCCGACCGGATGGAAGATCGTCGTGCCGACGATGCCCGCCGCCTCGATCAGTT
CGGCTTCGGTCTGATAGCGCGGGCCGGGCAGAATCTCCTGCGGACGATAGCGCGCGAGCG
CAGGCGCGGACGCGATCCGGCGCGTGACGCGCAGCGCGTTCGCGGCGACGTGGCGATCGT
AGTCGGTCGACAGATAGTTCGGCGCGATCGTCGGCGCGGCGCCCGGATCGGCGCTCGCGA
TATGCACGCTGCCGCGCGACGTCGGCCGCAGATGGCAGACGGAAGCCGTGAACGCATTGA
AGCGATGCAGCGGTTCGCCGAAACGCTCGAGCGACAGCGGCTGCACGTGATATTCGAGAT
CGGGGCGCGTGAGCGCCGGATCGTCCGGGTCCGATTTCGCGAACGCGCCGAGCTGCGACG
GCGCCATCGACATCGGCCCGCGCTGCAGCAGCGCATATTGCGCGCCGATCATCAGCTTGC
CCCACCAGCGTGCGGACAGCGTATTGAGCGTGCGCACGCCGTCGACGCGGAACGCCATCC
GCAGTTGCAGATGATCCTGCAGGTTTTCGCCGACGCCCGGCAGATCGTGCACGACGTCGA
TGCCGAGCGCCTGCAGCCGCCGGCCGTCGCCGATGCCGGACAACTCGAGCAACTGCGGCG
AATTCACGGCGCCCGACGTCAGCAGTACTTCGGCCCGCGCGCGCGCGACGTAATCGGTGC
CGCCGCCGCGATATTCGACGCCCACCGCGCGCCGCCCGTCGAACACCACGCGCTGCACGT
GCGCGCCGGTGATCACGGTCAGGTTCGCGCGCGTCATCGCGGGCCGCAGAAACGCCTTCG
ACGCATTCCACCGCACGCCGCGCTTCTGGTTGACCTCGAAATAGCCGACCCCGGAATTGT
CGCCGCGGTTGAAATCGTCGGTCGCCGGAATGCCGGTCTGCTGCGCGGCCTGCGCGAACG
ATTCGAGAATCTGCCAGCGCAGTCGCTGCTTCTCGACGCGCCAATAACCGCCTGCGCCGT
GCGCGTCGCTCGCGCCCGCGTGGTGATCCTCGCTGCGCTTGAAAATCGGCAGCACGCTGT
CCCACGACCAGCCCGCATCGCCGGTTTCCTGCGCCCAGCCGTCGTAGTCCTCGCGCTGCC
CGCGCATGTAGATCATCCCGTTGATCGACGAGCAGCCGCCGAGCACGCGGCCGCGCGGAT
ACGACAGGGCGCGGCCGTTCAGCCCCGCTTCCGGCTGCGTCTTGTATAGCCAGTCGGTGC
GCGGATTGCCGATGCAATACAGATAGCCGACCGGAATATGAATCCAGTGATAGTCGTCCT
TGCCGCCCGCTTCGAGCAGCAGCACACGGATGTCGGGATCCTCGGTCAGGCGGTTCGCGA
GCACGCAGCCCGCGGTGCCCGCACCGACGATCACATAGTCGAATTCGCCTTCGAGCGTGC
GTCCAGTCGTCACGACGTGTCTCCTTCGTTGTTGTGCGTCGCGCGGCGCGATGCCCCGCG
TCGTTGCGTATCGTGCGCGCCGCGGCGTCGTCGCGCGCATCGGCGGTATCGCCGGCGGCG
CAGTGCGAGCAGGCACCGGTGCGCGCGAGAATCGACGAGCGTCGCCGCATCGGCGCGGAA
ACCCGAATCGGCACGTCGATGCCGATGCCACGGCGAGCATTGGGCATTGCAACGCGTGTG
TGTTGCGGCGCGCTTCCAGCATCTCGCTCGCCGTCGGCATCCGCACGGCATCGACGCTGC
GCCGATCGATACGATCGATGAAGCGTACTCCCGCCGACGAGCGCCGATCCAATGAGTTAT
GCTGAACTGCGTTATAAGCCGCGCTCATATCACGACGATGGACCTCACCCTGCTCCGCGC
GTTCGCGACGGTGGCGCGCGAAGGCAACCTGACACGCGCCGCCGCGCAGCTGCATCTGAC
GCAGCCGGCCGTGAGCCTGCAGATCAAGCATCTGCAGGAGACGCTCGGCGTCGCGCTGTT
TACGCGCACGTCGCGCGGCCTCGCGCTGACGCGCGACGGCCAGACGCTGCTGCCGCACGC
GGAGCGCGCGCTCGCCGCGGCGGCCGACGTGCAGCGCGCCGCCGCTGCGCTGCGCCACGA
GGTGCGCGGCCGGCTGCGGATCGGCACGATCCTCGATCCGGAATTCCTGCGGCTCGGCGG
CTTCCTGCGCGCGCTCGTCGAAACCCATCCGCAGATCGAAACCGCGCTGCGTCACGGAAT
GTCGGGCTGGGTACTCGAACAGATACGCGCGCACGCGCTCGACGTCGGCTACTACATCGG
CCGGCCCGGCGACGACGATCCGCGCGACGGCGCGCTGTTCCATACCGTCACGCTTACGCG
TTTCCATTACCGCGTGCTCGCGCCAGCCGGCTGGAAGGAGCGCGTGCAGCGCGCACACGA
CTGGCGTGCGCTCGCCGCGCTGCCGTGGATCTGGACGCCGCCGGCGTCCGCACACAACCG
GCTGCTGTCGCGCTGCTTCGCGCGCGCGGGCGCCGAGCCGGTGAAAGTCGCCGAAGTCGA
TCAGGAGCAGTCGATGCTCGATCTCGTCAAGTCGGGAATCGGCCTCACGCTCGCCCGCGA
CGCGATCGCGCTGGCCGAAGCGCACGCGCACGCGCTGACGATCGTCGAGCGCGTGACGGT
GCCGACCGAGCTGACGTTCGTGACGCTTGCCGAGCGGCGCGACGAGCCCGCGATCGCGGC
TGCGCTTCGACTGATCGAGACGCAGTGGACGATATGAGCCACGCTGATGAATGCGAGACC
GCGCGCGCGACGGTCGCGCCGCGTTCATCGTTGTCCCCGTTGGCCGACCGAATCGCTACC
GCATCGCGTCGTCCGTATCACGGCCGGGAATGGGCCGCGTGAGCCGCGTGAGCCGCGTGC
GGCCACCGCGCGCCCCGCGTCACCTCGCCGCGCCGATGCCCGCCGTCACGCCGCCGTCCG
GGTCTTTTTGCTAGATTGTGCGTTCGCACACCGCGAGACCCCTGTCGACCGAAGGAGACC
CGCATGGCCCGCAACATCGAGATCAAAGCCCGCGCCCGCGAATTCGAGCGTCTGCGCGAA
CGCGCCGCCACGCTCGCGACCGAAGCGCCGCTCTTCTACCGCCAGCAGGATTTCTTCTAC
GACGTGCCGCGCGGCCGGCTGAAGCTGCGCCGCTTCGAAGACGGCACACCGGCCGAACTG
ATCTTCTATCAGCGCGACGACCGCGACGGTCCGAAGGCGTCGTACTACACGCGCAGCCCG
GTGACGAATCCGGACGCGATGCACGCGTTGCTCGCGACCGCACTGACGACGCGCGGGATC
GTCACGAAGGAGCGGCACGTGTACCTCGCGGGCCGCACGCGCATTCATCTGGACCGCGTC
GACGGCCTCGGCGACTTCATCGAGCTGGAAGTGGTGCTCGGCCCGGACGACGACGAAGCG
GGCGGCGAAGCGGAGGCGCACGACGTGTTCGCGAAGCTCGGCGTGTCGCAGGACGATCTC
GTCGCGGTCGCGTACGTCGACCTGCTGAATGCCGATGCGCGGCGCGAACCGGCGGCGTCC
GCCGCGTCGTGACGCGGCGACGCATCGCGTTCGGCACGATCGGCGCGGCCCGTTGCTGCC
GTTACCGGTACGGCCGCTGCCGGTTCACGCCGCGCCCGGCGCCAGATGCGCGAGCGGCAG
CGCGCCGTTGCGCTTGAACGTCGTCAGCACGATGTTCGAACGCACGCTGTCGACGCCCGG
CACGCGCATCAGCTTCTTCATCACGAACTGCGACAGCGCGTTCAGGTCGGGCGCGACGAT
CCGCAGCAGATAGTCGGCGTCGCCGACCACCGCATGGCACTCCAGCACTTCGGGCAGCAC
GTCGATCTGCTGCTGGAACTGCTCGATGATCGAATCGCCGTGGTGCTTGAGCTTCAGGCT
CGTAAACGCCGTCACGCCGAGCCCGAGTTTTTCGGGCCGGAGCATCACGCGATAGCCTTC
GATCACGCCGGTCGCCTCGAGCCGCTGCAGCCGCCGCCCGATCTGCGACGGCGACAGCGG
CACCTCGTCGCCGAGCTGCTGATGAGTCGCGCGACCGAAGCGCTGCAGCACGTCGAGCAG
CGCGAGATCGAAGTGATCGAGTTCCAGCATCGTCATTCTCCGCATAAATCCTAGATTTAG
TGCGCGATTATCGCATTCAATAGCGCGTAAACGCCAACTATGCGCCCAATCCGCGCGCAT
CCCGCTCTACACTTGCATGCAGTCCAACCGCAGAACGTCAGAGCCGATCATGTCCACCGT
CGTCACCGCGAAACTGCAGGAGCAGTTCGACGCGGGCCTCGAAACCCGCGCAGATTTCAC
CATCGACCAGCCGCTGGAACGCTACGGCCACGTCGATCACGCGGTGTGGCGGCAGCTCTA
TGCGCGCCAGTCGGCGCTGCTGCGCGGGCGCGCGTGCGACGCGTTCGTCGCGGGGCTCGG
CAAGATCGATCTGCCGGCGGATCGCGTACCGTCGTTTGCCGACGTGAACCGCCAGCTCGC
ACGCGCGACCGGCTGGGAGATCGTCGCCGTGCCGGGCCTCGTGCCCGACCGCGTATTCTT
CGAGCACCTTGCGAACCGCCGCTTTCCGGTCACGTGGTGGATGCGCCGCCCCGACCAGCT
CGACTATCTGCAGGAACCGGACTGCTTCCACGATCTGTTCGGCCACGTGCCGCTGCTGAT
TGCGCCCGTATTCGCAGACTATATGCAGGCGTACGGCCGCACCGCGCTCGCGGTCGCCGA
CGACGAAGCGGCGCTCGCGCGCCTTGCACGCCTTTACTGGTACACGGTGGAGTTCGGGCT
GATCCGCGACCCGCACGGCACGAACGGGTTGTCGATCTACGGCGCGGGAATCGTGTCGAG
CAAGGGCGAAAGCCTGTACAGCGTCGAGAGTGCGGCGCCGAACCGGCTCGGCTTCGACCT
CGAGCGCGTGATGCGCACCCGCTACCGAATCGACACGTTCCAGAAGACCTACTTCGTGAT
CGACGATTTCGCGCAGCTGTTCGCGTTGGCCGACGTCGACGGTCGCGCGCTCGCCGCGCG
GCTCGCGACGCTGCCCGAGATTCCGGCGGGCGCGGTGCTCGATACCGACCGCGTGCTGCA
TCGCGGCACAGGCGAAGGCTGGCCGGCCGACGACGACGCATGAAGCGCCGACGCGCGGCA
GGCAACTATGGAAGAATGATCGATGCCGGCTTCCCCGCGCAGACTCCGCCGCGCGCGAAC
GCCGTTATCCGAGAGGTGCAACGATGATCCACAAACTGACATCCGAAGAGCGCAAGGCCC
GGCTCGAGCGGCTGCCGAACTGGTCGGCCGTCGCGGGCCGCGACGCGATCCAGCGCAGCC
TGCGCTTCGCCGATTTCAACGAGGCATTCGGCTTCATGACGCGCGTCGCGATCAAGGCGC
AGGAAATGAACCATCATCCGGAATGGTTCAACGTCTACAACCGCGTCGACGTGACGCTGT
CGACGCACGACGCGAACGGACTGACCGAACGCGACATCGAACTCGCGCTTTTCATCGACC
AGGCCGCCGCGCACGCGAGCGTCGGTGCCTGACCATCCGCATGCCGCCGCGCGTCGTTTC
GATGCGCGGCGCGTCAACTTTTCATTCCGCTGAACGTTTTCTAGGATGTACTGAGCGAAA
GCCTTCAGCTTTCCAAGCCATCCTTAAGGCGCACGTAAGTCTCGTACGCTTTCCGTGCCT
TGGGGTCCAAACCTTCCAGTTGCAGCGCGCTTTCGCGCTGTACAATCAGCAGCGCATACG
GCTTGGAAAGCGCGCTGGCCTCTTCGCAGAGTTTGAGTTCGTCGCCGCTCGACGGCGAGC
GGGCGCGCCAGAAATTGATCGCGGCTTCGAGGTCGTGGATCGAAATATCGGACATGATTG
GACTTAATCGTTCGCTGGCCGCCATGCTTGATGTCACGCGATGCGGCGCCCCTTGTGGAA
ACGGCGTCGTGCTGTCCGCGTGCCTGAACCGCCAACCCATTGTACTTGAGCGAACTTCAT
GCGACTCCTTCTGATCGAAGACGACCGCCCCATCGCACGCGGTATCCAGAGCAGCCTCGA
ACAGGCTGGCTTCACCGTCGACATGGTGCACGACGGCATCTTTGCCGAACAGGCGCTTGC
GCAGAACCGCCACGAACTCGTGATCCTCGACCTCGGCCTGCCGGGCATCGACGGCATGAC
GCTGCTCACGCGCTTTCGCCAGACGAACCGCCACACGCCGGTCATCGTGCTGACCGCACG
CGACGAGTTGAACGACCGGATCCAGGGTCTCAATTCGGGCGCCGACGACTACATGCTCAA
GCCGTTCGAGCCGGCCGAACTCGAAGCGCGGATCCGCGCGGTGATGCGCCGCAGCGGTCC
GCACAGCGACATGCCGCGTCCGGAAGTGTCGCTCGGCGGCGTACGCCTGTCGGGCGTCGA
TCGCCGCATCTTCAACGACGACAAGCCGCTCGAACTGTCGCCGCGCGAGTTCGCGGTGCT
CGAAATGCTGCTGCTGCGTCACGGCCGCGTGGTCAGCAAGGCGCAATTGCAGGATCACCT
CACGCATTTCGGCGGCGATCTCGGCGACACCGCGATCGAAGTCTACGTGCACCGCGTGCG
CAAGAAGCTCGAGCAGTGCCGCGTCGAAATCGTCACGGTGCGCGGCTTCGGCTACCTGCT
GCAGGAAATCCGTCAGACCGCGAGCGTCTGAGCGGCGTTGCGCGTCGGCACGCACCGCCG
CTCGAGCGCTGCGCGCGCTGACGCACGACACCCGACCGCGCCGCTCCCCGTGAGCGGCGC
TTATTCATTTGTCCGTCGAAATGTCTTCTGATCCGGCAGTCACCAGCCTGCGCCGCTCGC
TGCTGCGGCGCCTCGCCGCGCCGCTGTCGATGCTCGCGCTGATGAGCGGACTGATCGCGT
ACTGGCTCGCGTGGCAATACACGCAGCACGTGATCGACCGCTCGCTCGCCGATCTCGCGA
CCGCGATCTCGAAGCAGATCCAGATTGCGGGCCCCGATGCGCCGTTCACGGTGCCGCCGC
TCGCGCAGGCGATGTTCTCCGATCCGGCCGAAGCGCTGATCTACCGGATCAGCGACGGCG
AGCAGGAGCTCGCCGGCGATCCGAAGCTGCCGCTGCGCGGGATCAACGTGCGCCGCATGC
ATCATGCCTACGTGTTCGAAGCGGAATACGACAATCGCGCGGTGCGCGTTGCGCAGGTGC
GCGTCGAGGACGTCGAAGGCGGCAAGCCGATGGTCGTCGAAGTCGCGCAGCCGGTGCGGC
ACCGCTACCGGATCGCAGCCGAATTCCTCGTCGCGATCATGATGCCGCTGCTGCTGCTGC
TGCTCGCGGGCTGGGGAATCGTGTGGCGCGTCGTGAACCAGCAGCTCGATCCGCTCACGC
ATCTCGCCGATTCGTTGAACCGGCAGACGCATACGTCGCTGGAGCCCGTTGACGAAACCG
ACGTGCCGCTCGAGATCCGGCCGCTGACGAGCGCGATGAACGCGCTGCTCGGCCGGCTGA
AGACCGCGCTCGACGCGCAGCGCAAGTTCATCGCCGATGCCGCGCATCAGCTGCGCACGC
CGCTGACCGCCGTGAAGCTGCACGCGGAGCAGGCCGCGGTCGCGCGCGATCCGCAGCAGA
CGTTCGCGGCCGTACGCGAATTGCGCGCGGCCGCCGATCGCGCGGTCCGGCTGTCGAACC
AGCTGCTGTCGCTCGCGCGCGCGGAGCCCGGCGAACAAGCCGCGCGTTTCGTCGACGTCG
ATCTCGCGGCGATGGCGTTCGAGACGGGCGCCGAATGGGTGCCGCGCGCGCTCGCGTCGC
ACGTCGATCTCGGCTTCCAGCGCAGCGACGAACCGGGCGACGACGAAACGTTGAACGTGC
GCGGCAATCCGGTGCTGCTGCGCGAGGTGATCGCGAACCTGCTCGACAACGCGCTGAAAT
ACGTGCCGCTCGCGCGGCCGCACGGCGCGCGGATCACGGTCAACGTCGCGCGCAGCACGC
TCGACGACGGGCAGCCGGCCGCGGAGATCGTCGTCGAAGACAACGGCCCCGGCGTGCCCG
CGACTCAGCAGGCGGACCTGTTCAAGCGCTTCTTCCGCGGCGACGCGCAAAGCGGTGCCG
GCGTCGAGACGGGTGCGGGGCTCGGCCTTGCGATCGTGCACGACATCATCGTGATGCACG
GCGGCACCGTGTCGTACGAAGATGCGCCGGAAGGCGGTTCGAGATTCGTGGTGCGCGTGC
CGCTCGCGGCGCGCACCGGCAAGCCGGCCAGCGAAACGCCGGCGGCCGCGCCGACGCTCT
GAGCGCAGCGCGGTGCGCGCGCCGTATGGCGGGCAAAAGGCACGAGGGCGGCGACGCATG
CGATGCGTCAACCGGCGGATGCAGCGGCCGTGCGTCGCACGCCGCCGCGCGCGTCACTTC
TTCTTTTTCTTGTCCTTCGAGCCGGACTCGGACTTGCCGTCCTTCTTGTCCTTCTTCTTT
TTCTTCTTGTCTTCGTCCGGTGTCGCGAGCAACGTGCCGCGGCACGTATCCGCGCCGCAA
TGGCATGCGTATTCGCGCTTGAGCTTCTTGGTCAGCTTCGCGTCGATCACGAGGCCGTAA
TCGTAGAACAGCTCTTCTTCGGGCTCGATGTCGCGCAGCGCGTGGATATACACGCGGCCG
TCGATTTCCTCGGCCTCGCAGTTCGGCGCACACGAATGGTTGATCCAGCGCGCGCTGTTG
CCGTTGATCTTGCCGTCGATCACGCCGCCCTCTTCCAGCGCGAAGTAGAACGTGTGATTC
GGCTCGTTCGGATCGTGCGGATGGCGGCGCAGCGCTTCCTTCCACGAAATTCGCTCGCCC
TTGTATTCCACTACGCGTTCGCCGGCCTTGATCGGCGCCACGGCGAACACGCCCTTGCCG
TGTACACCCGAGCGGCGCACCGCGATCCTGCGTGAACTCATCGAACGAATCCTTGTGAAG
ACGACTTGAACGGAATCCGGCCGCGACGACGGCCCTGCGCCGCACGTGGCGACCCATGTC
GGGCAGCCCGGAAACGAAAACGCGGCACCGGTCGGTGCCGCGTCCACGCATACGGCGAAT
CACCCGCATCCTACACGTTCGGGATTGCTTCGTTCAACATCGCGCGCAATATTGCGCGGT
CGATGCTCAGCGCTGGCCGAACGCGATGTCGCCGAACAGCGTCTTGTGCTCGCGCGGCTG
CGAACGCCAGTACTGCGGCGGCGCCGTCACCTGCGCGCCGAGCTCGGCGGCCGCATGCCA
CGGCCAGCGCGGGTCGTACAGCATCGCGCGCGCCATCGCGACGAAATCGGCGTCGCCGTC
TTCGACGAGCCGGTTCGCATGCGCGGGCTCGTTGATGAGGCCCACCGCGATCGTCGGCAT
GCCGACCGCGCGCTTCACGGCCTGCGCGAACGGCACCTGATAGCCGGGCGACAGTGGAAT
CTTCTGCAGCGGCGACACGCCGCCCGACGACACGTCGATCCAGTCGCAGCCGCGGCGCTT
CAGTTCGTGCGCGAATGCGATCGTGTCGTCGAGTTCCCAGCCGCCTTCGACCCAGTCGGT
CGCCGACACGCGCACGCCGACCGGCCGCTCGTCGGGAAACGCCGCGCGCACGATGTCGAA
GATCTCGAGCGGAAAGCGCATCCGGTTCTCGCGCGAACCGCCGTATTCGTCGGTGCGCCG
GTTCGCGAGCGGCGACAGGAACTGATGCAGCAGATAGCCGTGCGCCGCATGTACTTCGAT
CGCGTCGATGCCGAGCCGCGCCGCGCGCTTCGCTGCTGCCGAGAACGCTTCGCGGATCCG
GTTCAGGCCTGCGGCATCGAGCGCGAGCGGCGGCGTCTCGCCGTCCCGGTGCGGCACGGC
GGACGGCGCGTGCGGCAGCCAGCCGCCGTCCGCGACGGACACCAGCTGACCGCCCTTCCA
CGGCACGTCGCTCGACGCCTTGCGTCCCGCATGCGACAGCTGCATCGCGACGCGTATCGG
CGAGTGCTTGCGGATCGCGGCGAGCACGGGTTTCAGCGCGGCTTCGGTCGCGTCGTCCCA
CAGGCCGAGATCCTGGTGCGTGATGCGCCCGTCCGGCTCGACGGCCGTCGCTTCGATGCA
GAGCAGCCCCGCGCCGGACAGCGCGAGATGGCCGAGATGAATCATGTGCCAGTCGGTCGC
CTCCCCGCGCTCGGCCGAGTACTGGCACATCGGGGAGATCACGATCCGGTTCGGAAGAGT
CACGCCGCGCAGCGTGAACGGAGAAAACAGCGCAGTCATGGATGACGCTCGCGAGGAAGG
AAAGGAGCGGACGAGCGTAGCACGCGCGCCCGAAGCGTGCAGGCAGCGGGAGCGGCAGTA
AGCGGATGGACAGGTGCGGCCGGCGGAGTGTGGCCGGCAAGGTTCGGCTTGGCGCGGCTT
CCTCGACGCAGCCGTCCCCCGGCCGCGCTACGTGCAGGCGCCTGTCACAGCCCGACGCTG
TCGAGCCATTCCGCAAACATGCGCCGCGCCGCCGTTTCCAGCGCCGGGCCGTGCCGAACC
GTGTCGGCACGCAATCGCTGCGCATCGGCGCCGGGCGTCGCCGCGATTTCGCCCGCGTTC
GCGATCAGCCACGGCTCGAAGCGGTCGGTGCGGATTTCCGGATGGCATTGCAGCGCGAGC
ACGTGCTGCCCCCACGCGAATGCCTGATTGCGGCACGCAGGCGTCGACGCGAGATGGATC
GCACCGCCCGGCAGGTCGAACGTGTCGCCGTGCCAATGCAGCATCGACGTCGCCGCGCCG
TCGAGGTGGCGCATCGGCGACGCGCGGCCCGCGTCGGTGAGCGTGAGCGGCGCCCAGCCA
AGTTCCTTTTGGGCAGCCGGATAGACGCGTGCGCCGAGCGCACGCGCGATGAACTGCGCG
CCGAGGCAGATGCCGAGGATCGGCAGTGCGGCGTCGATGCGCTGGCGCACGAGCGCGGCG
AGCGGCGCGATCGTCGGATACTGCGCATCGTCGTACACGCTGAGCGGGCCGCCGAGCACG
ACGAGCAGCGACGGCTCCAGCACGTCGAGCACCTCGACGCGCGACGACCCGACGTCGACA
TAGCGCACACGCCGGCCGCGTTCGCCGAGCACCTGCTCGAAGCTGCCGAGATCCTCGAAA
TGCACGTGGCGGATCGCCACCACTTCAGCGTTCATCATCGGCCTCCCGGTCGATCGACGG
ACGTCAGCCGTTGAAAACCTTCCACGTTCTTTTCTGCGTCGCTGCATCGGCTTGTTCGTG
CACCGGGCAGTCGATTCGCAGATCGCAGTCGGACATCGCCATGTCGAGCGCCGCGCAGTG
ATGCACGGGCTTTTTCGACGGCTTGCCCGGTTGCAGATGCGTGCACGTGAGACACATGCG
GTGCGGCGGCGTCACGCCGGCGACCTGCAACTCACGCAGCGTCTTCAGCAGCGCGCGATA
CAGCGTGCCTTGCTCGTCCGCGGCCAATTTGCCGACCGCTTTCGACAGAAATTCCGGCCA
CTGCAGCGCCTTCTTCGCCGCGGTACGACCGCGCGCCGACAGGCGCACCGCCAGCGCACG
GCCGTCGTCCAGCGCACGGCGCTTCTCGACGAGCCCCTTCATCTCGAGCGTGCTCACCGC
GTCGCTCGTCGTCGCTGCGGTGAGCTGCGTCTCGCGCGCAATCTCGCCAAGCCGCATCGG
GCCCTTGCGCTGCAGCAGCAGCACGAGAATCTCGCCCTGTGTCGGCGTGAGACCCGCGCT
TTCTGCCCAAGTCCATGCCTGGCTTCGCATGGCCGTACTCAACCGCAGCAGGCTGTGCGT
CACACGCCCCGCAGCCTCGTTCCCGTAAACGCCTTCGCTCATAGTCTTTTCGCTTTGCCG
CCGCCCGGACTGCCGAACGGCCGTAATGTGGAGGTCGAATTGTTTATCTCGGACGGACGC
GCGCTCCGCGGAGCCCGTCCGCACGCCGTCGCGCGGCACACGCGGCGGTCGCGTTCGCGG
CGACCGTTGGCGCACGCGCGGGCTCTGGCGTCCGCAAAGCCGACATTCTAAGCGAGTGCG
GAAAATCGCACAGCTAAGTATCCCCTCCGATGTGTGGAAAAATCACTGGAAAACCAGATC
CCGCCGTTGTGCCCGTCCGACGCGGTGCCGCTCGAGCGATGCGGCACGCAAACATTTTCG
CGTTCGACGAAGCGTGCTATGCGACGACGGCGATCCACCGGGTTATCCATTCGGCAGAGC
ATTGACTTTGCAATGGAATGTCCGGTTATCCACAGATCGCCGGCTGCACGACAACAGCTT
GCGGCGCGATGCGGCGTCGACCGTCGTTCAGCGAATCGCCGCTCGGTCGAGCGCGCATTC
TGAAAAACATTTTTTCATTCGCGCCAACGCAGGCATTGCTGACGGACCGTCTCGTTCAGC
GACTTTTCCTGCTTGAAGATCGTTCTCAGCCACGACGCGTCGTTCACGCGCGCCTTCGCG
AGCGCGCCGATCTCGTCGAGCGCCGCGCGCGAGCCGAGCGCGGCCGCGTGCGGCGCAATG
CGGTCGAGCGTGTCGAGGATGTCTTCGGCGATCGTGCGGCGTTCGCCCGTCTGAGGATTC
ACGCACGTGCCTTCGAGCCCGAAGCGGCACGCTTCGAAGCGGTTGAACGTGTAGACGAGG
TAATCGTCTTCCGACAGCTTCAGCGGACGGTCGGTCAGCAGGTAGCGCGCAAGCGTCTGG
ATGTAGCACGCGATGGCCGCCGCGCGGTCGACCGACAGCGGCGTGTCCATCACGCGCACT
TCGATCGTTCCGTAGCCGGGCTTCGGGCGGATGTCCCAGTAGAAGTCCTTCATCGAGTTC
ACGACGCCTGTGTTCACCATTTTCGTGAAGTACTCCTCGAAGCCGTCCCACGTCAGCACG
AACGGCGCGCGGCCCGACAGCGGAAACGCGAACACCGAATTGAGCCGCGCCGAATGAAAA
CCGGTGTCGACGTTCTGCACGAACGGCGACGACGCGGACAGCGCGATGAAGTGCGGAATG
AAGCGCGACATCGAATGCAGCAGGAACAGCGCGCTGTCGGGATCGGGACAACCGATGTGC
ACGTGCTGGCCGAACACGGTGAACTGCTTCGCGAGATAGCCGTACAGCTCGGAGATGTAC
TGAAATCGCGGCGCGTCGTAGATCTGCCGGTCGCTCCACTGCTGGAACGCGTGCGTGCCG
CCGCCGCAGAGCCCGACGTTGAGCTGGTCGGCCGCCTTCACGAGCACGTCGCGGATCGCG
TGCAGTTCGCCGACCGCCTGCTCGTGCGAATGGCAGATGCCGGTCGACAGCTCGATCATG
CTCTCGGTGATTTCCGGCGTGATGTTGCCGGGAAAGGTCTCGTCCTGGATCAGGCGCATC
AGGTCGGATGCGGCCTTGGTCAGATCGTAGTTGTGCGTGTTGACGACCTGGATCTCCAGT
TCGACGCCGAACGTGAACGGTTCGGAATTGACGAAGGTTTCGAGTGCCATGGCAGGTTCC
GGAATCAGTTGCTGTCGCTGCGTTCGCCGACCGCCGACAGGCATCGGTACACGACGAACG
GGCTGACGAGCTGCAGGACCACGATCGTGCACATCACGATCGCGCGCAGGTGCGGGTCGA
AATTCGGATAGAGCTGATAAGTGTCGTCGACGAGCAGGTACGACAGCGCGGACATCGGCG
TGAGCGCGATGCCGAGCGCGACGCCCTGCTTCATCCCGATGCCGCTCGGCTTCGCGAACG
CGACGACGCCCGCGAGCTTCGCGACGAGCCGCGTGACGATCAGCACGATCGCCAGCAGCC
CGCCGAGCGCGATGTCGCCCCACGTGAACGACGTGAGCGTCAGCACGAACAGCACGACCG
TCAGCAGCCAGCCCGCGGTGCCGAAGTGCTCGGGCCACAGCTGCGGGCGCGCTTCGAGGT
TCTTTACGATGATGCCGGCGAGCAGCAGCGTGAGCAGCGTGGACAGCTTCAGCGCCTGTG
CGACCGCGATCGCGAGCATCACGAGGCCGAACAGCGCGACGAACGAATGCTCGTCGCGCA
TCGTCGCGGTCATGTGGCGGAACAGGTAGTTGCATGCGCGCGCAACGAGATACGCGACGA
TGAACGACCCGGCGAGCAGATAGACCGGCTGCAGGATCGTCGCGAACACGTTGCCGTACG
CTTCCCTGATGCAGCCAGCTCGTCACGAGCTTGGTCAGCACGATCGCGTACACGCTGTTC
AATGCCGTGAGCGTGATCAGACGCTGCGACACCTGGCCTTCCGCGCGCAGTTCGGTCTTC
AGCTGGATCACCATCGACGGCGACGTCGCGATCGCGATCGCCGACAGCACGAGCGCGACC
ATCCCCGACACGCCGAGCGCGAGCATCACGAACAGCACGAGCACGAACGTGAGCGTCGCT
TCCGCGAGGCTCGACGCGATCAGCCACGGATTGCGGCGGATCCAGCGCAGATCGAGGCGG
CTGCCGAGCTCGAACAGCAGCAGGCCGAGCGCGACGTCGATCAATAGCCGCGACGTTTCG
TCGGTGCTCGAGTCGATCACGCCGAACCCGAACGAACCGGCGATCAGACCGATCACCGCA
TAACCGGTAATGCGCGGCAACCGCCACGCGCGATAGCACAGCTCGCCGCACAGGCCCGCA
GCGAAAAGCGCGAGGCCGGCCCAAAACACGGCATCCGCCGCAAGCGGCCAGTTGGGCAGA
AACGAGAACGCCGACTTCATCGTGTTGACTTCTCCTTTGGAAGCAACCGCCAGCGACGCG
GGGTCAAGCGACAGGAACGAGATGCGCGCCGGCTGGGTATTGCCCCGAATTTGATTGTTG
TGGTCGACGGCAGGACATGGGATCCGCCTCTTCCGTCATTCGACGGAAATGTCGCTCAGA
GTGCCGATCTGGATCGTCGGCCTGGTGTGTGAACGGACTGCGCAGTCTCGAGGATTGAGA
TTCGAAACCGGCCCGACCGTTCCGTTGATGCATGTCCGGCGCCAGGCCGGACGAACGCGA
AGGAAACCGATTGTGCCACAGCTTTTTCGCTCTGGAACCGATTGAATCGACTCGCCGCGC
TGTGCGGCATCCTGGTCTTTGGTTTCAAAGGTTTACCTGTATATATACGTAGTAGAAGTT
AACAAGGCACGCACAGTTCTGTGGATAACTTCGGTTTACGCTGACGGATCAATGTGTTGT
AAACCACATAACCCGTTGCACAGGCTGTTCGTGCACAGCAGTTTGACAGGAGCAACTTTT
GGGCCGCGCCAGAGCTGTGCCGAATTGCCCAGTTTACGTCCACTGTGATTGCACACGAAG
TGCGCGCCGAATCCGCGCGGTTATCCACAACGTCGAGTGGATAACCTTGCGCGCCGGGGT
TCGAAAACTGTGAAGATCGGTGCGGGGAATCAGTCGGCGGCGCTCACCTGCCGCGCGCGC
AGTGCACGGATCAGGAAGCGGGCCGGGTCGATCGCTTCCGCGAGTTCGCGCTCGAGCGGC
CACGGTTCGCCTTCGAGCTGCGATGCGATCAGTTCGGCGCCGAGCGCAGCCCATACGAGG
CCGCGCGAGCCGTAGCCGAAGGCGCCGTAGAGGCCCGGCATGCGCGGCAGGTCGCGCGCC
TTCGCGCCGCTCAATGCACGCGCGTTCGCGATCGCGTGAGTTTCGTCGGCGAGCGGGCCG
ATCAGCGGCAGCCGGTCGCCGACGACCCAGCGAAATGCGACGCGGCCCGGCAGCGCATCG
ATATCCGCGATGTCGCCGATCAGCCCGGGCAAAAGACGTCGAACGCGCTCGAGGTTTTCG
ACATGGCCGGCCGCGCGCATCGACGGATCGACGTCGTCCGGTTCGAACGTCGCGCCGATC
AGCAGCGTGCCGTCGCCGAGCGGCACCGCGTAGCCGTCGCCGATCGCCGGACAGCGCAGC
GGCGCGCTGCTCCCCGGCGGCAGCAGCGTGAGCTGGCCGCGTACCGGCTGCATCGCGACG
TGCCGCAGGCCCGCGAGCCGCACCGCGTCGCCGGCGTTCGCGAGCACGACGACCGGCGCT
TCGGCGAGTGTGCCGCCGCCCGCATCGATCGCGCGCCACGCGTCGCCGTGCCGCTCGAGC
CGCGCGACTTCGCTGCACGTCAGCATCCGCACGCGTTCGCCGGCGGCCGCGCATTGCGCC
GTACATAGCGCGGCCGGCCACACTGCGCCGCCCTGCGGAAACAGCAGGCCGCCCTGCGCG
ACCGGCAGATTCAGATGCGCACGTGCGGCTTCGACGTCGAGCAGCGACACATAGTCGGCC
GGCGCGCCGAGCGCATCGAACGCATCGCGCATTCGTGCGAAATCGTCGGCCGACTCCGCG
AGGTGAATCATTCCATCCGTGCTGCGCGCGAATGCATGACCGGCACGTTCGAGCGCACGC
CAGCGTGCGAGCGCATGCAGGAAGCCGCTGCGTGTGAGGCGGCTCGCGACGTTGTCGTCG
CGCGTCATCAGCGGATGAAATACGCCGGCCGGATTGCCCGACGCTTCGCTCGCGATCCGG
TCGTGCCGCTCGATCAGCGTGACGTCCCAGCCGCGCGCGGCGAGCCGTTCGGTGACCGCA
CAGCCGGCCAGCCCCGCACCGATCACGATGGCACGACGCGCGTGCACCGGCAACGCACGC
GGCGGCTCGTGCCGCCGCATTCGCCAGCGCGGCGCGTATTCGCCGACGAGCATCGCGCGC
TTGCCCGCGAATCCTTCGACCTTCCGATATGCAAAGCCCGCTTCGTCGAGCGCGCGCTTC
ACGACGCCCGAGCTCGAATACGTCGCGAACGTCGCATCGTCTCCAGCGATGCGCGCGAGC
GCGCGAAACACGTCGACGGACCAGATGTCCGCGTTTTTCGCCGGTGCGAAACCGTCGAGA
TAGAACGCGTCGGCGCGCGCGACGAGCTTCGTCAGCATGTCGAGCGCGTCGCCGAACGCG
AGCGTCAGCACCACGCGTCCTTCGTCGAATTCGAGCCGGTGCACGCCGGGCACGAGCATC
GGCCACGCGTCGACCAGCGCGTCGACCAGCGCGTCGACGTCCGCCGATATCGTTGTGTTT
GCAACGATATGCGAAGCCGCACGCCGCAGGTCTTCGCGCGAGAACGGATGCTTTTCCACC
GACACGAAGTGCAGCCGCTCGCAGCGGGCGGGGTCGTCGCGCCATGCGGCCCACGTCGCG
AGGAAATTGCAGCCGACGCCGAAGCCCGTCTCGACGATCGTGAACGTGCGCCGGCCCTGC
CAGCGCGCGGGCAGCCGATTGCCGGCGACGAACACCTGGTTGGCCTGCGCGAGGGCGCCT
GCGGCGCTGTGATAGATGTCGCCGTACGCGGGCGAGACGAGCGTGCCGTCGTCGCGAAAC
GCGAGCGTGGCGGGAACGAGTCGGTCGGGCATGCGAAACAAAAAGCGTGGCAGCCAAGCG
TGGCAAGGGTTTGCGCGGAGCCGCGCGCGCGGCCGTTGGCAAAAACCAACGGCGCCGCAC
GCGGGCGGACCCGGCTGCGTATCCTGTCCGGTTGGCCCAGGTCAAAAAACGGGCAATCGA
CGATTCATTCGGCGAAATACCGATGAAAATCTTTGAAACCCTTGTCGTTATTGGGTTTGC
GCTGCGCTATCATAGCAACGCCGTACCGCGGGGTGGCCGCCGGCAAGCCGGATGGCGCGT
CGCGCGGGCCAGGATTCGGCGCTGTGCCGTTGGAGTCCGACTCTCGACGGCACGGTTCGC
GCACGTATAATCGGCGCGTTCGCGCTGTTCGTGTCAACCTAACCTGAAAAAGGAACCTTA
ATGAACAAACAGGAACTGATCGACGCCGTCGCCGCCCAAACGGGCGCCAGCAAGGCTCAA
ACCGGCGAAACGCTGGACACGCTGCTCGAAGTTATCAAGAAGGCCGTGTCGAAGGGTGAT
GCGGTTCAGCTGATCGGCTTCGGCAGCTTCGGTTCGGGCAAGCGCGCAGCACGTACGGGC
CGCAACCCGAAGACGGGCGAAACCATCAAGATCCCGGCAGCCAAGACGGTCAAGTTCACG
GCTGGCAAGGCGTTCAAGGACGCCGTCAACAAGCGTTAATCCAGCGCCTGTTCGAAGAAA
AACCCGCCGCTCGGCGGGTTTTTTGTTGGGCGTGCGCGGCATTTTTGCCACAGTGCGCGC
GACGCTTGCAAGATTTAACGATTGCTTCTTACAGCGTGTTACGCGTGCACGATCTGTCCG
TCGCCGGGATCGTCGTCGTCGTGCGAATCGACATCCCACGCCGGAAACGGATCGTCGAGC
GCAGTCCATCCCGCCGCGCCGAGCGCGAATTCCGCATCGGTCAACAGGCACGCATCGAAC
TTCGCACGCCACGCACCGGCATCGAGCCCGATGCCGATCAGCACGAGTTCCTGACGGCGA
TCGCCGACCGAGCGATCGTCGAGATCGCCATGCCATTCCGCGCGAATTTCGGCGAGCAGT
TCGTCGTCGTCCGGCCATTCCGCGCGATCCTGCGCGGCCCACCACAGGCCCGCGGGACCG
TGCCGGCATACGCCGCCCGCCTGCGACAGCGAGCCCGCGATGTCGTTGCGCGTCGCGAGC
CAGAAGAAGCCCTTGCTGCGCAGCACGCCCGACCATTCCTGATGAAGCAGCGCCCACAGC
CGCCGCGGATGGAACGGCCGGCGTGCGCGGTAAACGAAATTCGCGATCCCGAATTCGTCG
GCTTCGCCGTGCACATGCGCATGATGGTGATCGTGGCAATCGGGATCGTCGCAATGCGTG
TGATCGCGATCGAGCGACGCGAGCCAGCCCGGCGCGTTCGCGGCCGCGTCGAAATCGAAG
CGGCCGGTGTTCAACACCGCATCGAGCGGCACGTTGCCGAACGTCGACACGACCTGGTGC
GCGCGCGGATTGAGCCGCGCGAGGATGTGCTGCAGGCGCGCGAGCTGGTCCGCATCGACG
AGGTCGGCCTTGTTGATCACCAGCACGTCGCAGAATTCGATCTGCTCGATCAGCAGCTCG
ACGAGCGTGCGGTCGTCGTCTTCCGACGCGGCGATGCCGCGCGTCGCGAGCGCATCGTCC
GACCCGTAGTCGCGCAGGAAATTGAATGCGTCGACCACGGTGACGAGCGTATCGAGCCGC
GCGGTTTCGGACAGCGACGCGCCGTCGTCGTCGACGAACGTGAAGGTTTCGGCGATCGGC
ATCGGCTCCGCGATGCCGGTCGATTCGATCACGATCGCATCGAAGCGGCCGTCCGCCGCG
AGCTTGCGGATCTCGACGAGCAAGTCGTCGCGCAGCGTGCAGCAGATGCAGCCGTTCGAC
ATTTCGACGAGGCGCTCCTCGACGTGCGACAGCGCCTGCGCGTCGCGCACGAGCGACGCG
TCGATATTGACGGCCGCGAGATCGTTGACGATCACAGCGACTTTCAGGCCGGCCCGGTTC
GCGAGGATGTGATTGAGCAGCGTCGTCTTGCCGGCGCCGAGAAAGCCGGACAGCACGGTG
ACGGGCAACGGCTGGGTCATTGCCGGATTCATAACGATATGCACCAACGAAAGAATGAAA
AACGGCCGCGGCGCGCTTGCGGGGCGCGATCGGTCCGGCACCGTGCGACGCGACGGCGCG
AGACCCGCATTGTGCATCAAACGGGCGCCGCCCGACCGGCGCGGCGTCAGCGCGGCACGC
GACGGCGCAGCGTCATTGAGTGGGCGGCAGCAGCTTCCACTGCGCGAGGATGCCGGCGAT
CTGCCGCGCGTACTTGTCGCGCAGCGACGGCGTTTCGGAATGGTACGCGCCGACGGCCTG
CCACGTATTGCCGTAGCGGTTCATCTTCTGGCGCAGATGCCACGCGGCGATGTACACGTT
CTTGCACGGCTCCATCAGCGTGTCGCGGCCGATCCCGTAGCGCGACAGCGTCGGCAGATG
GATCGAATTGATCTGCATCAGCCCGTAGTCGATCGAGCCGTTCGTGTTCTTGTTCAGCGC
GTCCGGGCGGTTGCGCGACTCCTGCCACGCGATCGCGCGCAGGATCAGCGGATTGACCTT
CTGGTACCGGGCGGCTTCGTCGAAACAATCCGCGCGAGCGTTTCCGGCGGCGAACCACAC
GCCGGCGGCGATCCACGCGATCGAAGCGAACCGTCTGTTCATGGTGCGAAGACGACTGGA
AATGACGCGAGGTCGGGAAAACCCGCGCCCGTTATTGATGCGACGAGAAACGCGCCGCCC
GTATCATACCGGCAGTCCGCCATGTTGCGACATGCGGGACGACGGCAGCCCGGTTATACC
GCATTTCGATGTCGGCTTATCTCGAAACGGCGGCATTGCCGCGGAATGCCGATGCCGCAC
CGAGGCTTACATATCGCATACGCTGCATCGCGCAGATGTCGTATATGAGACAGTCCTCGG
ATCAATGTGATATTTCGGACATGAAAAACTGCTAATGTCGCCCTTTTCGGACTTGGATTC
CTGCACTACCGCCGGAAATCGCCTGAGCCGGCATCGACCCAATCATCCATGACAAGAAAT
CGCTTCGTTATGCGGCGCGTCGCCACGACCTTGATCGTCGCCGGCATCATCGTTTCGCAG
GCGGCCTACGCTCAGGTCACGCTGAACTTCGTGAATGCGGATATCGACCAGGTCGCGAAG
GCGATCGGCGCCGCCACCGGCAAGACGATCATCGTCGACCCGCGCGTGAAGGGGCAGCTC
AATCTCGTCGCCGAACGACCGGTGCCCGAAGACCAGGCGCTGAAGACGCTGCAGTCGGCG
CTGCGGATGCAGGGCTTCGCGCTCGTGCAGGATCACGGCGTGCTGAAGGTCGTGCCGGAA
GCCGACGCGAAGCTGCAGGGCGTGCCGACCTACGTCGGCAATACGCCGCAGGCGCGCGGC
GACCAGGTGATCACGCAGGTGTTCGAGCTGCGCAACGAATCGGCGAACAACCTGCTGCCG
GTGCTGCGGCCGCTGATCTCGCCGAACAATACGGTCACGGCCTACCCGGCGAACAACACG
ATCGTCGTCACCGACTACGCGGACAACGTGCGCCGCATCGCGCAGATCATCGCCGGCGTG
GACAGCGCGGCGGGCGCGCAGGTGCAGGTCGTGCCGCTGCACAACGCGAACGCGATCGAC
CTCGCCGCGCAGATGCAGAAGATGCTCGACCCGGGCGCGATCGGCAACAGCGATGCGACG
CTGAAGGTGTCGGTCACCGCCGACCCGCGCACGAATTCGCTGCTGCTGCGCGCGTCGAGC
GCCGCGCGGCTCGCGTCGGCGAAGCGGCTCGCGCAGCAGCTCGACGCGCCGAGCTCGGTG
CCCGGCAACATGCACGTGGTGCCGCTGCGCAACGCCGATGCGGTGAAGCTCGCGAAAACG
CTGCGCGGGATGCTCGGCAAGGGCGGCAACGACAGCGGTTCGTCCGCGTCGTCGAACGAT
GCGAACAGCTTCAATCAGAGCGGCGGGTCGTCGTCGAGCGGCAACTTCTCGACCGGCACG
TCCGGCACGCCGCCGCTGCCGTCGGGCGGCCTCGGCGGCTCGTCGTCCTCGTCGTACGGC
AGCGGCGCGTCGGGCAGCGGCGGCCTCGGCGGCGGTGGGCTGCTCGGCGGCGACAAGGAC
AAGAGCGACGACAACCAGCCGGGCGGGATGATCCAGGCCGATTCGGCGACCAACTCGCTG
ATCATCACCGCGCCGGACCCCGTGTACCGCAACCTGCGCGCGGTGATCGACCAGCTCGAT
GCGCGGCGCGCGCAGGTGTACATCGAAGCGCTGATCGTCGAGCTGAACTCGACGACGCAG
GGCAACCTGGGCATCCAATGGCAGGTGGCGAGCGGTCAGTTTCTCGGCGGCACGAACCTG
AATCCCACGTCCGGCCTGGGCAATAGCATCATCAACCTGACGGCGGGCGGCACGACGACC
AGCGCCGGCGGCGTCACCGGCGGCGGGTTGGCCGCGAATCTTGGAACGCTGACCCAGGGC
CTGAACGTCGGCTGGCTGCACAACATGTTCGGCGTGCAGGGACTCGGCGCGCTGCTGCAG
TATTTCTCCGGCGTGAGCGACGCGAACGTGCTGTCGACGCCGAACCTGATCACGCTCGAC
AACGAGGAAGCGAAGATCGTCGTTGGCCAGAACGTGCTGATCGCGACCGGTTCGTATTCG
AACCTGACGAGCGGCACGACGAGCAATGCGTTCAACACCTACGACCGTCGCGACGTCGGC
CTGACGCTGCACGTGAAGCCGCAGATCACCGACGGCGGGATCCTGAAGCTGCAGCTCTAT
ACCGAGGATTCGGCGGTCGTCCCCAGCACGACGAGCTCGCAGACGGGCCCGACGTTCACG
AAGCGCTCGATCCAGTCGACGATTCTGGCCGACAACGGCGAGATCATCGTGCTCGGCGGC
CTGATGCAGGACAACTACCAGGTGTCGAACAGCAAGGTGCCGCTGCTCGGCGACATCCCG
TGGATCGGCCAGCTGTTCCGGTCGGAATCGAAGCAGCGTCAGAAGACCAACCTGATGGTG
TTCCTGCGCCCGGTGATCATCACCGATCGCAACGTCGCGCAGGAAGTCACGGCGAACCGC
TACGACTACATCCAGGGCGTGACGGGCGCGTACAGGTCCGACAACAACGTGATGCGCGAC
AAGGACGACCCGATCGTCCCGCCGATGCCGCTCGGCCCGAGCCAGGGCGGTACGCCCGCA
GGCAACCTGTTCGATCTGGACAAGATGCGCCGTCAACAGATGCAGCGTCAGGTCGCGCCC
GTTCCCGCGCCGGCGCCGGTTCCTGCACCCGAACCGGTGCAGCCGCAGAGCGTGCCGCAG
CAGTCGGTGCCGCAGCAGCCGCTGACCGCGACGCCGGGAGCCTCGCAGTGAGCGACGTGC
TCGCATCATCGGCCCACGACGGCGCGCCGGGCGAACGGCAGCCGCCGTCGCCGCTCGCCG
CGCGGCTGCTGCCGTACGGTTTCGCGAAGAGCGGCCAGGTGCTGATCGCGCATCAGCTCG
ACGACACGCTCGAAGTGTGGATCAGCGAACGCACGAGCGATGCGGCGCTTGCGGAGATCG
CGCGCAACTTCGGCTCGATCGCCGTGCATCGCGTGCCGGCCGACGAACTCGCGCAGGCGA
TCAACCAGGCGTACGCGCGCCAGGACGGCAGCGCCGCGCAAGTCGTCGGCGAGGTCGAAG
GCGAAGTCGACCTGTCGCGGCTGATGCAGGACATCCCCGAAGTCGAGGATCTGCTCGAGT
CCGAAGACGACGCGCCGATCATCCGGATGATCAACGCGCTGCTCACGCAGGCCGCACGCG
AACAGGCATCGGACATTCACATCGAGCCGTTCGAGAACGCGTCGGTCGTGCGGTTTCGCG
TCGACGGCACGCTGCGCGACGTCGTGCGGCCGAAGAAGGCGTTGCACGGCGCGCTGATCT
CGCGGATCAAGATCATGGCGCAGCTCGACATCGCGGAGAAACGCCTGCCGCAGGACGGCC
GCATCACGCTGCGCGTCGGCGGCCGGCCGGTCGACGTGCGCGTGTCGACGCTGCCGACCG
GGCACGGCGAGCGCGCGGTGCTGCGTCTGCTCGAAAAGGACGCGCAGCGGCTGAACCTCG
AAGCGCTCGGGATGGGCCGCGACACGCTCGCGCAGTTCGACAAGCTGATTTCGCGCCCGC
ACGGGATCGTGCTCGTGACGGGCCCGACCGGTTCGGGCAAGACGACGACGCTGTACGCGT
CGATGTCGCGGCTCGAGACGGCGACCACCAACATCATGACGGTCGAGGATCCGATCGAAT
ACGACCTGTCGGGCATCGGCCAGACGCAGGTAAACGAGCGGATCGGGATGACGTTCGCGC
GCGCGCTGCGCTCGATCCTGCGTCAGGATCCGGACGTGATCATGATCGGCGAAATCCGCG
ATCTCGAAACCGCGCAGATCGCCGTGCAGGCGTCGCTCACGGGCCACCTCGTGCTCGCGA
CGCTGCATACGAACGACGCGGCGTCGGCGGTCACGCGCCTGACCGACATGGGCGTCGAGC
CGTACCTGCTCGCGTCGTCGCTGCTCGGCGTGCTCGCGCAGCGCCTGGTGCGCCAGCTGT
GTCCGGTGTGCAAGGAAGAGCGGCACGAGGAAGGCCGCACCGTGTGGCATCCGGTCGGCT
GCGACAAGTGCGGACAGTCCGGCTATGCGGGCCGGCGCGGCGTGTACGAGCTGCTGGTCG
TCGACGATTCGATCCGCACGCTGATTCACCGCAATGCGGCCGACGCGGAGATTCTGGCCG
CGGGCCGCGCGCAAGGCATGCGCACGCTGCGCGACGACGCCGAGCGCTGGCTTGCAGCCG
GCGCAACGTCGCTCGAGGAAGTGCTGCGCGTGACGGGAGGCGCATAGCGCGATGCCGGCA
TTCCGTTTCGAAGCGATCGATGCGGCGGGCCGCGCGCAGAAAGGCGTGATCGACGCCGAC
AGCGCGCGCGCCGCCCGCGGCCAGCTGCGCACGCAGGGACTCACGCCGCTCGTCGTCGAG
CCGGCGGCCAGCGCGACGCGCGGCGCGCGCTCGCAGCGGCTCGCGCTCGGCCGCAAGCTG
TCGCAGCGCGAGCAGGCGATCCTCACGCGCCAGCTCGCGAGCCTGCTGATCGCGGGCCTG
CCGCTCGACGAAGCGCTCGGCGTGCTGACCGAACAGTCGGAGCGCGACTACATCCGCGAA
CTGATGGCGTCGATCCGCGCCGAGGTGCTCGGCGGCCATTCGCTCGCGAATGCGCTGACC
CAGCACCCGCGCGATTTTCCGGAGATCTACCGCGCGCTGGTGTCGGCCGGCGAACACACG
GGCAAGCTCGGCATCGTGCTGTCGCGGCTCGCCGACTACATCGAGCAGCGCAACGCGCTG
AAGCAGAAGATCCTGCTCGCGTTCACGTACCCGGCGATCGTCACGGTGATCGCGTTCGGC
ATCGTCACGTTCCTGCTGAGCTACGTCGTGCCGCAGGTCGTCAACGTGTTCGCGAGCACC
AAGCAGCAGCTGCCGCTGCTGACGATCGTGATGATGGCGCTGTCGGGTTTCGTGCGGCAC
TGGTGGTGGGCGCTCCTGATCGCGGTCGCGCTCGCCGGGTGGTTCGTGAAGGCGACGCTG
TCGCGCGCGGGGCCGCGTCTCGCGTTCGACCGGTGGCTGCTCACCGCGCCGCTCGCGGGC
AAGCTCGTGCGCGGCTACAACACGGTGCGCTTCGCGAGCACGCTCGGCATTCTGACCGCG
GCCGGCGTGCCGATCCTGCGTGCGCTGCAGGCGGCCGGCGAGACGCTGTCGAACCGCGCG
ATGCGCGCGAACATCGACGACGCGATCGTGCGCGTGCGCGAAGGCTCCGCGCTGTCGCGT
GCGCTGAACAACGTGAAGACGTTTCCGCCGGTGCTCGTGCACCTGATCCGTTCCGGCGAG
GCGACCGGCGACGTGACGACGATGCTCGATCGCGCGGCCGACGGCGAAGCGCGCGAGCTC
GAGCGCCGCACGATGTTCCTGACGAGCCTGCTCGAGCCGCTGCTGATCCTCGCGATGGGC
GGCATCGTGCTGGTGATCGTGCTCGCGGTGATGCTGCCGATCATCGAGCTGAACAACATG
GTGCAGTGACGGCGGGCGCCGCCGCTGCGTTCAGCGCACGTAGATCGTGGGGGACGGCGT
GTTCGCCGGGAGCTGGACTTCGGCGCGCGCGCCGTTGCGGTCGATGACGATCGAGCGGCT
GCGGACTTCGGCGAGCTTCGCGCCGGGCGCGAGCTCCGAGCCGAGCGACACCGCGCGCGG
CGGCTCGCCGCCGATGCTGACGATCGCGGCGCCGCCGTGATCGAGCGCGAGGATGCCGAA
CAGATGGATGTCCTGCGCGGCGTTCTTGTCGAGCTGTCCGCCGAACAGCGCGGCGGCGTC
CTCGGTGCGGATCGGCGGCCGCGCGGCGGCGGCGGGCAGCGGCGCTTCCCGGGCCGACAG
CGTGACGACCCAGTACGTGGCCGTCGCGCACAACGCCGCGAAGAGAGCGAGGGAAAGGAT
CCGGATCGAGAGCGCGTTCATGCGCGCTATTGTACGGATGTATGTGAAATTTGCGTTGAG
TGAAAGCCCTCGGCAATGCGCGCCTTACAATGCGTGCTCCGCGCCCCGCGCACCGGAAGC
TCGCCGTCAGGCGATCGTCCGGATGCGCGGGCCGCGTCACTCAATCGACGATATTTTTTT
GGAAAGAGGTAGTCAGTCATGCAAACGTGGATCACTCGCCGCAATGCGGCCGCGCGCCGT
CAGCGCGGTTTCACGCTGATCGAGGTCATGGTGGTGGTCGCGATCCTCGGGATCCTCGCG
GCGCTGATCGTGCCGAAGATCATGAGCCGCCCGGACGAGGCACGCCGGATCGCCGCGAAG
CAGGACATCGGCACGATCATGCAGGCGCTGAAGCTGTATCGGCTCGACAACGGCCGCTAC
CCGACCCAGGAACAGGGCCTGAACGCACTGATCCAGAAGCCGACCACCGATCCGATCCCG
AACAACTGGAAGGACGGCGGCTATCTCGAACGGCTGCCGAACGACCCGTGGGGCAATGCG
TACAAGTATCTGAACCCGGGCGTGCACGGCGAAATCGACGTGTTCAGCTACGGCGCCGAC
GGCAAGGAAGGCGGCGAGAGCAACGACTCCGATATCGGTTCGTGGCAATGACGCAGCGCC
GCTCGGCCTGACGTTCGTTCCTCCGATGCGCGCGATGCGAATGCCCACCCGCTCCGGCCG
CGACCGCCGCTCGTGCGCTCGCGCGGCGTTTGCCGCGCGTTCGCGCGAACGCGGCTTCAC
GCTGCTCGAAATGCTGGTCGTGCTGGTGATCGCGGGCCTGCTCGTGTCGCTCGCATCGCT
GTCGCTCACGCGCAATCCGCGCACCGACCTGCGCGAGGAAGCGCAACGCCTCGCGCTGCT
GTTCGAGACGGCCGGCGACGAAGCGCAGGTGCGCGCGCGCCCGATTGCGTGGCAGCCGAC
CGCGCACGGCTTCCGCTTCGACGTCAGTTCGTTCGACGGCTGGCGCACGCTGCGCGACGA
CCTGCTGCGCCCGCGCGACTGGGACGGCGGCGTGACCGGCGCGGACATCGACTATCCGGG
CTCGGACACACGCGCGAGCCGTCTCGTGTTCGGCACCGAGAGCATCGACACGCCGGTGCG
CGTGACGCTGCATTCGGCCGCCGGCAGCGCGACGATCGTCGGCACCGGCAACGGCCGCTA
CGAGGTGCAATGACGATGTGTCGTCGGCCACCGTTCTCCGCCGCCTTGCCGCGCCCGTCG
ACCGGGCTGCCTCGGGCGCGCGGCTTCACGATGATCGAGGTGCTCGTCGCGCTCGCGATC
ATCGCAGTCGCGCTCGCCGCGTCGATCCGCGCGGTCGGCACGATGGCGACCAACGCGTCC
GATCTTCATCGCCGGCTGCTTGCCGGCTGGAGCGCCGACAACGCGCTCGCGCAGCTGCGG
CTCGCGCATGCGTGGCCGCAGATCGGCGAACAGAGTTTCGACTGCTCGCAGGGCAACGTG
CAGCTCGTCTGCACGCAGCGTGTGAGCGCGACGCCGAATCCGGTGTTCCGCCGCGTGCAG
GTGTCGGTGAGCATGCCGGGGCGCGCCGGCGTGCTCGCGCAGATGGTGACGGTGGTCGCG
AATGAAACCGGCCGCCCGCTCTGACGCGCCGACGCGGCGCCGGCCCGCGCATGTCCGCCG
CGCACGCCGCATGCGAGGGTTCACGCTGATCGAGCTGATGATCGCGATCGCGATCCTCGC
GGTGGTCGCCGTGCTCGCGTGGCGCGGGCTCGACCAGATCATGCGCGGCCGCGACAAGGT
TGCGTCCGCAATGGAAGACGAGCGCGTGTTCGCGCAGATGTTCGATCAGATGCGCATCGA
CGCGCGGCTCGCGGCGACCGACGACGAGGCGGGCCAGCCGGCGATCGGCGTCGCCGGCAA
CACGCTGCAGATCGTCCGCACGCTGTACGTGCCGGGCGCCGCGCCAGCGGCTGCAGGTGG
TTCGCTACCGGATCGCGGGCGGACGCGTCGTCCGCTATGCGTCGCCGCCGCTCGGCGATG
CGAACCGGCTGCGCAGCGTGCTGAAAGAACAGCGACGTCGACGGCTGGAGCCACGTCGCG
CTGATGGGCGGCGTCGGCGCGATCGACGCGAAGCTGTACGTACCGCGCGTCGGCTGGACC
ACGAGCCTGCAGGCGGCCGACGACGCGCTCGCGCAGAACAACGATGCGCTGAAGGTGCCG
CAGCTCGGCAATGCGCCACCGCCGCGCGCGGTCACCGGGCTGCAGGTCAGCATCGGCGCG
ACGTCGCTGCGCGTGCCGGTCACGCGCGTGTTTCTGGTCGGGGAATGACGATGCGCGTGC
GCCCTTCCCGTCCGTTGCCCGCCGCGCGCGCCGTCGTGCGCGCATGCGTGCCGCGCCGGC
TGCGCCGCGAGCGCGGCGCGGCGATCATCACCGCGCTGCTGGTCGTCGCGCTGTCGGCGA
TTCTCGTGTCCGGGATGCTGTGGCGCCAGCAGGTGCAGATCCGCCGCATCGAGAACCAGC
GCACGATTGCGCAGGCGCAGTGGGTCGCACGCGGCGCGCTCGACTGGACGCGGATGATCC
TGCGCTCCGAAGCCGACACGGCGCCCGGCATCACGTATCTCGGCGGGATCTGGGCGGTGC
CGATCGCGAAGACGAAACTGTCGGACTTCCTCGGCCGGATCGGCGCGCCGAACGACAACG
GCGGCGAAGACACGTATATCTCCGGCTCGATCGAGGATGCGCAGGCGAAGTTCAATCTGC
GCAATCTCGTGTCGTCGCCGGCGCCGGGCGTGCTGCAGCTCAACGCGACGCAGATGCAGG
TATTCCAGCGGCTGCTGACGACGCTCGGCTACGACGGCGCGTTCGCGAAGCGCATCGCGC
AGCAGGTGCGCGCGGGCCTGCGGCAGTCGGCGACGCGCTTCCAGACGCCGACGCTGCCGG
GCGGCGGCACCGCGGCGACCGCGCCGGTGGCCGGCGGCGACATGCAGACCGGCGACTTCA
CCGACGAACCGGGGCTGGCGGGCGGCGAGCGCGGGCCGGCGCCGCTCATGATGACGAGCG
TCGACAGCCTGCTCGACGTCGAAGGCGTGACGCCCGAGATGGTCGCGCGGCTGCGCCCGT
TCGTCACCGTGCTGCCGACCACGACGCCGGTGAACATGAACACCGCACCGGCCGAAGTGA
TCGCTGCGCTGGTGCCGGGCATGAGCGTGTCGTCCGCGCAGGCGCTCGTGTCGCGCCGCG
AGACCGTTTCTCTCCGCCACGTCGGCGACGTGCAGCTCGCGCTGCGCGGCGCCGGCGCGC
CGAACATGACGATCGACGGCAGCCTCGCCGACGTCAATTCGAGCTATTTCATCGTGCATG
GACGGATCCAGCACGAACGCGCGGAGGTCGATCGCACGGCGCTCGTGTATCGTGATCCGA
CCACGCACACGACGCGGATCGTGCGCATCCGCGATCAGCTATAACGACGCCATCCGGGAG
AGGAGCTCTTGAGCACGTTGATTGTTTCTTTGCCGCCGCGCGAGCCCGCCGTGCCGTTGC
AGGAATGGCAGTGGCCCGAGCTGCCGTTCACGCTCGTCGACAAGGCCGGCCACGTGCAGC
GCGCCGGCCGCGCGGCGCTCGCGCTGCTGCCGCGCGCGAACGCGACGGTGCTGATCGTCG
CCGCGCGCGACGTGCTGCTGCTGGCCGCGACCGTGCCGCCGCTCAAGGGCCCGAAGCTGC
GCCAGGCGCTGCCCAATATCGTCGAGGATCAGCTGATCCAGGATCCGCTCGGCTGCCACA
TCGCGCTCGATCCGGTCGCGCTGCCCGACGGGCGCCGCGTGATCGTGCTAGTCGACGGTG
TGAGTCTGCAGGCGTTCCGCGACACATTCAATCCAGAGGGAAATCAACACCTGAGTGTGC
TGACTGGGGCGGGCGGCTTTACCCGCATGTGTACGTCATATGACCCACTGACCGTCATTC
ATGCGTACGGGAACCCCGGGGGACATCAGCGGAGAGAACAAAGATGTTAATATAGCTGGG
CGTCCTTTTGTGCGGACGTCGCTTCAAAAACATACAAAGGCCGTAGTACCAGGTGAACGG
GAGGGTAGATGTCGACGTGCATCTAGACTGACTTGCGTGAAATGTTCCCTACAAATGCCA
TGTGNNNNNNNNNNNNNNNNNNNNNNNNNNNNNNNNNNNNNNNNNNNNNNNNNNNNNNNN
NNNNNNNNNNNNNNNNNNNNNNNNNNNNNNNNNNNNNNNNNNNNNNNNNNNNNNNNNNNN
NNNNNNNNNNNNNNNNNNNNNNNNNNNNNNNNNNNNNNNNNNNNNNNNNNNNNNNNNNNN
NNNNNNNNNNNNNNNNNNNNNNNNNNNNNNNNNNNNNNNNNNNNNNNNNNNNNNNNNNNN
NNNNNNNNNNNNNNNNNNNNNNNNNNNNNNNNNNNNNNNNNNNNNNNNNNNNNNNNNNNN
NNNNNNNNNNNNNNNNNNNNNNNNNNNNNNNNNNNNNNNNNNNNNNNNNNNNNNNNNNNN
NNNNNNNNNNNNNNNNNNNNNNNNNNNNNNNNNNNNNNNNNNNNNNNNNNNNNNNNNNNN
NNNNNNNNNNNNNNNNNNNNNNNNNNNNNNNNNNNNNNNNNNNNNNNNNNNNNNNNNNNN
NNNNNNNNNNNNNNNNNNNNNNNNNNNNNNNNNNNNNNNNNNNNNNNNNNNNNNNNNNNN
NNNNNNNNNNNNNNNNNNNNNNNNNNNNNNNNNNNNNNNNNNNNNNNNNNNNNNNNNNNN
NNNNNNNNNNNNNNNNNNNNNNNNNNNNNNNNNNNNNNNNNNNNNNNNNNNNNNNNNNNN
NNNNNNNNNNNNNNNNNNNNNNNNNNNNNNNNNNNNNNNNNAATGGAAGATCCGGAGCCG
CTCATGAACACGGAACAACTGAACCAGACGCTCGCCCCAGTTCTGGGGCGAGCGCACGCC
CGCGCGAAAGGATGCTGCTCGGCTGGGGCGGCGCCGTGCTCGCGGTCGCGATCGCGTATT
TCGGTGCTGTGGTCGCCCGCGCAGGAAGGCCGCGCGCGGATCGAGCGCGAGCTGCCGACG
ATGCGCCGCGAGCTCGCGCAGATGACCGCGCAGGCGAACGAGGCGAAGTCGCTGACGGCG
GCCGCGCAAGGCGTCGCGCCGACCGGGCTTGCGCTGAAGGACGCGCTCACCGCGTCGCTG
TCCGATCACGGGCTGCAGGGCGCGCAGCTGCAGATCGTCGGCAACGGCGTGCAGATTCAG
ATCAAGAACGTTGCGTTTCCCGCGTGGACGCAGTGGCTCGACGATGCACGCCGGCAGTTC
AAGGTGCAGGTCGGCGAGACGCACGTGAGCGCGTTGAAGGAAGACGGCCAGGTCGACCTG
ACGGCCGTGATGCAGCCGTCGGTTCAGAAATGACGGATCGGAACTCGCAAACGGCGGTCG
CTCGATGACGTGGTGGATCAGGCGGCTCGGTGCCGCATTGCCGTGGGTGCTGGCCGGCGG
CCTCGCGATCGTGGTGACGCTCGTCGCGCTCGCGCCGGCCGCGTGGATCGCGCCGCAGTT
CGCGCGCGCGACCGGTGGCCACGTGAACCTCGTCGATCCGGAAGGCTCGATGTGGCGCGG
CTCGGGCACGCTGATGCTCGCGCCGGGCGCCGATCAGAGCGCGGCGACGCTGCTGCCGGG
CCGCGTCGAATGGACGACGCGCTTCTGGCCGCTGCTGACCGGGCGCGTGCAGATGCAGAT
GCGGCAGACGGAGGCGATGCCCGACGCCGTCACGCTCGACGCGACGTGGCGCGGCGCGGT
GCTGTCGGCCGGCGCGATGGCCGTGCCCGCGTCGCTGCTCGCGGGGCTCGGCACGCCGTT
CAACACGCTCGATCTGCAGGGCGACGTGCGGCTTGCGTGGACCGACTGGCGCGTGATCGG
CGGCAACGCGTTCGGCCAGCTGACGGTGACGATCGATTCGATGAGTTCGCGCGTGTCGCG
CGTGAAGCCGCTCGGGTCGTATCGCGCGGTGCTGCAGGCGAAAGGCACGAGCGTCGATCT
CGACCTGTCGACGACGCAGGGGCCGCTGTTCCTCGACGGGCACGGCAGTTTCGGGCCGAA
TCGCGGCGCATTTCGCGGCACTGCGCATGCGGCGCCCGAGCAGCAGGCGAATCTCGCAGG
GCTGCTGAACCTGCTCGGTCATCCGATCGGCAACAACCAGGTGTCGCTGATCTACGGCGA
CGCGGCGCGCTGAACGCGCGCGTCGCCCTTCCCGTTTTGCTTCTTTACTGCTGCGCGAGC
GGCGCCGCGGCCGACCGCGCGGCGGCTGCCGGTGCTGCGGCGCCGGAAGCCGGCACCGGC
GCGGGCGCAGCCATGCCGCCCGTCTCGCGCGCGATATCCGCGACGTCCCACCCGCCGCCG
AGCGCCTTCACGAGCCCGACGGACGACTCCATCCGCTGTCCGGCGATCGACGCGAGCTTC
TGCTGCGCGGTGAACGCGGTGGTTTGCGCGGTCAGCACGTTCAGATACGCGACCGTGCCC
GCCTTGTACTGGTTCGTGACGATCGCGAGCGCATGCTGCGCGCTTTCGACGGCCTGCCGC
TGCACGTCGACTTCCTGCGCGAGGATGCGCTGCGACGCGAGGTTGTCCTCGACGTCCTGG
AACGCGGTGAGCACCGCGAGGCGATACGCGGCGACGTCCTGGTCGTAGGCTGCGCGCGCG
GCTTCGGTCTGCGCGGCGCGCAGCCCGGCGTCGAACAGCGTCGCCGCGAGCTGCGGGCCG
ACCGTCCAGAAGCGGGCCGGCAGCGTGAACAGTTGCGACCACACCGAACTCTGGACGCCG
CCGCTCGCCGACAGCGTGAGCGTCGGGAAGAACGCGGCGATCGCGACGCCGATCTGCTCG
TTCGCGGCGGCCGCGCGTCGCTCTGCGGCCGCGATGTCGGGCCGGCGCTCGAGCAGCGCG
GACGGCACGTCGACCGGCGTGATCGGCGGCTCGGATGCGAGCGGCATCGGCGGCAGCGAG
AACGTCGATGCCGGTTCGCCGATCAGCGTCGCGATCGCATGCTCGTACTGCGCGCGCGCG
ACGCCGTTGTCGATCGACGCCGCCTGCGCGCTTTGCAGCTGCGTCTGAACGGGGATCACG
TCCGCGCGGGCGGCGACGCCCTGCGCATACTGAANNNNNNNNNNNNNNNNNNNNNNNNNN
NNNNNNNNNNNNNNNNNNNNNNNNNNNNNNNNNNNNNNNNNNNNNNNNNNNNNNNNNNNN
NNNNNNNNNNNNNNNNNNNNNNNNNNNNNNNNNNNNNNNNNNNNNNNNNNNNNNNNNNNN
NNNNNNNNNNNNNNNNNNNNNNNNNNNNNNNNNNNNNNNNNNNNNNNNNNNNNNNNNNNN
NNNNNNNNNNNNNNNNNNNNNNNNNNNNNNNNNNNNNNNGTGCGCAGCTGGAAATAGTCT
GAGCGAGCAGCGCCTGTTGCGACAGCCGGAGCGTTTGCGAGATCAGCGGCGGCCGCCGCT
TCGCCGGCCGCGCTGCGCGCTCACGCTTGCGGCTCACCTTCGCCCACAGGTCCGGCTCCC
AGGTCGGCGTCGAGGCCGACGCTGTAGCTGTTGTTGATCGATCCGGTCGCGCCGCTGCCG
AAATTCGACGACGTGCCCGACGACAGCGACGCGCGCGGCGTGCGCGAACGCGAGCCCGAT
GCGCTGAGACTGACGGTCGGGAAATACGCGGCACGCGCCTCGGCGACGAGCGCGCGCGCC
TGCCGGTACGCGGCCGCCGATTGCGCGATGGTCTGATTCGACGCGTTGAGCCGGTCGATC
AGCGCGTCGAGCTGCGGATCGGCGTAGACCTTCCACCACGGGCCGCGGTCGGTGCGGTCG
GCGGGCTGCGCGACTTTCCAGCCGGCAGGCGCTTCCTTGAACGCGGCGGGAATCGACGCG
TCGGGGCGGTGATAGTCGGGCCCGACGGCACAGCCGGCGAGCAGCACGGCCGTCGCAACG
GCGACGGCGGCGCTCAGCGGGCGAAAGGCACGCGGGAGGGGGACATGCGGCATCGTGATT
TTTCCTGTCTGGGCGTGACGGCCGGCGAACGGTGTCGCGGATGCGGTCGTCATGCCGCTG
GCGGGCAAATGGTAACTGACGGCGGGGAAGCTGCGCAGCCGTAAGGGTACGGTGCGCGGC
GGCCGGAATGTGTTACCGGCGCGGCAGGCCGGTTTACCGGCGATTACGCATCGCTTGCGG
GCGGACACGCGGATCGGCGCGTCGATCGAGCGCGCGAACGCCGACGACGCGGTGAACGAC
GCTCGCCGGACGCGAGAAAAGCCGGCGCGGCGGCGACACGCGATGTCAGTGGCAGCGTAC
GGAGACGGGAACGGGTACGGGAACGGCGTCGGCGGACGGCCGCCATGACGACGGCTCCGC
AGCCGCCGCGCGAGCGTCGCGACGAGCGGCGTCCTTCGCGTTGCGCTGCCGGCGATGATC
GAACCACGCGAACCCGAGCGCCGCGAGCGAGCCGCCCGGCACGATCAGCATCGTCACGTA
CAGCGCGATCTTCCAGCCGCGGTGCGGCCCGGAGAACACATGATGAGCGGTATCGGTCAG
GTTGCGGCGCAGCGCGCCGGCGGCATTTTTCAGGAACAGCATCGCGAACATCCTCGGGGT
GCCCGGCAGCGCGGGCGAAGCGGTCAGAACATAGTCTCCGGCAGTGCAACATGCACGTCG
TAACTGGTTGCCTGAAATAATATTGACTAAGCAATCATTTTTCAAGATACTGGGCGCGTT
TTGACCTGAAACGCACTGTTGCGGCGTGCGCAATCGGATGAACGACGGCCTCTACGACCC
CGAGAACATCGAGCTGGAAACGAGTGTCGGCTTCTATCTGACGAAGGCGCGCCAGGCGCT
CCTCGAGCGGCTGGATCGCGCGCTCGAGCCGCTCGATCTCACCGCGCAGCAGATCGGCGT
GATCCTGCTGCTGTCACGCGGCTACGCGAATACGCCGTTCGAACTGTCGCGCAAGATGGC
GTACGACAGCGGTTCGATGACGCGGATGCTCGACCGCCTCGAGCGCAAAGGTCTCGTCGC
GCGTTCGCGCAGCGAGCAGGATCGCCGGATGATCGAGCTCACGCTGACCGAACGCGGCGC
TGACGCGGCGCGCGCGCTGCCGTCGCTGATCGCGACCGCGCTCAATGCGCAGCTCGCCGG
CTTCTCGGCCGACGAACTCGCGACGCTGACCGGCCTGCTGAAGCGGTTCATCGCGAACGG
ACCGAGCGCCGACGGCTGTCCGGCACCCGACGACGGACCGGCCGACTGAGCGCTACGCAC
GATGCACAGGTTAAGCATTCACTTATTTCTCTGTCTGGGCAGAAGGTGACGCGACATGTG
CCGTCTGACTGCCCTCCTTTGTTCAACCCGGCCGGGCCGCGCCGCGTCGCGCGCCCGTGC
GTCGTGACGGCGCGTCCGCGCGCCGCATCCAGGAGAGTTCGATGTCCGCGACCACCGCAT
CCGCCGCGCCCGCTGCCGCCGAACCCGCGCCGCTCAGCGGCGGCGCGCTCGCGCTGCTCA
CCGTCGGGCTCGCGCTCGGCACGTTCATGGAAGTGCTCGACACGTCGATCGCGAACGTCG
CGGTGCCGACGATCTCGGGCAGCCTCGGCGTCGCGACGAGCGAAGGCACGTGGGTGATCT
CGTCGTATTCGGTCGCGTCGGCGATCGCGGTGCCGCTGACCGGCTGGCTCGCGCGGCGGG
TCGGCGAAGTGCGGCTGTTCACGCTGTCCGTGCTCGCGTTCACGATTGCTTCGGCGATGT
GCGGCCTCGCGTCGAACTTCGAGACGCTGATCGCGTTCCGGCTGCTGCAGGGGCTCGTGT
CCGGGCCGATGGTGCCGCTGTCGCAGACGATCCTGATGCGCAGCTACCCGCCCGCGAAAC
GCGGGCTCGCGCTCGGTTTATGGGCGATGACGGTGATCGTCGCGCCGATCTTCGGTCCGC
TGCTCGGCGGCTGGATCAGCGACAACTACACATGGCCGTGGATCTTCTACATCAACCTGC
CGATCGGGATCTTTTCCGCGACGTGCGCGTTCTTCCTGCTGCGCGGCCGCGAGACCAAGA
CGACGAAGCAGCGGATCGACGCGGTCGGGCTCGCGCTGCTCGTGATCGGCGTGTCGTGCC
TGCAGATGATGCTCGACCTCGGCAAGGACCGCGACTGGTTCAACTCGACCTTCATCGTCG
CGCTCGCGCTGATCGCGGTCGTGTCGCTCGCGTTCATGCTCGTGTGGGAGGCGACCGAGA
ACGAGCCGGTGGTCGACCTCACGCTGTTCAAGGATCGCAACTTCGCGCTCGGCGCGCTGA
TCATCTCGTTCGGCTTCATGGCGTTCTTCGGCTCGGTCGTGATTTTCCCGCTGTGGCTGC
AGACGGTGATGGGCTACACGGCCGGCAAGGCCGGCCTCGCGACCGCGCCGGTCGGCCTGC
TCGCGCTCGTGCTGTCGCCGCTGATCGGCCGCAACATGCATCGGCTCGACCTGCGGATGG
TCGCGAGCTTCGCGTTCATCGTGTTCGCGATCGTGTCGGTGTGGAACTCGACGTTCACGC
TCGACGTGCCGTTCAATCACGTGATCCTGCCGCGGCTCGTGCAGGGGATCGGCGTCGCAT
GCTTCTTCGTGCCGATGACGACGATCACGCTGTCGAGCATCCCCGACGAACGGCTCGCGA
GCGCATCGGGCCTGTCGAACTTCCTGCGCACGCTGTCGGGCGCGATCGGCACCGCGGTCA
GCTCGACGTTCTGGGAAAACGACGCGATCTACCATCATGCGCGGCTGGCGGAATCGGTGA
GCGTGTACGCGCAGAACACGACCGACTACCAGAGCGCGCTCGCGCAGCTCGGCATCGTCG
GGCAGACCGCGAACGCGCAGCTCAATCAGCTCGTCACGCAGCAGGGTTTCATGATGGCGA
CCAACGACTTCTTCCACCTGTCGGCGATCGTGTTCATCGCGCTCGCGGCGCTCGTGTGGA
TCACGAAGCCGAAAAAGGGCGCGGGCCCGGCGATGGGCCACTAAGCGCGATGGGCGGCCG
TCGCGGCCGCCGTGCGAGTCGTGCCGTGCGGCCGCGTTGCCGCCGGCATCGCCGCGAACC
TCAATTGCGCGCCCTCAGCCCGCCGAACGCGAGATCGTCGCCGGACGCGATCGGCAGCGT
CGCGCGCGCGACGTCGAGCCACGCGCGCGCCGCGTGCGACAGGTAGCCCTTCTTCAGCCA
GCCGAGCGCGATCGCCCACGTGATCTCCGGCTCGACGATCGGCCGGCACGTGAACTGCCC
TGCATCGAGCCGCCGGCAGTACGGCTCCGGCAGCAGCGCGATGCCGACGCCCGCGTGCAC
GAGCGCCGCCATGAAATCCCAATGCCCGCTGCGGCTCACGATCGACGGCGTGAAGCCGAC
CTGCCGGCACGCATCGAGCACGGCGTCGTGCAGCGCGAGGCTTTCCGCATAGAACACGAA
CGACTCGCGCGCGAGATCGGCGAGCGGCACGCTCGTGTGATCCTCCCAGCGCGACTCGCG
CGGTGCGACGAGCCATAGCGGCGCGCGCACCATCGGCAGCCGGTCGAACGTGCCGGGATC
GACCGGCTCCAGCAGCCCGCCGAGCTCCAGCTCGCCGGACATCAGCGCGGCCTCGATCAT
GCGCGCGCCCTGCTCGAACAGCTTCAGCTCGATGTTCGGATAGCGCTGCTTGTACGCGGC
GATGATCGGCGTGAACAGCGAGCCGCCGAGCGGCGGGATCCCGATCGTCAGCTCGCCGCG
CCCGAGCGTGCCGAGATCGTTCAGCTCCGACTGCAGCTGCGCCTGCGCGGCGAGCACGTC
CTGGCCGCGCTGAAACACGATCCGTCCCGCGTCGGTCAGCACCATCTGCCGGCCGTCGCG
CAGCAGCAGCGGCGAGCCGATCTCGTCCTCGAGCGCCTTCACCATCTTGCTGATGGTCGG
CTGCGTGACGAACAGCCGGTCCGCCGCGGCCGTAAAACTCTGCTGACGGACCACTTCGAT
GAAGTACCGCAGCGCGCGCAATTCCATCGGCGACTCCCCAAATTGGTGCGACGAATTCAA
ATGAATTCCGAATCGGAATGACAAGAATAGAGACAAGTCATTTTATTTATGGATGAGGGA
ATTCTATACTTGCGCCATTGATGAAATATCGGTATGGGAGCCCCGCCATGAACGAATCGA
ACGCCGTGACCCGTGCCGCCTCCGGCGGCGTCGCCCGCACCGGCCGGATCGCGCTGCAGG
CCGCCGCGCTCGGCGTGCTGTGGATGGCGGTCGACTGGGCCGTGCGCAAGGTCGGGCTGC
CGATTCCGTCCGGCGTGATCGGCCTCGCGGTGCTGCTCGTGCTGCTGTTCTCGGGTCGCG
TCGCACCGGCGTGGGTGAAGGACGGCGCGAACTGGCTGCTGTCCGACATGCTGCTGTTCT
TCGTGCCGGCCGCCGTCGCGGCCGTGCAGTACGGCGGGCTGTTCCGCGAGGACGGCTGGC
GCATCGCGCTGGTGATGCTCGCCGGCACCGCGTTCGTGATGGTCGCGGTGGCCGTGGCCG
TCGATCTCGCCGCGAAGCTCGAACGTCGGCTCGCCGCGCAGCGCGTATTCGCCGAGCGCC
GCCGTACGCGCGTGAGCGCCGTCGCTCACTGAGCCGGAGCCGCCCATGCTCGCCGCGCTA
TCGAACCTGCCTGCCGACCGCGTGAATACCGCGATCTCCGTCGGCTGCTTCGTGCTGACG
GTCGTGCTGTATTTCGCGTCGAAGCGGCTCTACGCGTACAAGAAGACGCTGCTGTTCTCG
CCGCTCGTGTTCGTGCCGGGCGTGCTGGTGCTGCTCGTGCTGCTGACGGGCATCCCGTAT
TCGGTGTACTTCCGCGACACGCGCTGGTTGATGTGGCTGCTCGGCCCCGCGACGATCGCG
TTCGCGGTGCCGATCTACGAATATCGCGATCTGATCCGCCGGCACTGGCTGTCGCTGTCG
GTCGGCGTCGCGGTGGGGATCGGCGCCGGCGTGTGCGGGTCGCTGCTGCTCGCGAAGCTG
CTGCACCTGTCGCCGGAGCTGCAGCGCTCGCTGATGACGCGCTCGGTGTCGACGCCGTTC
GCGCTCGCCGTGTCGGACAAGATCCATGCGCCGAAGGACCTGACCGCGCTGTTCGTGATC
GCGACCGGCATCTGCGGGATGCTGCTCGGCGAGATCGTGCTCGCGCTCGTGCCGATGCGC
ACGCGGCTCGCGCGCGGCGCGCTGTTCGGCGCGGCCGCGCACGGCGTCGGCACCGCGAAG
GCGCGCGAGATCGGCAGCGAGGAAGGCGTGGTGTCGAGCCTCACGATGATGATCGCTGGC
GTCGCGATGGTGCTGATCGCGCCGCTGCTCACGCGGCTGCCGATCTGATCCGTCGTCGGG
GCGCGGGCGGCCGGTTGCGGGTCGCGCGGCGCTCCGCAGCAGCCGCTCGTCCGTCCCGCT
CGTCGCCGCCCCGCCGAAGCGACGTCCAGCAAGCCGACACGCAGCCGACGCACAACCCAC
AATCGGCTGAGATAGCCGCAAATCCCCCCTCTTTTCCGCCCATCGCGCGCGGCGCGGATG
CCGAACAATGCATGCTACGAGACATCACGCACGCATTCACATGGCCTCCACGACCGCAAA
CCCGCCCGCCGACAAGCCGGCTTCGTCCGGCAAGTTCAAGCGCATCGCGCTCATCGCCGT
CATCGCGCTGGGCGCGGCCGCTGCCGCCGCGGGCGGCATGTACGTGTTCCTCAACAAGCA
GGGCGTCGGCCATCCGGCCGCGAGCGCCGAGCCGGCGCCGCTCGCCGCGCCCGTGTTTTT
CCCGCTCGATCCGCTGACCGTGAACCTGCAGTCCGACGACGGCGGCCAGCATTACCTGCG
CGTCGGGCTGTCGCTGAAGCTCACCGATCCGAAGGCGCAGGAGCAGCTGACCGCGCGGAT
GCCGGAGATCCGCAGCCGGATCCTGCTCGCGCTGTCGAACAAGCATCCCGAGGAACTGGC
GACGCCGGACGGCAAGCGCACGCTCGCGAAGGAACTGCGCGAACTGATCGAGCAGCCGAC
GCAGCCGGGCAACCAGCGCGCGAAGATCGACGACGTGCTCTTCACCGAGTTCGTCGTCCA
GTAACGCTGCCGCAAAAGGAGCGCGCATGGGCCACCAAGAATTCATGTCCCAGGAGGAGG
TCGATGCCCTCCTCAAGGGTGTGACGGGCGAAACCGATGCCGTCGACGAGCAGCGCGACG
CAAGCGGCGTACGTCCGTACAACATCGCGACGCAGGAGCGGATCGTCCGCGGCCGGATGC
CCGGCCTCGAGATCATCAACGACCGCTTCGCGCGCCTGTTGCGGATCGGCATCTTCAACT
TCATGCGGCGTACGGCTGAAATCTCCGTGAGCCAGGTGAAGGTGCAGAAGTACAGCGAGT
TCACGCGCAACCTGCCGATCCCGACGAACCTGAACCTCGTGCACGTGAAGCCGCTGCGCG
GCACGTCGCTGTTCGTGTTCGATCCGAACCTCGTGTTCTTCGTCGTCGACAACCTGTTCG
GCGGCGACGGGCGCTTTCATACGCGCGTCGAAGGGCGCGACTTCACGGCGACCGAGCAGC
GGATCATCGGCAAGCTGCTGAACCTCGTGTTCGAGCACTACACGGTCGCCTGGAAGAGCG
TGCGGCCGCTGCAGTTCGAATTCGTGCGCTCCGAGATGCACACGCAGTTCGCGAACGTCG
CGACGCCGAACGAGATCGTGATCGTCACGCAGTTCTCGATCGAGTTCGGGCCGACCGGCG
GCACGCTGCACATCTGCATGCCGTATTCGATGATCGAGCCGATCCGCGACGTGCTGAGCT
CGCCGATCCAGGGCGAGGCGCTCGAAGTCGACCGGCGCTGGGTGCGCGTGCTGTCGCAGC
AGGTGCAGGCCGCCGAGGTCGAACTGACCGCGGATCTCGCCGAGATCCCGGTGACCTTCG
AGAAGATCCTGAACCTGCGCGCGGGCGACGTGCTGCCGCTCGAGATTCCCGACACCATCA
CCGCGAAGGTCGACGGCGTGCCGGTGATGGAGTGCGGCTACGGAATTTTCAATGGTCAAT
ATGCGTTGCGCGTGCAGAAGATGATCAGCGCGGGCGACACGATGAAGGAAAGTGGATATG
AGTGAGCTGAACCAGACGCCCGACCTCGACGCGCAGGCGCTCGCCGACGCGGCGCTCACG
GAATCGGCGGCCGCCGCCGCGCAGGCGGCCGAGCCGGCGGCGGACCCCGAACAGGACCTC
GACGACTGGGCGGCCGCACTCGCCGAGCAGAACCAGCAGCCGGTGCCGGCAGGCGCGACG
GGCGCCGGCGTGTTCCAGCCGCTGTCGAAGGCTGCGCCGAGCTCGACGCACAACGACATC
GAGATGATTCTCGACATCCCGGTCAAGATGACCGTGGAGCTCGGCCGCACGAAGATCGCG
ATCCGCAACCTGCTGCAGCTCGCGCAGGGCTCGGTCGTCGAGCTCGACGGCCTCGCCGGC
GAGCCGATGGACGTGCTCGTGAACGGCTGCCTGATCGCGCAGGGGGAAGTCGTCGTCGTC
AACGACAAGTTCGGCATCCGCCTGACCGACATCATCACGCCGGCCGAGCGCATCCGGAAG
CTGAACCGATGACTTTCGCGACGCGCGGCCGCTTCGCGCATGCCGCGATCGTTCCGGCTA
CCGCCGCCGTCGCTGCCGCGATGCTGCTGGCTGCCGCACCGGCCGGCGCCGCCGACATGA
ACGCGGTCAACCGCGCGAGCGCGCTCGCGTCGAGCGTGACGGTCGGCTCCGCCGCGCCGT
CGCTCGGCGTCGGCGCGGTGCTGCAGACGCTCGTCGGGCTCGCGGTCGTGATCGGCCTCG
TGTTCGGCTGCGCATGGCTCGCGCGCCGCTTCGGCTTTCAGCCCGCGCGACGCGGCGGGC
CGCTGAAGGTCGTGTCGAGCGTCGGCGTCGGCGCGAAGGAAAGCGCGACCATCGTCGAGA
TCGGCGATACGTGGCTCGTGCTCGGCGTCGCGCCCGGCAACGTGCGGCTGCTGCATACGC
TGCCGGCCGGTTCGCTGCCCGCGGCGGCCGCGTCGGGCGATGCGCACGCAAGCGGCGCAG
CGTCCGGGCAAGGCCTGCCCGGCACGTTCGGCGCGCGCTTTCGCGACGCGCTGGCCGGCG
AAGCCGCGAAGCGCTTCGGCCGCGGCAAGGACCGCTGACATGGCGCCGCGCCCTCTTTCC
GTTTGCGCATTCCGATGAAACACGTTTTCTTGCGTCGCGCGGCGCGCTTCGTGCCCGCGC
TGATCCTCTGCGCGGCCCCCGCGCTCGCGTGCGCGCAGGCAGCCGGCCTGCCCGCGTTCA
ACACGAGCCCCGGCCCGAACGGCGGCACCACGTATTCGCTGAGCGTGCAGACGATGCTGC
TGCTCACGATGCTGTCGTTCCTGCCGGCGATGCTGCTGATGATGACGAGCTTCACGCGCA
TCATCATCGTGCTGTCGCTGCTGCGCCAGGCGCTCGGCACCGCGACGACGCCGCCGAACC
AGGTGCTCGTCGGCCTCGCGATGTTTCTCACTTTCTTCGTGATGTCGCCGGTGCTCGACA
AGGCGTACACCGACGGCTACAAGCCGTTCTCCGACGGTGCGATGCCGATGGAGCAGGCCG
TGCAGCGCGGCGTCGCGCCGTTCAAGAGCTTCATGCTGAAGCAGACGCGCGAGACCGATC
TCGCACTGTTCGCGAAGATCTCGAAGGCCGCGCCGATGCAGGGGCCGGAGGACGTGCCGC
TGTCGCTGCTGGTGCCCGCATTCGTCACGAGCGAGCTGAAGACCGGCTTCCAGATCGGCT
TCACGATCTTCATCCCGTTCCTGATCATCGACATGGTCGTCGCGAGCGTGCTGATGTCGA
TGGGGATGATGATGGTGTCGCCGTCGACCGTGTCGCTGCCGTTCAAGCTGATGCTGTTCG
TGCTGGTGGACGGCTGGCAGCTGCTGATCGGCTCGCTCGCGCAGAGCTTCACGTGAACCG
CGGAGGAATCGCGCGATGACGCCCGAACAAGTGATGACCCTCGCGCATCAGGCGATGATG
GTCGGCCTGCTGCTCGCCGCGCCGCTGCTGCTGGTCGCGCTCGCGGTCGGCCTCGTCGTG
AGCCTGTTCCAGGCTGCGACGCAGATCAACGAGGCGACGCTGTCGTTCATTCCGAAGCTG
CTGGCGGTTGCCGCGACGCTCGTGATCGCCGGCCCGTGGATGATGACCACGATGCTCGAC
TATCTGCGGCAGACGCTGCTGCACGTCGCGACGCTCGGCGCCGGCTGAGCGCCGCGTACG
GCCCGGCCCGACGCCGATGTTCTCCGTCACCTACGCGCAGCTCAACGGCTGGCTCACCGC
GTTCCTGTGGCCGTTCGTGCGGATGCTCGCGCTCGTCGCGACCGCGCCGGTGGTCGGGCA
CGCGTCGGTGCCCGCGCGCGCGAAGATCGGCGTCGCCGCGTTCATGGCGCTGATCGTCGC
GCCGACGCTCGGCGCGATGCCGGGCGTCACCGTGTTCTCCGCCGAAGGGATCTGGATCGT
CGTCATGCAGTTTCTGATCGGCGCGGCGATGGGCTTCACGATGCAGATCGTGTTCGCGGC
GGTCGAGGCGGCCGGCGACTACATCGGGCTGTCGATGGGGCTCGGCTTCGCGACGTTCTT
CGATCCGCATTCGAGCGGCGCGACGCCGGTGATGGGCCGCTTCCTGAACGCGGTCGCGAT
GCTCGCGTTCCTCGCGGTGGACGGACACCTGCAGGTATTCGCGGCGCTCGCCGCGTCGTT
CCAGACGCTGCCCGTGTCGGCGGCGCTGCTGCACGCGCCCGGCTGGCGGACGCTGGCCGC
GTTCGGCGCGACCGTGTTCGAGATGGGGCTGCTGCTCGCGCTGCCGGTCGTCGCGGCGCT
GCTGATCGCGAACCTCGCGCTCGGGATCCTGAATCGCGCGGCGCCGCAGATCGGCATCTT
CCAGATCGGCTTCCCGGTGACGATGCTGGTCGGACTGCTGCTCGTGCAGCTGATGGTGCC
GAACCTCGTGCCGTTCGTGTCGCATCTGTTCGACATGGGGCTCGATGCAATCGGGCGGGT
TGTGATGGGGTGGCGGTGAGGCGGTGACGTGCGGGGTGGCTTCCATTATTCCGCGCGGCC
GGCAAAAAACCTGCGGGATGGAAGCCTGCGCCGCAAGCGAAGAATCCTCTTTGCGCACGG
TCCCACACCCTTGCGGGACAACGACGACCTGCCCGACTAGCGCCGAACGCGCCCTTTTTT
CGTCGTCTCCGTCGGCGCACCGCGCGCCGACGATCGCTGCCACCCCGCTGCGCTGCGCAT
GCGGGCTGCGGGCCTGCGAATCGCAACCGTCGTCGGCCCACCCCACCCGCATCGGCCCTT
GACCTGCGCCGACCGACTCGCTAGCGTTTCGGGTTTGCCCGGGCGGCGTTATCGCCGATC
CCGCGACCGCGCCCGACGTCCTGGTGCGCGCGGCCGGGCCCCCGATGGAAAAGACGATGC
AGAAACTCGATGCGGCGAACCCGCAGGCGATGTCGACGGATTTCACCGCCGACAACGTCG
CGCGCCTGAAGGCGCTGTTCCCCGAACTCGTGACCGAAGGCCCGAACGGCGCGTCGGTCG
ACGTCGACGTGCTGAAGGCGCTGGTCGGCGACCGCACGGTCGGCGACGCCGACGAGCGCT
ACGGCTTCCACTGGCACGGCAAGCGCAGCGCGCGCCAGGCCGCGCTCACGCCGTCGACGG
GCACGCTGCGTCCGTGCCCCGACGACAGCGTCGCGTGGGACGACACGCGCCATCTGATGA
TCGAGGGCGACAACCTCGACGTGATGAAGCTGCTGCACAAGAGCTACGCGGGCAAGGTGA
AGCTCGTCTACATCGACCCGCCGTACAACACCGGCAGCGATTTCGTCTATCCGGACGACT
TCAGCGACAGCATCCGCCACTACCTGTCGATCACCGGTCAGGCCGAAGGCGGCGTGAAAC
GCAGCACGAACACCGAGGCGAACGGCCGGTTCCACACCGACTGGCTGAACATGATGTATC
CGCGGCTGAAGCTCGTGCACGCGCTGCTGTCCGACGAAGGGCTGATCGTCGTGCACATCG
ACGAACACGAAGTGCATGCGCTCGTGCTGATGCTGCGCGAGATCTTCGGCGAGGAGAACG
AGCTCGGCGTCGCCGTGTGGGACAAGCGCAATCCGAAGGGCGACGCGCGCGGCATCGCAT
ATCAGCACGAATCGCTCGTGCTGTTCGCGCGCAACGCCGAGACGCTGCTCGAGCGCGCGC
CGCTGAAGCGGCCGAAGCGCAACGCGCAGCGCATGCTCGACGCCGCGCACGACGCGATGT
ACCGCAGCGGCAATCCGAAGGACGCGCAGAAGGCGTACCGCGCGTGGCTGAAGGCGCAGA
CCAATCTGTCCGGCGGCGAGGTGATGTACGACCGGCTGTCCGCGGACGGGCGCGTGTACC
GCCTCGTGTCGATGGCGTGGCCGAACAAGAAGAAGGCGCCGGACGAATACTTCACGCCGC
TGATCCATCCGGTCACCGGCAAGCCGTGCGCGATGCCGGCGCGCGGCTGGCGCAATCCGC
CGGCGACGATGCAGGCGCTGCTCGAGCGCGGCCAGATCGAATTCGGCCCCGACGAGACCA
CGCAGCCGCAGCGGATCTACTACCTCGACGAGAACATGTACGAGAACGTGCCGTCGGTGC
TGCCGTTCGCCGGCTCCGACGACGCGCTGCTGAAGGCGCTCGGCATTCCGTTCGAGCAGC
CGAAGCCGGTCGATTTCGCGGCGGCCGTGATCGGCTGGTGCACGCGCGGCGACGACATCG
TGCTCGACTGCTTCGCCGGCTCCGGCTCGACCGGCCACGCGGTGATGCAGGTGAACGCGA
CCGACGGCGGCGCGCGTCGCTACATTCTCGTGCAGCTGCCCGAAGCGCTCGATCGCCGCG
ACAAGGCGCAGCAGGCGGCCGCCGATTTCTGCACGAAGCTGAAGAAGCCGCCGACGCTCG
CGGAAATCACGAAGGAGCGGCTCCGCCGTGCCGCGCAGCAGGTCGCGCGCGATTATCCGG
AAAGCTATGGCGACCTCGGGTTCCGCGTGTACCGGCTCGACACGACGAACGTGATCGAGT
GGGATCCGCGCCGCGACGATTTCGACCATGCGCTGTTCGCGTCGGTCGAACACGTGAAGA
CCGGCCGCACCGACGACGACCTGCTCGCCGAGCTGACGCTGAAGCTCGGCCTCGATCTGT
GCACGCCGGTCGAGCATCACGTCGTCGCCGGCAAGACCGTGCATCTGATCGGCCGCGAGA
TCGTCGCGTGCTTCGATGCGCGCATCGCGCGCGACGATGCGGGCCCGCTCGCGGACGGCA
TCGTCGACCTGCTCGACGCGAGCGGCGCGACGCGCGACGTCACGTGCCTGTTCCGCGACA
GCGGCTTCGTCGACGACGTCGCGAAGCTCAATCTCGCCGCGCTGCTCGATCAGCACGGCG
TGAAGCGCGTGCGGAGCCTGTGATGCGGCTGCACTTCGAAGCGGACCTCGACTATCAGCG
CGACGCGATCGACGCCGTCTGCGACCTGTTTCGCGGGCAGGAGTCGTATCGCGGCGACTT
CAGCGTGCTCGCGAACGCCGCGCCCGGCACCACGGCCGCCGCGCAGGGCTCGCTCGGGTT
CGCGGTGTCCGAGCAAGGCGTCGGCAACCGGCTGTCGCTGACCGACGACGCGCTCGCGCG
CAATCTCGCCGACGTGCAGCTGCGCGGCGGGCTGCCGCCGTCCGGCACGCCCGGCTCGCG
CGATTTCACCGTCGAGATGGAGACCGGCACCGGCAAGACGTACGTGTATCTGCGCACGAT
CTTCGAGCTGAACCGCCGCTACGGCTTCACGAAGTTCGTGATCGTCGTGCCGTCGATCGC
GATCAAGGAAGGCGTGCACAAGACGCTCGCGATCACCGAGGATCATTTCCGCGCGCTGTA
TGCGGGCGTGCCGTACGACTATTTCCTGTACGACTCCGCGAAGCTCGGCCAGGTGCGTCA
CTTCGCGGCGAGCGCGGCGATCCAGATCATGGTGATGACGGTCGCCGCGATCAACAAGAA
AGAGATCAACAACCTGTACAAGGACAGCGAGAAAACCGGCGGCGAGAAGCCGATCGATCT
GATCCGCGCGACGCGGCCGATCGTGATCGTCGACGAGCCGCAGAGCGTCGACGGCGGGCT
CGAGGGCCGCGGCCGCGAAGCGCTGGCCGCGATGCATCCGCTGTGCACGCTGCGCTATTC
GGCCACGCACGTCGACCGTCATCACATGGTGTACCGGCTCGACGCGGTGGACGCGTACGA
GCGCAAGCTCGTCAAGCAGATCGAGATCGCATCGGCGATCGTCGAGGATGCGCACAACAA
GCCGTACGTGCGGCTCGCGGGCGTGTCGAACCGGCGCGGCGCGATCAGCGCGCGCGTCGA
GCTCGACGTCGCGACCGCGGCCGGCGTGAAGCGCCAGATCGTGTCGGTGACCGACGGCGA
CGATCTCGAGCGCGTGACGCGCCGCGCGCTGTACGCGGGGCTGCGGATCGGCGAGATCCA
TGCGGCGAAGGGCGCCGAATACGTCGAGCTGCGTCATCCGGAAGGCGAAGCGTTCCTGTC
GATCGGCGACGCGTTCGGCGACATCGACACGCTCGCGGTGCAGCGCGAGATGATCCGCCG
CACGATCCGCGAGCATCTCGACAAGGAGCTGCGGCTCGCGGAGCGCGGCGTGAAGGTGCT
GTCGCTGTTCTTCGTCGATTCGGTCGAGCGTTATCGCCGCTACGACGAGAACGGCGCGCC
GGTGAAGGGCGAATACGCGCTGATCTTCGAAGAGGAATATGCGCGCGCGGCGCGCGTGCC
CGCGTATCGCGCGCTGTTCGACGGCGTCGACATCGCGCGCGAAGTCGAGCGCGCGCACAA
CGGCTATTTCTCGATCGACCGCAAGGGCGGCTGGACCGACACGAGCGAGAACAGCGCGAC
GGCGCGCGAGAACGCCGAGCGCGCGTACGGGCTCATCATGCGCGAGAAGGAAGCGCTGTT
GTCGTTCGACACGCCGCTGAAATTCATCTTCTCGCACTCGGCGCTGAAGGAAGGCTGGGA
CAATCCGAACGTGTTCCAGATCTGCACGCTGCGCGACATCCATACCGAGCGCGAGCGCCG
GCAGACGCTCGGCCGCGGGCTGCGGCTCGCGGTCGATCAGGACGGCGAGCGCGTGCGCGA
TCCGGGCGTCAATACGCTGACCGTGATCGCGACCGAACGCTACGAGTCGTTCGCGGAGAA
TCTGCAGAAGGAAATCGAGGCCGACACCGGCATCCGTTTCGGGATCGTCGAGGAACACCA
GTTCGCGGCGCTGCCGGTGCAGGAAGGCGACGGACCCGCGCACGCGCTCGGCATCGAGCT
ATCGCGCGTGCTGTGGACGCATCTGCACGAACAGGGCTACGTCGACGCGCAGGGCAAGGT
GCTCGACCGGCTGAAGGATGCGTTGCGTCAGCGCGCGCTGGTGCTGCCCGCTGCGTTCGA
ATCGCTGCGCGCGCCGATCGTCGCGATGCTGCGCAAGCTGTCCGGCCGCTTCGCGGTGCG
CAACGCGGACGAGCGCCGCGCGATTGCGCTGCGGCGCGACGCGTCGGGCAAGGCCGTCGT
GTTCGGCGACGACTTCCGCGCGCTGTGGGACCGCATTCGCCATCGCACCGTGTACAGCGT
CGACTTCGACAACGCGAAGCTCGTGCGCGACTGCACGGCCGCGCTGCGCGACGCGCCCGA
CGTCGCGCGCGCGCGGCTGCAATGGCGCAAGGCGGAGATCGACATCGGCAAGGCCGGCGT
CGAGGCGATCGAGGTCGCTGGCGCGGGCACGGTGCTGCTCGACGAAGGCGAGCTGCCGCT
GCCCGATCTGCTGACCGAGCTGCAGGATCGCACGCAGCTCACGCGCCGCTCGCTCGCGAC
GATTCTCGCCGACAGCGGCCGGCTCGACGATTTCCGCGTGAATCCGCAGCAGTTCATCAC
GCTCGCGGCCGATGCGATCAATCGCTGCAAGCGGCTTGCGCTCGTTGCCGGCATCGCGTA
CCGGAAGCTCGGCGATCGGCACGTGCATGCGCTCGAATCGTTCGAGAGCGAGGCGCTGAC
CGGCTATCTGCGCAGCCTGCGGCTCGATGCGCGCAAGTCGATTCACGAGGCGGTCGTATG
CGACACGGATGCGGAGCGCGCGTTCGCCGATGCGCTGGAAGCGCACGACGGCGTGAAGCT
GTACGCGAAGCTGCCTGCGTGGTTCCGCGTGGCGACGCCGCTCGGCAGCTATCACCCGGA
CTGGGCCGTGCTCGCGGAACAGGACGACGGCGAGCGGCTGTACTTCGTCGTCGATACGCC
GAACGCCGACGGCGACACGCCGAGCGAGGTCGAACGCGCAAAGCTCGCGTGCGGCGAAGC
GCATTTCCGCGCGCTGGCCGACGGCGACGATGCGGCGACGTTCGTGCGGGCCAGGGACGT
GGAGGCGTTGTTCGATGCGGCGATGCGGCGGAGATGAAGCTCGGCGCGGCGATGAGCAGC
CTTTTTTCGGCGCGCCGTATGGCTGCGTGCTGTCCGAGCAACGACGCGTCGGCGTCACTG
AAGGCTGAGGTTCCGCCGACGTCTGCGGATCGCTAGCGCGCGTGGCGACGTACCGCGGCT
CAACGCCGCTTGCGGAACCAGCCAGCTACGCGACCGCGGCTGCGCCACGCAAACCAGCCG
ATCAGCGTCGATAACGAAACGTTGATGAACGAAACGAGCACCATGTAGGTGAACGTCAGG
TCTTCCATCGTTCCGGTGTCTGCGGGATTCAGCTGGGTGACGAGATAGGCGAATCGCGCC
ATCCAGCCGGGCCAGCTCGGAAAAAGATCGAGATGGCGCGACCACACGATGCCATACGCG
ACGGTGGCGAACGTCAACCACGCGAGCAGCATGCCGACGCGGACGACCGGCTTCATCGGA
CGATGACCTTCCCGTACGTCGAAACATCGGTGCCCGGAATCCGGACGCCCTTTACGCCGC
GCAGCATTCCTTTGATGACATTGAAGTCGGCTTGACTCTGGATCGTGATGCACCCCTTGC
TCAATCCTCTGCCGACCGCAGGATGCAACCGGAAGTGGCCACGGCTCACACCGTTGCAGA
ACGTTTCGTCATCGATTCGTCCGTCGTCCGCGTAGAGTGCGAACCAGTCCGACCTTCGGT
CAAATGCTTCGTACAGCCTCCCCAAGCGCCCTCCGGATCGGCGATCGACGATGTAGTAGG
TGCCGATCGGAATGGGGCCGTGATCGGGCACGCACATGTCGCGCCGCTTGTTGGCGTGAT
CGGCGAGCCCGGAAAACGCACGGAATGAACGTCCTGCGATCTCGAACGCGCTAGTGGGTT
GATCGTTGAGCGTGAATGAGCAGAGGTGCATAACCGTGCCAGCCGACGAATGAAAGAATC
GATGCTAGCACCGGGTTTTTCGAGATCTTTTATCGAAAAGTTGTCGGCCACGCTCACGAT
CACGGGTTGCATGAGAAAGGCGCCCTCCAACGCGCATCGCGAAAGCCCGATATCGATCCG
GGCTTCAGCATGTGCTTCGGTCGGGCGCCCTTGTCGTCTGCGCGCGCACCGCGCTTACAT
TGTCGTTTTACCGAACGCGTTTCGCTTCGAATGATTGCCGTGCGCGGTCGTGTGCGCTGA
ATGGCCGTGCGTATGTCCGCGGCCCGGCTGTACGCCGGCGCGATCGGCCATCGTATCGGA
ACGATCGGCCGCACGTGCGAGGCCCTTGTCGCGATCGCCGGAGCGGAAACCGTTCGAGTT
GCTCAGCGCTTCGCCGCTCATGTGGCCGCCCGACATGCCGCCCGCATTGCCGCCGGAACC
GCCGCCGTTGCCGCCCGCCGCTGCATGCGCGGAAACCGCGCCGACGGCGAGCAGCGCAGC
GGTCAGCACGGACAGATATCGTTGACGTTTCATCTTGTGCTCCGTTGTGACGCGTTCGCG
TGATTGCATTTTATGAACGCGGAGAATGCGCGCCGCAAGACGTTGTAAATGATCGTGACG
GCGCGCGTTGCCGGTTATGGTCGGATCGAACGACGCGGGGCCGTCACGACGCCGCGCGCA
CTGTCACGCGACGTCGGCGCTCAGTCCCAGCGACCGTGCCAGCCGCGGTCGTGCCACGCG
CGCTCACGCCATTCGTGCTCGCGCCACTCGCGCCGACGCCATTCGCGTTCGCGCCATTCG
CGCGCACGCCAGTCGTCGTAGCGATAGCCGACCGGTGCATACGCAACGGGTGGCGGCGGA
GCCACGTAGACCGGTGCGGGCGCCGCGTACGCGCCGGGCACGCCGATACCGACCGACAGA
TCGACATGCGCCGATGCGACGCCCGACGCCGCGAGCGCGGCGACACCGAGAACTGCACCG
AGAAGAAGTTTCTTGCTCATCTCGCGACTCCCTGCACGTGTCGTGCTTCGTGTGAATACG
GTTCGGAGTCTAGGCAACGGTCGACGACACAGGTGAAACCGGTGTGCGAGAGCGGTAACG
GACGTTTACGCGCCGCGGCAACGTGTTGTTGCGCAACGGAAAAGCGGCTTTGAACAGACG
TTGCGAACGCATACGGCGCCGTGAAAGAGCGCGCTTCGGCGCTCGATCGAGTGAGTGAAC
GAACGAGCGACCGAAGGCGACCCGACGCGCGAAGCGAAACGGAATCGAACGAAAAGGCGA
GACGAGACGCAAACCGCCCGCACCGTCGCGGCGCGGTTCGCTTGAACCGCCGCTACGCGC
GAATATCGTCGACGCTACGCAGCCAATGCACGCTGAACAGCTTGTCCGCGTCGGTCCACA
CGGTATCCGGCTCGAATCCCGCGCGGCGCGCGATCGCGTGGAAACCGTCGATCGTGAACT
TGTGCGAGTTCTCCGTATGGATCCGCTCGCCAGCCTCGAAGCGGAACGTATGGCCGCGCA
CGTGCACGGTCTGCGCGACGTCGCTGACCAGATGCATCTCGATGCGCTGCCGCTCGCGAT
CGTAGAACGCGCAATGCGAGAACGCGTCGAGATCGAAATCCGCGCCGAGTTCGGCGTTCG
CGCGCACGAGCAGGTTCAGGTTGAACTGTGCGGTCACGCGTTGCGCGTCGTTGTACGCGC
GATGCAGCGTTTCCTCGTCCTTCACGAGATCGACGCCGACCAGCAGACCGCCGCCGCGCA
GCAGCCGCGCCGCATCGCGCAGGAACGTGTCGGCTTCCTCCGGCGAGAAGTTGCCGATCG
TCGAGCCCGGAAAAAAGCCGATACGCCGCCGCGGCGACGCGCTCAGTTCGGCAAGCTGGT
CGGCCTTCGTGTAGTCGGCTGCGATCGGCGCGACGTCGAGCCACGCATACGCGGCACGCA
GCCGCGCAGCCGCGCCGTGCAGATAGTCGGCCGAGATGTCGATCGGCACGTAGCGTGCGG
GCGCATTCGCGTAGTTGCCGGCGAACGCGTCGAGCAGGATGCGGATCTTCTCGAGCGACC
CGGCGCCGAATTCGACGATGTCCGCATGCGGGCCGACGCGCTGCACGATCTCGGCCGCGC
GATCGCGCAGAATCGCGAGCTCGGTGCGCGTCGGGTAATACTCGGGCAGCTCGCAGATGC
GGTCGAACAGCACGGAGCCCGTCGCATCGTAGAAGTATTTCGGCGGAATGCTGCGCGGCG
TGCGCGACAGCCCGTCGATCAGATCGCGCTCGAACGCGCTCGGCCGCGAATCGCGGGCGG
AGGATTGCAGGCCACCGCTCGTGGCCGTCAGGTCAGACGTCTCGCGCAAGTCGCACTCCC
GTGAATTGCCAGCGCGCGGCCGGCGGAAAGAAATTGCGGTACGTCGGCCGTTCGTGCCCG
GGCGGCGTCGCGATGCTGCTGCCGCGCAGGACCTGCTGGCCGACCATGAACTTGCCGTTG
TATTCGGCCGCGACGCCTGCGAGCGGCCGGAAGCCCGGATACGGCTCGTACGACGAACGC
GTCCAATGCCACACGTGGCCCGAGCATCTAGGCGGACGCCGTCCGCGCCGAAAGCCGCCT
CCCATTCGAAACTCGGTCGGCAGCCGCGCGCCCGCCCATTCCGCATACGCGGCGGCCTCG
TAGAAGCTCACGTGACACACCGGCGCATCGAGGCGCGAGCGGCTCGACGCCGTGCAGCCC
GAAACGTGCGCCATCCGTGCGGCGCCGCCGCACCGTCGTCGGCGGGCAGCCAGTATGCGG
GCGCTTGCCACCCTTCCCGCTGCACGGTCGCCCAGCCGTCGGACAGCCAGAACTCCGGAC
GCGCGTAGCCGCCGTCCCCGATGAACGCCGCGAACTCCGCATTCGTCACGAGGCGGTTCG
CGATTTCGTAGGGCCGCACGAGCGCTGTGTGACGCGGGCGTTCGTTGTCGAACGAGAACG
CGTCGCCGTCGTGGCCGATTTCGACGAGGCCGCCCGTCTGACGCAGCCAGCGCAGCGGGC
CGGCGTCGCCGGCGGCGAGCGCGTGCGTGTCGGCTTCGCCGCGCGGCCGGAAAGCCGGCT
TCAGCGGGTTGCACGAGAACGCATGCAGCATGTCCGTGACGATCAATTCCTGGTGCTGCT
GCTCGTGATGCAGCCCGAGCTCGACTTCGGGTGCGATCGTGTCGAGCAGCGCCGAATCGG
CGTCGGCGAGCGCACGCAGCATCGCTTCGTCGACGTGCCGTCGATAGGCATGCACTTCCG
CGAGCGACGGACGCGTGAGCAGCCCGCGCTGCGGCCGCGGATGACGCGGGCCGAGCGCTT
CGTAATACGAGTTGAACAGGAACTGGAAGGCGTCGTTGAACGGCGCGTAGCCGGGCACGC
GGCGCATCAGCACGACCGTTTCGAAGAACCAGGTCGTATGCGCGAGGTGCCACTTCGTCG
GGCTCGCGTCCGGCATCGATTGCACGGCCTGGTCTTCGGCGGACAGCGTCGCCGTCAATT
CGACGCTATGGGCGCGCACGTGTTCGTAACGGCGCTGAAGCTGGGATGCAGGGAGGCTCA
TCGGTTTACCGTCCACGTCGCGATTCGCTGCGTTGCGTTGCCGGAAAAGGGAAAGCCTCG
CGCTCGATGCGCGCGGCTGACGTGCGTCGTTCGTTGCTGCGTCGTCGGGCATCCGGCGCG
CGCGCCGGGCCGCCAAGGCGGCGTCGTTCCGTGTGCCCGTGCGAGACAGTATGGTCCAGA
AATGTGAACGTCGCGAATCGGATTTCGGATCAAACCAAAACGAAAGAAGAATGAAAGTAT
TTGCCCGGCTGCATGCGGAAGCGGCAGTGAATCGCCGACCCTCGTGCGGCGGGGCCGGCG
CGTCGCCGCAATGCGCGTGCCCGCCCGCACGGCTGCTGACGGCTTCTGACATTGCTATGA
CGAACGCGAGCGCTCGGCGACGCACGGCTTCCGTCCGACGAACGGTGTGCCGCGGCGCGA
TGCGGTCTCGCGCCAAGCTTCGATTGCCAGGCACGGCCGCACCGCACCACTGCTCGCCTT
CCGTTCCTTCGTCGCCTGCGTTGAAAAATTTTTCGTCCGCATGTCACACGGACCGGGTGC
TCGCTCGTCATGTCACCGGAACCCACACCAAAGGAGAAGGACCATGACCGCGAAACTCAA
TCCGTTTGCCGCCGCCCCTGCGCTGATGAAGGACTGGATGACCGTATCGGTCGCCGCTGC
CGCGAGCCTCGAGCCGACGCTGATCGAGCTGGTCAAGATCCGCGCGTCGCAGATCAACGC
GTGCGCGAACTGCCTTAACATGCACACCGTCGAGGCGCGCGCGCAAGGCGAGACCGAGCA
GCGCATCAACCTGCTGCCCGCGTGGCGCGAAGCGCCGTGCTACACCGACCGCGAACGTGC
GGCGCTCGGCTGGACCGATGCGCTGACGCGATTGTCGGAAGGCCATACGCACGAAGCCGC
GTACGCGGCGCTGAACGACCATTTCACGCAGGAGGAACAGGTGAAGCTCACGCTGATGAT
CAACGTAATCAACGGCTGGAACCGGCTTGCCGTCGGTTTCGGGCTGTGGGTCGATCCGGC
CGAGGCGAAGGCCGCCGCCGCGAAGATGGTGGCGTGATGGCGCGCGTGGATCCGGCCGAC
GACGAGACCGACGCCGACGCGCGCGCCGACGCAACTGCGAGTTTCGACCCGCTGCGGCGG
ATGCTGATCCGCGTCGCGTACCGGATGCTCGGTTCCGTCGCGGACGCCGAGGACACCGTG
CAGGACGCGTTCATCCGCTGGATGGTGGTCGACCGCACCGAAGTGCGCGTGCCCGAGGCG
TTCCTGCGCCGGATGGTGATGCGCATGTGTCTCGATCAGCTGAAGTCCGCGCGGCGTCAG
CGCGAGACCTATGTCGGCCCATGGCTGCCCGAGCCGGTCGTCGACGAGGACGAACAGGAA
GACGTGACGCTGCCGCTGATGCTCGCGCTCGAACGGTTGTCGCCGCTCGAGCGCGCGGCG
TTTCTGCTGCACGACGTGTTCGGCCTCGAGTTCGACGAAGTCGCCGCGACGATTCAGCGC
GAACCGGCCGCGTGCCGGCAGCTCGCCGCGCGGGCGCGCACGCACGTGCGCGATGCGCGG
CCGCGGTTTCGCGTCGAGAAGCAGCGCGGGATCGAGCTGGCCGAAGCGTTCTTCGCGGCG
TCACGCAGCGGCGACATGCGCGCGCTCGGCGCGATGCTCGCCGAGGACGTGAGCCTGCAT
TCGGACGGCGGCGGCAAGCGCGTGGCCGCCGGCAAGCCGGTGTTCGGCTTCGAGCGCGTG
ATGAAGGTGCACGAGTATCTGGCCGAGGTGTTCGCGACGCACACGTCGAAGCTCGTGCGC
GCCGGATTCGTCAACGGGTTGCCGGGGTTCGTCACGCTGGAAGCCGACGGCGAGTTGCAG
ACGACCGCGCTCGAAATCGAGGACGGCAAGATCGTCGCGATCTACGTGGTGCGCAATCCG
GACAAGTTGAAGCATCTGCATTGAAGCGCGGCCGCGCGTCGCGGGACGGCGTTCGATCCG
CGGCCGCGCGCTGCGTCGCCGCCCTCCTCGGTTTTTGCGCCGTTGCCGGGTCTCGGTTAT
TCGATGCCGACCGCCGCATTGGAAAGCATGAGGACCACATAGCCGAGCGCGGGCGTCGCG
ATCGCGAAGCCGATCGCCGCGAGCCAGTTCGTGCCGCCCTGCGCACTCAACAGCGCGAGC
AACGATTCGCGCGACGACGCGCTCGGCCGCCGCTTCTCGATCCGACGCTCGACGTGCGTC
CTGTAGATGCCGTTCGCGCACCAGCCGAGCGTGACGGCGATCGCGATCGTGACCGGATCG
AGCGACGTGGATGCGACGTATGTCGGGAAGAACAGCAGTTCGACGAACAGGATCGCCATC
GTTGCACCGAGCACGGCTGCCGCCTGCCAGTACATGCAGCGATACGCGATCCAGATCGGG
CCGAGAAAGCACGCGGCCCAGTTCCACGACAGGCGGTTCTTGCGCGACGCGGCGATCGCC
CATTTGTTTTCGTACCACGCGGCTTTCTTGCCGACATAGGCGGCGATTTCTTCGCTGCTC
GCGGACGATGCGGTTGTCGTGATCTCGGACATGATGGCGTGCTCTCGGTCGCGCGGGACG
CGCGTTGTCGTTTTGATGGGTCGTGCATCGCGCGCCGTTCGACGCGCGTCGGCGATGCGC
ACGTGATTCTACTTGGCCGGCGAATGGCCGTTGTGTGGGCGATGAGGAATCGGGATCGGC
GACGAAGGGATTGGCCGCGAATTATGTCGTGCGCGGAAGGTGCGCACGTTTTCTTTTCAA
GTCGGAAAAGAAAAACGCCACGCGATGTTGCCGCGTGGCGTTCCTATGTTTGGCGAGCCG
GATTGCCTGTAGGCAATGCGTGCCGCCGACCCCTTCGATTTGTTCGTTGGTAGGCTCGAT
TGGATTCGAACCAACGACCCCCACCATGTCAAGGTGGTGCTCTAACCAACTGAGCTACGA
GCCTAAGAAGCCGCGAATTATAGAGACGCTTCGTGGGGAGCACAAGCCCCCTTCGTGAAA
ATTTTTCGTGCTCGATCGCGTCGCGCCGGCGCGTGGTCTCGCGGACATTGCCGGCTTTCG
TGCGCAGCGATGTTAGGGCGGGCACAGCAAAACGCGTCCGCGATGCGGCGTTATCCACAT
TCACATCTGGATAACCGTTCGGCAAGCCTCTGGATTCACAGTGGAACGATTGAGGATATG
TCGGCGATGCCGGGAAATCGGCGACAAGTTGTTCTGTGCTGCACAGAGCTGTGCACGCGG
ATCGCCTGTGGTTATGCATTGCGCTTCGTGTCGACGATTCAGCAGGTTATCGAGGTTATC
CACTGTGACGCGAGCCGCTTGTTAACTACCACTACGTATATATACGAACTGCTGTTAACG
CCTTGGGATAAGCACAGTCGCGCGACTGTGATCCGTGCGGGTTGTGTGCTGCTGGTGGAG
AACCGTGCCGCTGATGAGCGGCTCGCTGCGTCTATAGAATCGCCGGGTCCGGGCGAGCGC
GTGCTCGATGTGAATGAAAAGCGGTTGTCGTGACGAAATACACGTCTGCTCGCGAGCGAC
GAAATTCGGACCGAGTTCCCCGAGTCGCCGTCCACGTCTGCATCGAACCGCGATTTCGTC
GAGTAAATCCGAACGGGCGGCATCTGTCCGGTTTCCGGCGAATGGCAGACGGACGAATAC
GGCGGCAAGATCGCGCGTGTCGAAGCCGGTGCGGTGATGCCGGACATGTCCGTCAGGGGC
GATTTGGGCGAACTCACGATGCGCTGGGTGACGTGGCGGCTGGTGAAGCATTCGTAATGC
CGAGATGCACCGCAGACTCGCGCGACTCGAGCGCGCCGTGACCGCTGGGGAAGTCGCTAA
TCCGGCCGTTTACGCATGTGGACAACCGAACGCGATCCGGATCGAAACGCTGTGCGTCAG
ACGCGGCGATTGCATGTGGATATCGCCGCCGAAAACCATTCCAATTGCTGTGTATCGCAG
AGGCGAGCAACTCGACGAACGCCGGTGCGCACGAATACGACGGCGGATGTGGATATCCCG
ATCCGAAACGACGACGAACGCTGTGCAGCGGAGTCGGCAACATCCGACTGGCACCACATG
CATTCGCGATGAAATCCGCCGTGTGGACAACGACCAACAAAACAAGCCGAAACGCTGTGC
GCCCGAGTAGAGGACGTGAGCGCTATCAAGCCGACCACGCTGGGATCGCTGAGCCGGAAG
CGAGGTGAGCGCCGTCAGCCAATCCTGCCCGGCGCCCGTCAAGTCTGCTGATCAAGCACC
CGCACGACGGCCTTCTCCGCGAGACTATCCGCCGGCCCAACGACCGCGAAATTCATCCCG
TTCACCGACCCATATCGCGCGAGCAGTTGTCCATCCACGCGTTCGCCGGCCGCCATCAGC
CGCTGCGCCGATTCCGGCGGCCGCAGATAGAAGCTCAGCATGCGCCCCGCATCGTCCTGA
TACAGCACCATCGCGGCCGCGCCGTGCCCGGTCGCGAACAGCCGTCCGCCGACCGGCCTG
AACCCCGCCGCGCTCAGATCCGGCAGCACCGCCGACTTCCCGACGCGCGTGGTGAGCCAC
GCCTGCAATTCGCCCGCACTCGACGGCTTGAAATCGACCTTCGCCGCCCGATCGACGACC
ATCATCCGGTACGCTTCGACCGCGTCGCTCATCGGCGCCACGGCCGGCGGCGCATTCCAG
CCGCGCGCCTGCCACCCGCCGAACGTGCCGAGCCCGATGCAGAACACGAACGAAGCGGCC
ATCGCGAACCGCATCCGCGTGCGCTCGGCCCGCTGCGCGCGGATTGCCGCCGGATCGAGC
GCCGGATTGTCGTCCGGCATCCGCACGCTTTCCAGCGCCGCGCGCAAGCGCTGCGCATCC
TGCCGCCATTGCTTCACCTGTTCGGCCCGCTCCGGATGCAGCGCGAGATACCGCTCGACC
GCGGCGCGCGCGTCGCCGTCGAGCTGCCCGTCGACATAGGCCTGAAGATCGTGTTCGTCG
GGAGGAATGTTCATTTCTTCATCAACCGCAAAGAAGGGGCAGGAAGCTCGCCGTCGCTGA
GCTGACGCAGCGCCTGGCGCGCGCGGGAGAGCCGCGACATCACGGTGCCGATCGGCACGT
CGAGCAGATCGGCGACTTCCTGATACGTGAAGCCTTCGACCGCGACCAGCAGCAGCAGGC
TGCGCTGCTCGTCGGACAGCCGCCCGAACGCCTCGAGCGTCGCGCGCGCGGCCACTTCGC
GTTCGGCGGACGGCCAGTGCGGCTCGTCGTCGTCGCGGATGCGGCCGAGCAGCCACGCGT
AGCGCTTCGCGCTGCGTTTGCCGTCGAGAAACTGCCGGTAAAGGATCGTGAACAGCCAGC
TGCGCAGCGACGCGTCGTCGCGGCGGCTCGTCCAGCGCGACAGCGCGCGCTCGAGCGTCG
CCTGCACCAAATCGTCGGCCGCGTGGACGTCGCGCGCCAGCCAGAGCGCGAAACGTCGCA
GCCGGGGGATGAGTTCGCGTAGCGCGTCGTCGTCGAGGGCGTGTGAGGGCATGGCCGGGC
CGGTTGCCGAAAGCGTGGAGATGCCGCGTAGGACGCCGGTCGGCGCCGCCTATTCCATCA
GCATACGAAAAATTTTGTTCATGGAATAAAGCGGCTTGGGCGGCGTCCTACGCGCGTTCG
ACAATGATCTGACGATCGGGAGTGAATTCATGGAGCGATCTTCTTCCTCTTCGCCGCCGC
CGCGCGAGCCCGGCCCGCGGCGCGTGGCGCTGGGCCGTGATCGGCGGCGCGGTGGGCAAG
CGTTGCCGTCGCATTCGGGGGTGACGCCGGCTGAAATGCTCCAAGGGATCTGCGGGAATA
CCTCTCCACAAAGGAATGCGGGCTCCCTGGGGAGGGGTGTCGGCTTCCAGGGGCAATCAC
GCGAAGGGCGTATGCGTGACCGGCTNNNNNNNNNNNNNNNNNNNNNNNNNNNNNNNNNNN
NNNNNNNNNNNNNNNNNNNNNNNNNNNNNNNNNNNNNNNNNNNNNNNNNNNNNNNNNNNN
NNNNNCTGTCGCGCGTTCTTCAGGCGGGCGCACTCCGGTGGTCGGGCGGTTCGCGTTGTC
GGGCGGCAATCCTTATGCGCCCGACAGCAGCGTGCCGATCCGCAGCCTCGCACTGAAGCT
CACCGCGCCCGACGGCGAGCAATGGCGGAACGGGATGAACGCGATGCCCGTGTTTCCCGT
CGCGACGCCGCAGGCGTTCTACGAGCAGACGGTCGCGACCCGGCCCGATCCGAAGACAGG
CAAGCCGGATCCCGCGAAGGTGAAGGCGTTTTTCGCCGCGCATCCGGAGACGGCCGCGTT
CCGCGAATGGATCAAAGGTGCGAAGCCGAGCGCGAGCTACGTCACCGAGAGTTATTACGG
GCTGAACTCGTTCTATTTCGTCGACGCGGCCGGGCAGCGGCACGCGGTGCGGTGGCGCGT
CGTGCCGGAGCAGACGGCCGGCGCCGGCGACGTCGCCACCGCAGCGGATCCGAACGTGCT
GGAGCAGGACCTGACGCGGCGTATCGCGGATGGTGCGCAGAAGTGGAAGCTGCTGGTCAC
GCTCGCGGACCCGGGCGATCCGGTAGACGACGCGACGAAGGTCTGGCCCGCGCAGCGGAC
CACGATCGACGCGGGCACGCTCGTGCTGGATCGCGTGGAGCCGCAGGACAGCGGGCCGTG
CCGCGACGTGAATTACGACCCGACGGTGCTGCCGCAGGGGATTCAGGTGTCCGGCGATCC
GTTGCTGGCAGCGAGGTCGGCTGCTTATGCGGATTCGTATCTGCGCAGGACGAGTGAAGA
GGCCGGTGTGGCCGGCGCGGCGCGGTTGAGTGCGGAGGGACGGTGATGAAGGCTTCTACG
ACTTTTAGTTTGCCGGCGCGCGTGCTGCATTGGGTGATGGCCGCGATGGTGCTCACGATG
CTGTTCGTCGGCGTGGGAATGGTGGCGTCGGTGTCCGAACGGCACGATTTTCTGGTCGCG
CTGCACAAGCCGCTCGGGATCGCCGTGCTGGTGCTGGTTTGCGTGCGGATCGTCGTGCGG
TTTTCGTCGAGGCCGCCTGCGTTGCCCGAGGATCTGCCGTGGTGGCAGAAGGTTGCCGCG
CATGGGTCGCATGTCGTGCTGTATGCGTTGATGTTCGCGATGCCGCTGATCGGGTGGGCG
ATGCTGTCGGCGGGCGGGTATCCGGTGACGCTCGGCCGCGGCGTGCAGCTGCCGGCGATC
GTCGCCGCGAATCCAGTGACGTTCGCATGGCTCAGGGTCGCGCATCGCGTGCTCGCTTAT
CTGTTCTTTCTGACGTTCCTCGCGCATTTTGGCGCGGCGCTTTATCACGGGTTGATTCGG
AGGGATGGGGTGCTTAGGGCGATGGTGGGGAGGTGACGCGCGGCAGATTGCGCTTTGCTG
CTGTGACGGTTGATGACGGTGGGGCGTTGAGCGCCGGCGATGATGTGCGGGCCGGGGAAG
GGCGCGTGGAAAGCTGCTGAACGCCGGGTCAGGCAATCGAACGATAAGGGCCGCTTTGCG
CGGCCCTTGCTTTTTACCGCGCAAACGGGCTCTTTCCGCCCGGCTGATGATATGGCTGCT
CTCGCAGTGCCAGCTCGCTGTAGTCCGGCGTGATGGTGATTTTTCGCGTCACGTGGTTGA
CGTCGAGATACACGCGGTCGCCCGGTTTGAAGCCGAACAGCTTCATGTGCATATCGACGA
CGCTCATCCAAGGCATGTACGGCCAGCCTCGCTTGGGACGGTCAGGGGTGCTGCGAAGGA
GCATCGCGACTACGGTGCTCAGGTCGCGTTCTTTGCGCTTCTTTGGGCGTGACTTATGAT
TGGCGTTAGCCATTTCCGACTCCTTGTTCGAGTTGGTTGTGGTCAGCGGGTCGTATGGGT
GGCAGCCTATGCGGCCCGCGCTTTTTGGCAGTTCCAGTCTACGCGAAGAAGAACTCTTTA
TAACGCTAATCCAGGCGAACTGGCTGAACGGCATAGAGACTATCAGTTGTTGCGAAGTCC
TCGTTTTCCGACGACAAGCAAGCCAACGCCAGTATTTGTGACATTGCTGGTGAGCGAACG
AGGCTATGTCACGCGGATTGAAGACGATCTTCGATCGGCTTGTATGCGAACGTCGGAACG
AACGCGGTGCACGAGCCCTTGAAGGGCGCTAGCAGTAGCGCGTGAGAACCTGTCCGCATT
TTTGTGGGCGAGGCGGTTGAACAGCACGTTATCCACGCGCCTGCATAAATCGCTCGCCGA
ACAGGATAGCAAACTGGTTCATCGCTGATTTCCAGTCGAACGCAGACTGCACGGTCTTGG
CCAGTACGTTGCGCAACGCCAGCCAGAGCAGCTTGATGGCCGCCTCGTCGTTCGGGAAGT
GACCACGGGTCTTGATGATCTTGCGCAACTGCATATTCAAACTTTCTATGGCGTTCGTGG
TGTACACGACCCGTCGAATCTCCGGCGGAAACACGTAGAACGGCACGACGTGCTCCCACG
CGCGTTGCCACGACTGCACGATCGTCGGGTACTTCGCGCCCCAAGGCCCGTCGGCGAAGT
CTTGCAGCGCCTGCCGTGCCGCCTCTTCGCTGGCCGCCGCGTAGATCGGGCGCAGCGCGG
CGGCGAGCACCTTACGGTCCTTGTAGCTGGCGTATTCGAGGCTGTTGCGGATCAGATGCA
CGATGCAGGTCTGAACGGTGGTCCGCGGATAGGCCGCGCTGATGGCCTCGGTCAGCCCCT
TCAAGCCATCGACCACGGCGATCAGGATGTCCTGGCAGCCAGGGCCTATCCGTGATTTCG
TGGGCGGGGCATATCATGAGGTGTAAAAGTCATGGATATGCCAATGAAGAAGAAAAGGCA
AACTGTAGCGCGTCAGGCAGCGGCCCGCGGGCCGCTGCCTGAACTGCCCAAGGAACTGCT
GGACCAACTGGTCAAGGGGCCGATGACGCCGACCGAGGTCCAGGATTTGATGCTGGCGTT
CAACAAAGCAGTCATCGAACGCGCAATGGGTGCCGAGATGAATCTGCATCTGGGCTACCC
GTCGGGCCAGTCCAAGCCGGCCGGGCAAGCCAACGAGCGCAACGGCGCCAGCGGCAAGAC
CGTCATCACCGATCGGGGCCCGGTTCGGGTCAAAGTCCCCCGCGATCGCGACGGCAGCTT
CGAACCGATCCTGATCGCAAAGCATGAGCGCCGCTTCACCGGCTTCGACGAACGCATCAT
CGCGATGTACGCCCGCGGCATGAGCGTGCGCGAGATTCAGGCCTTTCTGGCTGAGAGCTA
CGGCACCGAGGTATCTCCCGACTTCATCAGTTCGGTCACCGACGAGGTGATGGCCGAGGC
GCTGAGCTGGCAGAGCCGCCCGCTTGAGACGATGTATCCGGTCGTGTTCTTCGATGCACT
GCGGGTCAAGATCCGCGACGACGGCGTGGTCAGCAACAAGGCTGTCTATCTGGCCTTGGG
CATTCAGGCCGACGGCCAGCGCGACGTGCTGGGCCTCTGGATCGAGCAAACCGAGGGTGC
CAAGTTTTGGCTCAAGGTGTTCAACGAACTGAAGACACGTGGCTGCCAGGACATCCTGAT
CGCCGTGGTCGATGGCTTGAAGGGGCTGACCGAGGCCATCAGCGCGGCCTATCCGCGGAC
CACCGTTCAGACCTGCATCGTGCATCTGATCCGCAACAGCCTCGAATACGCCAGCTACAA
GGACCGTAAGGTGCTCGCCGCCGCGCTGCGCCCGATCTACGCGGCGGCCAGCGAAGAGGC
GGCACGGCAGGCGCTGCAAGACTTCGCCGACGGGCCTTGGGGCGCGAAGTACCCGACGAT
CGTGCAGTCGTGGCAACGCGCGTGGGAGCACGTCGTGCCGTTCTACGTGTTTCCGCCGGA
GATTCGACGGGTCGTGTACACCACGAACGCCATAGAAAGTTTGAATATGCAGTTGCGCAA
GATCATCAAGACCCGTGGTCACTTCCCGAACGACGAGGCGGCCATCAAGCTGCTCTGGCT
GGCGTTGCGCAACGTACTGGCCAAGACCGTGCGGTCTGCGTTCGACTGGAAATCAGCGAT
GAACCAGTTTGCTATCCTGTTCGGCGAGCGATTTATGCAGGCGCGTGGATAACGTGCTGT
TCAACCGCCTCGCCCACAAAAATGCGGACAGGTTCGGCAGCCACGTGTCTTCAGTTCGTT
GAACACCTTGAGCCAAAACTTGGCACCCTCGGTTTGCTCGATCCAGAGGCCCAGCACGTC
GCGCTGGCCGTCGGCCTGAATGCCCAAGGCCAGATAGACAGCCTTGTTGCTGACCACGCC
GTCGTCGCGGATCTTGACCCGCAGTGCATCGAAGAACACGACCGGATACATCGTCTCAAG
CGGGCGGCTCTGCCAGCTCAGCGCCTCGGCCATCACCTCGTCGGTGACCGAACTGATGAA
GTCGGGAGATACCTCGGTGCCGTAGCTCTCAGCCAGAAAGGCCTGAATCTCGCGCACGCT
CATGCCGCGGGCGTACATCGCGATGATGCGTTCGTCGAAGCCGGTGAAGCGGCGCTCATG
CTTTGCGATCAGGATCGGTTCGAAGCTGCCGTCGCGATCGCGGGGGACTTTGACCCGAAC
CGGGCCCCGATCGGTGATGACGGTCTTGCCGCTGGCGCCGTTGCGCTCGTTGGCTTGCCC
GGCCGGCTTGGACTGGCCCGACGGGTAGCCCAGATGCAGATTCATCTCGGCACCCATTGC
GCGTTCGATGACTGCTTTGTTGAACGCCAGCATCAAATCCTGGACCTCGGTCGGCGTCAT
CGGCCCCTTGACCAGTTGGTCCAGCAGTTCCTTGGGCAGTTCAGGCAGCGGCCCGCGGGC
CGCTGCCTGACGCGCTACAGTTTGCCTTTTCTTCTTCATTGGCATATCCATGACTTTTAC
ACCTCATGATATGCCCCGCCCACGAAATCACGGATAGGCCCGCGCGTGACTTTTCGACGT
AATTCCGGACGTCTTGGGTCGGCTTCGCGAGTCGACGGCCACTTGGCGACAAGGCCCTAT
CTCGTTACAGGCTGGTGAGCTTCGCGATCACCGGACGCCGTGTTCGCGCAGACCCCACCG
ATTGGCGACTCCTGTCCGAACCAGCGACCAAGCGACTACGTCGGCCAACGGACATATGGC
CTTCATCAACGTGCGGTTTCACCATGTACACCATGGTGCATCCGGCGCCCGCGTACCGTT
CATGTGGGTTTAAACATGCTCGGATATGTGTTCCCGCGGTCGCCACATTCGGCGTTCGGG
GCTCTCCGAGCGGTTCGTTAACTCTGCTTGACTCTGGGAATCAGAGTGAGCAATATGCAC
AAAAAATTCCCAGCGACTCAATGAAATCTCCTGATAGCACCTTGGCACTTCAGTACCTGC
ACGAAGCAGTGCGCTACTTCTCGCGAACAGAAATTGCGGAGCGGCTCGGCGTAGGGTCTT
CAACTGTGAGCCGCTGGCTCTCGAAAGCTACTGCCCCGAAGCCATATGTAGTAGACACTC
TGAGGTCGATGCTCCAGCCGTTCGGAACGACTGCGGCAACGGCGGATTTCACCTTCATCG
ACTTGTTTGCTGGCATTGGCGGCATACGTATGGCATTCGAGCTCAATGGCGGGCGCTGTG
TGTTTACCAGCGAATGGGACAGTTATGCGCAGAAGACGTACCACGTAAATTTCCCGGACG
GCATGCCGATTCATGGTGACATCACTGACGTCGACGAAACGAGCATTCCCTCCCATGACG
TGCTACTCGCGGGTTTCCCTTGTCAGCCGTTCAGCATTGCCGGTGTGTCCAAGAAGAACG
CACTCGGCCGCGCACACGGCTTCCAGGACGAGACGCAGGGTACATTGTTCTTCGACGTCG
CAAGGATCATCCAGGAAAAACGCCCGAAAGCATTTGTGCTCGAGAACGTTAAGAACCTGC
AGTCCCATGACAAGGGACGTACTTTTGATGTGATTATCAGGACGCTTCGGCATCAGCTTG
GCTATCACGTCCACTACCGCATCATCGATGGTCAACACTGGACACCACAGCACCGCGAGC
GCATCGTGATCGTCGGATTTAGGGAGCCGACTCCGTTTAGTTGGGAATCGCTTCAATTGC
CTGAGAAGGGCGGGATAAAGATGAAGGATATTTTGCACAAGCTTGATGGCAGTGAGCCGC
GGCTCGAGCACGACGGAGACCGGTACTTTGATCATGAAAAGCAGAAAGTGAATGACAAGT
ACACACTAACGCCCAATCTCTGGAAGTACCTTCAAGACTATGCGGCAAAACACAAAGCGA
AAGGAAACGGCTTTGGCTATGGTCTCGTGGGACCGGAAGACATCGCGCGCACGTTGTCGG
CACGCTACTACAAGGATGGCTCCGAAATTCTTGTTGCTCAGAAAGGTAAAAATCCACGGC
GCCTGACTCCTCGCGAATGCGCGAGGTTAATGGGATACCCGGACAATTTTGTAATTCCGG
TGTCGGACACACGTGCGTACAAACAGTTTGGGAATTCTGTCGTTATGCCGGTATTTAAGG
AGGTTGCCCGGGTCGTTAAGCCATGGATTGTAGAGGATGGTTTTGTTCCGGTTATTGGAG
ATCTATTCACGGATGAATCCGACGATCACCGAGTGGCAACGAGTTGACGATGAAAACTGT
GCTCGAGTTTACTCGGGTGCAATTTTTCAAAGACGGAGGAGTTAATGACGGACGTCGTCG
ACAAGGAGACACGTAGTCGTATGATGTCCGGAATTCGCGGAAAGGACACGGCGCCAGAAC
TGTTTGTCCGGCGGGCTCTGCATGCGAAAGGTTTTCGCTACCTTTTGCATTCGCCTAACC
TGCCGGGAAGGCCGGACATGGTGTTTCCGAAATATCGCGCTGTCATATTCGTGCATGGGT
GCTTTTGGCACATGCACGACTGCAAATACTTCAAGCTTCCCGGAAGCCGAACAGAATTCT
GGCGGCAAAAGCTCTCGAAGAACAGGCAAAGAGACGAGGGAGCTCTGGAAACAGTACAAG
CCTTGGGTTGGCGCGTACTTGTTATATGGGAATGCGCGACGCGCGAGTCCAGGATTAACC
AATCTAACAATGCACTCGTCGAAAATGTCGCGCAATGGATAACCAGCGAGGCACCGAGCT
CGGAAATCGGGATTGATGGCCACCTTCACCAATTGTCCTTGCATGCATGACGCGTGGACG
GTTTCGATCCTTTGCATCGTGGTCGTCGACTTGACCGCGGCCCAACACCGTTAGATGGTC
GACTCCACTGAGACAAAAGTGGACGGCTTCACGATATAATTGCGCGCGACAGGGAATGCC
GCTTTTTCGTGTCCCGGCATATCAGCCATCGAATATGTTTTAACGGGGTATCTGGCGACA
AATCCGGGTTTCCAAGGCCTTGTTTTTCATGAAAAATCCTCGGATACTTGATTAATATAG
AAACAAGGGGAATGGGATTGCGAGAGTTTGAGACCCTCGATGCATTGGTCCGTAGTCTTT
TAGGGCATGGGGCACGACATATTTATTGCAAGTTTCTTGCAGAAAATGACAATAGTAAGC
AGCAGATTTATCTAGGGAAAAGCTTTGAAGTTTTACAGTTGCTCGCTTTTGGAGCAATTC
GTTCTGACGCGAGCACCAAGGTTCCTAACTTCAAAGCGGATATTTCGCTGTTCTGGATTG
ATGGCGAGGGAAGGAAGGCGCTTGCCCCGGGAGCACAGTTAATTTTGTATCCCAAGTATC
CGGAGGTTCGCCTTTCAGGTTTTCTTAGGGGCTGTCCGTTGGCTCCGGCAACAATGCTTC
GGCCGATTCCGAAAAGCGAACGAAAATGCAATAACGGTCCCGATGGAAGAGTGCTGTTCT
TTGGTGTCTCGGATAACTCCGTATTCACGTACTTGGCTACAGCCTCGTCGCCTATTGCGG
CGGCCGTACGGGCGCGTATGGAAAAAGCAGGCCAGTCAGATCCTGGCACACTGCGTGAGA
TTGTTCTGCAAGAAGGGCCGGACGCACGCAGCCTTCTTCTGGAACGTCTGCGAGAGATTT
ATCGTTTGAATCCACATTGCTCCATGAAACTTGATCGCTTGGGTAACCGAACTGTTTACT
CGGCTCGAAATGGGGGAGGATATACACTCGAGGCTTTATTTGGCATTGTTCCAAATGGGC
GCTCTGCACCAGACTTTATGGGGTGGGAGTTGAAGGCATATAGTGGATCAAGAATCACTT
TGATGACTCCGGAGCCGGATGCTGGCTATTATGGCCGTAATGGTGTAGAGGCGTTTCTTC
GAAAGTACGGGCGGAGCCTGCCGAACGACGTTATCTATTTCACCGGGTCGCATAAGATCG
GCTTGCCAGCAAAATCGTCAGGTCATACTCTTATTACTGTCGGATTTGACAAAGAATCGA
GAAAAATCGTCGACGTAAATGGCGGAATTCAATTGATCGATGCGAATGGAGAGGTTTCGG
CCGAATGGACGTATACCCGGCTTGTAGAACAATGGGCGCGAAAGCACGCGGCCGCCGCGT
ATGTTCCATATACAAAAACTTTGACTATGCCGGCAAATTATAATTACAATAGCCCTGTTT
TGCTTGGCGAAGGAACGGAGTTCGAGATGTTTTTGAAAGTCCTTTCCGAAGGAAAGATTG
TCTATGATCCTGCTCCAAAACTAGAGCGCGCCAGTATGACGATTTCCAGAACAAAGGCGA
GAAGTCAATTTAGAATTGGCGTCAGGGATATTGCGTCGCTTTATCAAAAATTCGAATCTG
TTAGAGTTGACGAGTTTGATTGACAGGGCGGACTCGCAAAAGGTGTGCTGCATGTTGGGG
GACGATGGGGCCGCCGCTGAGAGGTTCGTTGCGCGAGAGCTTAGAGGTTGATACGTTTGG
ATCCTCAACGACTGACTGGTCCCAAAAAATGACAAAGGGCTAGCCGGAACTAACCCTTTG
TTTTATACAATCGGGAGTCAGGACTCGAACAATGTCCCGTAGTCGCAAGCGGTGTAGACG
GTCGCATATCGCGAGAAACTAGCGCTTGCCAGATAAGGCTCCCCGGCCGGCGCGGATGCA
TAACGTGAGAAAAGCGGACGCATAAGTCGAGAAATTCTGACCAAGGCCATGTCAAACGCG
GTGTGGTCGAAGCCCCCGGAACCGGGCTCTCCCCGTCAATGAACTGGCGGTCGCGCGCGT
GGCAGTTTTCGAAAAACTGCGCTTAAGGTAAGCAAATTCTAGTGATTTTCGCGGGCGATG
GGAATCTGCCGGATGTGCGCCCACGACCCTTCTCTACCCCCTTTCGGGCCAGCGATTTCG
CTGTGGGTCAAGACGGCCACGGGCGCCCGTCACGACCCGACATGGACGGGACGCATGAAA
TCGACCGGCCTTTGTCTTGCCTGCGGCAACGATAGGCCTAGAGTCAACTATAGGCATCCG
GTATATCGATGTATATAGTTGCGACTCAACCAACCCCTATAGAAAAATGGGTCTGTAAGT
ATCTCGACTTACAGACCCGGCGGTCTCTGTACAGAGCTATCTATGCCACCAAATATCGGC
GGCTATTGAAAAGCGAAACCCATAAATTCTCAGTTTATGCGTCCGTTTTTCTCAGGATAT
GCGACCGTCTACACAACACCCTCAAACATCAATATTCCCCGCCCTCAACGCATTAGACTC
GATAAACGCCCGCCGCGGCTCCACCTCATCGCCCATCAGCGTCGTAAAGATCCCGTCCGC
CGCAATGGCATCCTCGATCTGCACGCGCAGCAGACGCCGCACATTCGGATCCATCGTCGT
TTCCCACAGCTGCTCCGGGTTCATCTCGCCCAAGCCCTTATACCGCTGCTTCGACACGTT
CCGCTCGGCATCCGCCAGCAGCCACTTCATCGCGCTCTTGAAGTCCTTGACGGCCATGCT
GCGCTCGCCGCGCTTGATCACCGCGCCTTCGCCGATAAGCCCCTTGAACGTATTCGCGGT
CGTCACGAGCTGCTGATAATCCGCCGTATGCTGGAACTCCTCGTCGATCACCGACACGCG
CACGTTCCCGTGATGCGCGCGCTCGACGCGCAACGACCGCTGCTCGCGCACCGCGTCATA
CGAAGGCACCACGCGCACTTCGTTCTTCAGCGCGTCGTCATGCAGCGCAGCGTGCAGCGC
CTTGGCCGAAGCCTCCGTCGACGCCTCGCTCGACAGATCGATCGCCACGCCGTCCATGAT
CGCCTCGAGCGCCGCCGGATCGTACAACCGGCTCAACCGGTCGATCACGCTCTGCGACAG
CAGGTACGACCGCGCCAGCTCGCCGAGCGCATCGCCCGAAATCGCCGCCGCATTCTCGCT
CGGCACGAGCTCCGACCCTTGCAGCGCGAGGCGCAGCATATGCGCGTTCAGCTCCGCGTC
GTCCTTCAGATACCGCTCGTCCTTGCCCGCCTTGATCTTGTAAAGCGGCGGCTGCGCGAT
GTACACGTACCCGCGCTCGACCATCTCCGGCATTTGCCGATAGAAGAACGTGAGCAGCAG
CGTGCGGATGTGCGCACCGTCGACGTCCGCGTCGGTCATGATGATGATCCGGTGATAGCG
GAGCTTGTCGAGGTTGTAATCGTCCTTGCCGATCCCGCAGCCGAGCGCGGTCACGAGCGT
GACGATCTGCTCGGACGACAGCAGCTTGTCGTAGCGCGCCTTCTCGACGTTCAGCACCTT
GCCGCGCAGCGGCAGGATCGCCTGGAACTTGCGGTCGCGCCCCTGCTTCGCCGAGCCGCC
CGCGGAGTCGCCCTCGACGATGTAGATTTCGCACTTCGCCGGATCCTTCTCCTGGCAGTC
GGCGAGCTTGCCGGGCAGGCCGACGCCGTCAAGCACGCCCTTGCGGCGCAGTGATCTCGC
GCGCCTGCGCGCGGCATCGCGCGCGCGCGGAATCCACCACAATGTACCCGCAGATGATCC
TCGCGTCGTTCGCGTTTCCAGCAGGAACTCCTCGAGCGCCTTCGCGACAACCTTCCTCGA
CCGCCGCGCGCACTTCGGACGACACGAGCTTGTCCTTTGGTCTGCGAGCTGAACTTCGGC
TCCCGGCACCTTCACGGAGAGCACGCACGACAAGCCTTCGCGCATGTCGTCGCCGGTCGT
CTCGACCTTCGCCTTCTTCGCGATTTCGTTGTCGGCGATGTACTTGTTGATCACGCGCGT
CATCGCGGCCCGCAGGCCGGTCAGGTGCGTGCCGCCGTCGCGCTGCGGAATGTTGTTCGT
GAAGCACAGCACGTTCTCGTTGTAGCTGTCGTTCCACTGCATCGCGACTTCGACGCCCAC
GCCGTCCTTCTCGCCGATCACGTGGAAGATCGTCGGGTGCAGGTTGCTCTTCGTCTTGTT
GATGTACTCGACGAAGCCCTTCACGCCGCCGGCGAACGCGAAATCGTCTTCCTTGCCCGA
GCGCAGGTCGGTCAGACGGATCCGCACGCCGTTGTTCAGGAACGAGAGTTCGCGCATCCG
CTTCGCGAGGATGTCGTAGTGATACTCGACGGTGCCGAAGATCGTCGGATCGGCCATGAA
GTGCACTTCGGTGCCGCGGTTCTCGGTATCGCCGATGATCTGCATCGGCGACACTTCCTC
GCCGTCGACGGTCTCGAGAATCCGATTCTGCGCGACGCCGCGATGGAACTCCATGAAATG
CTTCTTGCCGTTGCGGCGCACGGTGAGGCGCAGCCAGCTCGACAGCGCGTTCACGCACGA
CACGCCGACGCCGTGCAGCCCGCCCGACACCTTGTAGCTGTTCTGGTCGAACTTGCCGCC
GGCGTGCAGCTCGGTCATCACGATCTCGGCGGCGCTGCGCTTCGGCTCGTGCTTGTCGTT
CATCTTCACGTCGGTCGGAATCCCGCGGCCGTTGTCGACGACGGAAATCGAGTTGTCGGC
GTGAATGGTCACGTGGATGTCGTTGCAGTACCCGGCCAACGCCTCGTCGATCGAGTTGTC
GAGCACCTCGAACACGAGGTGATGCAGACCGGTGCCGTCCGACGTGTCGCCGATGTACAT
CCCGGGGCGCTTGCGCACCGCTTCCAGGCCTTCGAGGATCTGGATCGACGAGGCGCCGTA
GCTGCTGTTATCGGGCTGCGAATTGTGCTGTTCACTCATGGATATCTTCCGGTTCTGCGA
GGCCACTCAAGGCGGCGGCGCTGTGCGTTTCCGCGAGAAAACGCCGGGCCGCTCCAGTTT
TCCTGGCCCCTCCAGGGCGCCGGCCCGGCGCGGGAAGGAGGGGTTGTCGAATCGCCATAA
AAACGCCAAAGGGGCTTGCCGCCCCCTGGAATGTGTCGTGTGTCGTGCGCGTCAGATGCG
CATCGGCATCACGACATACTTGAACTCGTCGTTCTCGGGCACGGTGATCAACGCGCTCGA
GCTGGCGTCGCCGAGGCTCACCTGCACGGTGTCGACCTTCAGGTTCGCGAGCACGTCGAG
CAGATACGTGACGTTGAAGCCGATGTCGACGGTATCGCCCTGATACGCGATTTCCAGTTC
TTCCTGCGCCTCTTCCTGATCGGCGTTGGTCGACATGATCTTCAGCTGGCCCGGCGCGAC
GATGCAGCGCACGCCCTTGAACTTGTCCGACGTGAGAATCGCCGCGCGCTGCAGCGAACG
CTGCAGTTCTTCGCGGCCGATCTGGAACGTGTTCTTGTGCGCCTTCGGAATCACGCGCTG
GAAGTCGGGAAACTTGCCCTCGACGAGCTTCGACACCAGTTCGACCTGGCCGAACGTGAA
CTTCGCCTGCGTCTGCGCGATGTCGATCGTGACGGTGTCGTCGATGTCTTCGAGCAGGCG
CTGCAGTTCGAGAATCGTCTTGCGCGGGACGATCACTTCCTGGCGGCCGAACGTGCCGCC
TTCGAGCTTCATCGACGAGAACGCGAGGCGGTGGCCGTCGGTGGCCACGGCCATCAGCTG
GTCGCCGTCGACGACGAGCAGCATCCCGTTCAGGTAGTAGCGGATGTCCTGCTGCGCCAT
CGCGAAGTGGACCATCCCGAGCAACTGGCGGAACGACTTTTGCGGGACGGTCAGGCTCGC
GCCGAAATCCTTCGCCTGCGCGACGGTCGGGAACTCGTCGGCCGCGAGCGTCTGCAGCGC
GAAGCGGCTCTTGCCGGACTGAACGGTCAGGCGCTTGTCGGCGAGCGACAGCGTGACCTG
GCCGTCAGGCATCGCGCGCAGGATGTCGAGCAGCTTGCGGGCCGCAACGGTGGTCGCCAC
CTGGTCGCCGCCGACGCCGAAATCGGCGCGCGTGGTGATCTGCAGCTCCAGGTCGGTCGA
CAGGAATGAAACGTCCGGGCCGTTCTTGGTGATCAGCAGGTTGGCGAGGATCGGCAACGT
ATGGCGGCGTTCGACGATGCCGCTGACCGTTTGCAGCGGCCTGAGGAGGGTGTCTCGTTC
GGTCTTGACCAGTTGCATAGAGTTCCTTCGTTGAGTAACGGCCTGCAGCGCAGCAGCCTC
GCAGCGCCCCGCCGGCCGGGCTCGGGCCCGCCGCCGCCGGAGCGGTCAAACCTGTATTGT
GCCTCAAAACCGAACCGCCCCAGATAATTTGGGGCGGATGCCGAATCATCAAGTGCGCCC
GCGCGCTCAGCCCTTCAGCGTCTGTTCCAGCACGTGCAGCTCGTGGTTCAGCTGCGCGTC
CTTGCTGCGTTCGTCGGCGATCTTGCGCACCGCGTGCAGCACGGTCGTGTGATCGCGCCC
GCCGAACAGCTCGCCGATTTCCGGCAGGCTCTTCTGCGTCAGTTCCTTCGCCAGATACAT
CGCGATCTGCCGCGGCCGCGCGATGTTCGCGGGGCGCTTCTTCGAGTACATGTCGGCGAC
CTTGATGTTGTAGAAATCGGCGACGGTCTTCTGGATGTTCTCGACCGAAATCTGCCGGTT
CTGCACGGTCAGCAGGTCCTTCAGCGCTTCCTTGGTCAGCTCGATCGAGATCTCGCGGCC
GTGGAACTTCGAATACGCGAGGGATCTTGCGCAGCGCGCCTTCGAGCTCGCGCACGTTCG
AGCGCAGATGCTTACGCGACGAAGAACGCGACGTCCTCGGACAGGTTCACGCCTTCGGAC
TGCGCCCTTGCGCATCAGGACCGCGACGCGCATACTCGAGCTCGGGCGGGTCGATCGGAC
CGGTCAGCCCCGGAATCGAAGCGCGAGATCGGGGAGGCGCGATGCCCGAATTCTCCTTTC
GGATCCGATCGCTGGTGATGATCACTATAGCTTTGTCCTACCAGCGCTTCGAAAGGAAGA
AAAATCCCCCTGCGTGCGGGACTTGCCGGAGAAGAACTGGATGTCGTCGATCAGCAGCAG
GTCGAGCGAATGGTAGTAGCGCTTGAAATCGTCGAACGCCTTGCGCTGGTACGCCTTCAC
GACGTCGGACACGTACTGTTCCGCGTGGATGTAGCGGATCTTGCGCGCCGGCCTTGTCGA
GCAGCAGCTGGTTGCCGATCGCGTGGATCAGGTGCGTCTTGCCGAGGCCGACGCCGCCGT
ACAGGAACAGCGGGTTGTACGAGATGCCGGGGTTGTCGGCGACCTGGATCGCGGCCGCGC
GCGCGAGCTGGTTCGCCTTGCCGGTCACGAAGTTGTCGAACGTGAGCACGGGGTTCAGCT
TCGAGCGCTCGTACATCGAATCGGCTTCGCCGCCGTTGGTCGGCGCGGCGCCCGGGCCCG
GACGCCACGTGCGGCGNNNNNNNNNNNNNNNNNNNNNNNNNNNNNNNNNNNNNNNNNNNN
NNNNNNNNNNNNNNNNNNNNNNNNNNNNNNNNNNNNNNNNNNNNNNNNNNNNNNNNNNNN
NNNNNNNNNNNNNNNNNNNNNNNNNNNNNNNNNNNNNNNNNNNNNNNNNNNNNNNNNNNN
NNNNNNNNNNNNNNNNNNNNNNNNCAGGGAAGTTGGCGGCGATCGCCACGACGGGGGACA
AGCCGGGACGCTTAACACGAGCGGCGCACGCGCAGCGACCGGTGCGGACGCCGCGCTGCG
CATGCCCGGCCTTCGGATCGAGGACGAACTGCACTTCGATCGGCGCATTCCAGAAATCGC
GGGCCAGATCGGCGATCCGGCCCGAAAACTGGCTCTTGACCCAATCCAGCTTGAAGCGGT
TCGGCGCAGCGATGGACAGCGTGTTCGCCGACGCATCGAAGGCCACCGGGGCCAAGGGTT
TGATCCACGTCACGTACTGCTGGGGCGTCAATTCGCGCTCCAGCAGTGCGGAACAGTGTT
GCCAGAATTCGTTCATCAAGTGACTGTCGTTTTATGCGTGCACAGCGTCTCGCCGGCGCC
CTCGTCGCTGTCGCGCAACAAGGCCCGAAGCGGCGTGCGAGCGTGCTTCGGGCGCCTGCG
TCGCGGTCGTGGCGAGACAGGCGAGGGCCGAAGCGGCGTGCGGGATTCTTGGAGATAAGG
CGAGATTCTAACGCCAAAAGCCGCCACAGCGGGACTTATCCACAGGGTGCGATTGTGGGT
CGCGGGGCCGGATCGGCGCGGCCCGGCACAGGCGAAGGACGCGTAAAGTATTGACCGTCA
AGAGAAAAACGGTTTAAATAGCGGGTTCCGCGAAAACCAATCCTGTATTTCCGGCGATTG
CGTTCGCCCGAAGGCCTCCGGTTAGGGCACGCGGTCCCCTGAATTTCGACATTCTCGAAC
AAGTGAGAGCATCATGAAACGTACCTACCAACCGTCCGTGACGCGCCGCAAGCGCACCCA
TGGCTTTCCGTGTCCGCATGAAGACGGCAGGCGGCCGCAAGGTCATCAACGCTCGCCGCG
CGAAGGCCGCAAGCGCCTCGCCATCTAAAGCAGGTTGCGCGCTGTGTCCGCCGTCGCAGC
CCTGGCGGAGGGTGCCGTCGAGTCGGGTGCAATCCGCCCAAAATAAACCGCCTTCCGGAA
GCCGCGCGACTTTGAAACCGAAGAAATTTCATCCGTTTTTCGTTTGCGCCCGTGGCGGCG
CTCCGCGCACTTCGTGATCTACGGCAAGCCGACCGGCGAGCCCGCGCGTCTGGGGCTCGT
GATCGGCAAGAAGTACGCACCGCGTGCAGTCACGCGCAATCTCGTGAAGCGGCTCGCGCG
CGAAGCGTTCCGGTTGCGCCGGGCGGAATTCGCCGGGTACGACCTGCTGCTGCGGCAGCA
CACGCGCTTCGACAAGAAGGCGTTGCCGAGCGCGGCTTCCGCCCCGCTCGCCGCGATGTG
CGCGGCCGAAATCCGCGAGCTGCTCGACAAGGCAGCGCGGGAGATCGCCCGCCGTGCGTC
GAAGCCCGCGTCCGAGTGACGCATCCGTCCGCGGCGCGGCGCGCGCGCCGGCCCGGCGGG
TTTTGAAGCGGTGCCGAACGGCGCCGCGCAAGGTATGAAAACGGTCTTGATCGCGTTGCT
GCGCTTCTACAAGGTTGCCGTGAGCCCGCTGCTCGGCAACCGTTGCCGTTTTTATCCTTC
CTGTTCGGATTACGCGCGCGAAGCAATCCAGTATCATGGCGCCGCGCGCGGCACGTATCT
CGCCGTCAGGCGCGTGTGCCGATGCCATCCGTTTTCCGCGGGCGGCATCGACCTCGTCCC
GCCGCCCAACTCCGACACTCGCGCTCGCGGCGAAGCCGACGCGCGGTCCCATCGACTCTG
AGACAACGCATGGATATCAAACGCACCGTCCTATGGGTGATCTTCTTCATGTCAGCTGTC
ATGCTGTACGACAACTGGCAGCGGTCCCATGGACGCCCGTCGATGTTCTTCCCGAGCGCC
ACGCAGACGGCGCCCGCCGCTGCCGGCGGCGCGTCGGGCACGGGCGCGACGCCGACTGCC
GGCAACGTGCCGGCCGCCGCACCGGGCGCCGCGCCGACCACGACCGCACCGGCTGCGCAG
GCGCAGCTCGTGAAGTTCTCGACCGACGTCTATGACGGCGAGATCGACACGCGCGGCGGC
ACGCTCGCGAAGCTGACGCTGAAGAAGCAAGGCGACGGCAAGCAGCCCGACCTGTACATC
ACGCTGTTCGACCACACGGCCGGCCACACGTACCTCGCGCGCACGGGCCTGCTCGGCGGC
GATTTCCCGAACCACAACGACGTGTACACGGAAGTCGGCAACGGGCCGACGTCGCTGTCC
GGCGACCAGAACACGCTGAAGCTGTCGTTCGAGTCGCCGGTGAAGGGCGGCGTGAAGGTC
GTGAAGACCTACACGTTCACGCGCGGCAGCTACGTGATCGGCGTCGACACGAAGATCGAG
AACGTCGGCACGACGCCCGTCACGCCGACCGTCTACATGGAACTGGTGCGCGACAACACG
GCGGTCGAAACGCCGATGTTCTCGCATACGTTCCTCGGGCCGGCGGTCTATACGGACGCG
AAGCACTTCCAGAAGATCAACTTCAGCGATCTCGACAAGAACAAGGCCGACTACGTGACT
TCCGCCGACAACGGCTGGGTCGCGATGGTGCAGCACTATTTCGCGTCGGCGTGGATTCCG
CAGCAGGGCGTGAAGCGCGACATCTACGCGGAGAAGATCGATCCGACGCTGTACCGCGTC
GGCGTGAAGCAGCCGGTCGCGACGATCGCGCCGGGCCAGTCGGCCGACGTGCAGGCGCGC
CTGTTCGCCGGTCCGGAAGAAGAGCGGATGCTCGAAGGCATCGCGCCGGGTCTGGAGCTC
GTGAAGGACTACGGCTGGGTGACGATCATCGCGAAGCCGCTGTTCTGGCTGCTCGAGAAG
ATCCACGGCTTCGTCGGCAACTGGGGCTGGGCGATCGTGCTGCTGACGCTGCTGATCAAG
GCCGTGTTCTTCCCGCTGTCGGCGGCGAGCTACAAGTCGATGGCGCGGATGAAGGAGATC
ACGCCGCGCATGCAGGCGCTGCGCGAGCGCTTCAAGAGCGATCCGCAGAAGATGAACGCC
GCGCTGATGGAGCTGTACAAGACCGAGAAGGTCAATCCGTTCGGCGGCTGCTTGCCCGTC
GTGATCCAGATCCCGGTGTTCATCTCGCTGTACTGGGTGCTGCTCGCGTCGGTCGAAATG
CGCGGCGCGCCGTGGATTCTGTGGATCCACGACCTGTCGCAGCGCGATCCGTACTTCATC
CTGCCGGTGCTGATGGCCGTGTCGATGTTCGTGCAGACGAAGCTGAACCCGACGCCGCCC
GATCCCGTCCAGGCGAAGATGATGATGTTCATGCCGATCGCGTTCTCGGTGATGTTCTTC
TTCTTCCCGGCCGGCCTCGTGCTGTACTACGTCGTGAACAACGTGCTGTCGATCGCGCAG
CAGTACTACATCACGCGCAAGCTCGGCGGCAGCGCGAAGAAAAAGCCCGCGTGACGCGGG
GCGCACGCGGGCGGCTCGCCGTTCGCGGTGCATATGTGAAAAAGCCGCATGGGTCGAACC
ATGCGGCTTTTTCGTTTTCGGGCCGAGCGTGGCGCTTTGCGCGCCGCGCGTGCCGATCAG
GATCGCTTCGGGTCGCCGTAGAACTGCTCGATCAGCTCCTGAACGAGGTAGCGCTGATGC
GGCGACAGCGACTCGATCTTCGACGCGAGTTCGATCGTCTCCTGCGTCGGCGGATACCGT
TCGTCGCGCGGCAGCGGCTGCGGCGTCACGTGCTCCGTCGCGCTCGGCGAAGGTCCGTAG
TGCAGCCAATGCAATTCGACGCGCAACCATTCGGCGAGCGTCTGCAGTTTGTCCGGCGTC
GGAATCGTGCGGCCGGTCAGCCACTTGTGCGCGGTTTGCGGCGAAACCGGCTGCGCGCCG
CGATGCCGGAGGTTGAACCGGTTCGCGAGTTCCGTCGCGCCGGAGATCTTTTCCGGGCTG
CGCCGCAGGGCGAATTTCAGGCGTTCCGAGAACGCGGCTTTTTCTTCGGGTGTCGGCATG
GGCGTGATTGTGCAATTCCACCGACGCATCTCAGACAACCATGTGGGATAAACGTATCTC
GATCGGACGAATCCCAATCCGGCATGGGACATGGGGCGGAATTGAGGGCCGCAGCGTGGA
GCCGCGTGTGTACGCATACTCGTCCGAAACGCGTGCTGCGTGATGGTGCCACGCTCGTAC
TGGACTTATCCCCGCCGGGATAAATTAGATCGTGTCCGTAGCAGACGTGAGCGCCGGTGG
CGGGCCGGCGCTCACGCTACAATGCCGGCGTTCCTTTGTCCCGACTGTCGCGCGGGCGCA
CCACTTACTGTTCGACCGAACCGATTCTCATGCTCGCTACCGACTCCGATCCGATCGTCG
CCATTGCCACCGCTGCCGGCCGGGGCGGCATCGGCGTCGTTCGCGTATCGTTCGGGCGCG
GCGGCGAGGCGGCCGCGCTGCCGCTGATCGACGCGCTGTGCGGGCAGCGGCTCGCGCCGC
GCCATGCGAGCTACGTGCCGTTTCTCGACGCGCACGGCGCACCGCTCGACCGCGGGATCG
CGCTGTACTTTCCGGCGCCGCATTCGTACACCGGCGAGCACGTGCTCGAACTGCAGGGGC
ACGGCGGCCCGATCGTGATGCAGCTGCTGCTGCAGCGGTGCCTGGACGCGGGCCGCGGCT
TCGGGCTGCGGCTCGCGGAGCCCGGCGAGTTCACGCGGCGTGCGTTTTTGAACGACAAGC
TCGACCTTGCGCAGGCCGAGGCGGTTGCCGACCTGATCGAAGCGAGTACCGAAGCGGCCG
CGCGCTCGGCCGGCCGTTCGCTCGACGGCGCGTTTTCGCGGCAGATCCATGCGCTCGTCG
ACCACGTGATCAACCTGCGGATGCTCGTCGAAGCGACGCTCGATTTCCCGGAGGAGGAGA
TCGACTTTCTGGAGGCTGCCGATGCGCGCGGCAAGCTCGCGAAGATCCGCGAGCAGCTCA
CGCACGTGCTCGGCGATGCGCGGCAGGGCGCGCTGCTGCGCGAGGGCTTGTCGGTCGTGC
TGGCCGGACAGCCGAACGTCGGCAAGTCGTCGCTGCTCAATGCGCTGGCCGGCGCGGAGC
TCGCGATCGTCACGCCGATCGCCGGCACGACGCGCGACAAGGTTGCCCAGACGATCCAGG
TCGAAGGGATTCCGCTGCACATCATCGACACGGCCGGGTTGCGCGAGACCGACGACGAAG
TGGAGCGGATCGGCATTGCGCGCACGTGGAGCGAGATCGAGCGCGCGGATGTCGTGTTGC
ATCTGCTCGATTCGCGTACCGGGATGACCGCCGACGACGAACGGATCGCCGCGCGGTTTC
CGGCCGGCGTACCGGTCGTGCGCGTGCTGAACAAGACGGATCTGACCGGCGTGCCGGCGT
GCGTCGAGCATCCTGCGGCCGAGGGCGATCTGACCGACGTGCATCTGTCGGCGAAGCGCG
GCGACGGCATCGACTTGCTGCGCGCCGAACTGCTGCGGATCGCGGGATGGCAGGCGGGCG
CCGAAGGCGTCTATCTCGCGCGCGAGCGGCATCTGATCGCGCTGCGCGCGGCGCAAGCGC
ATCTCGCGCAGGCCGCCGATCACGCGGAGCAACGCGCGCAGTCACTCGATCTGTTCGCGG
AGGAACTGCGCCTCGCGCAGGAGCAGCTCAATTCGATTACCGGGGAATTTACGTCGGACG
ATCTGCTGGGGGTGATTTTCAGCAGGTTTTGCATCGGGAAGTAGCTCGCGATCGCGATAC
GGCTCGATCATCGTCCCGCGCGCATACGGCGGACTCGCTCACGACACGAACGTCGCATGC
TCGTAACGGCGCTTCGTTCTGGCTACCCTCGTCGCACGTCACGCATCGTGGGCCACGACG
TCAATCCCAATGCCGATGATGGTGGTAGTACCCGCCGCCGTAATACCCGCCGTCCGGCAC
CACGATGCACCCGCTCAACAACGCGGCCACACCGGCAATCAGCAAAAGCGTCTTCTTCAT
CGCGCACACCTGCATGGATTTCAAGATGAAACCCAGCATATCGAGCGCTCCGAACACGGA
CTGTAAGCATTCGTATCGCCGCGGCGCATTGCGTAACCGCGCATTATTCCGGTCACAATG
ACCGTTACGCGTGCGCGAAACCACAGACGTTTCACGCCGTGGCGACCCGGTTTCTCCCCG
CTCCCTTCGCGCGATACAGCGCGGCATCAGCGACTTCGAGCAACGCATCGGGCGTCGACA
GATCGCCCGGCGCGACGGTCGCACAGCCCACGCTCACGCTGACGCACGCTGTCGCGCCGG
CATCGCGAGACCGAGCCGCAGCACCGCTTCGCGTGCTTGCTCCGTAACGATCCGCGCACC
GTGCGCGCCGGTGTTCGGCAATACGATCGCGAATGCCTCGCCGCCGTAACGGGCGACGAG
ATCCGTCGGCCGTCTGACGACGCCGGCCAGCGCATTCCCGATCGCGATCAAACATGCATC
GCCCTTCACGTGTCCGAACGCATCGTTGTAGGCCCCGAAGTGATCGACGACGACCATCAG
CAGCGACAGCGGTTCGCGTCCGCGACGCGCCTGCAGGAACAGCGCGTGAAACCGGTCGTT
GAAATGGCTGCGGTTGAACGTGCCGGTCAGCCCGTCGCGCGCGCACGAGTGAACCAGCGT
CGCGTGCGCTTCGAACAGCCGCTGATACAGCGTCGTCACTTCCCACGCCAGCACGCAGAC
CAGCACGCCGGGCGTGAACATGCTGAATACGCGCGCGAGATACCCAGCCGACCGTGAAGC
GGCTCGTGCTCGGCAGGTTCAGCGTCGTGTCGGTCAGGCACGCGAATACCGCGATCGCGA
GCTATAGATCGAGCATCGTGCGCAGCCGGCCCGTGACGACGACCACTGGGAGCGCAAGCA
CGTTGACCGCGCGGACGACGAGCGCGACCGCGTTGATCGGCAGCGCGACCGTGTCGCCGG
CCGGGCGGCACGCGGCCGGCCGCGGCGCGACCGGTGCGAGCCGATCCTGACACGCTATCG
GCATGCACTCAAACGCCGAGCCCCGGACCGAAGTTGCCGGCGACCCAGCGCGTGACGGCA
TCGACGTCCGCGTAGTCCTGTTCGGGCAGGCCGTCGAGCATCGACAGCACTTCGTTGCTC
GCGCCGGCGTCGCGTGCGGCGTCGACGATTGCATCCTTGTTCGCCGGGTAGCGGACGGTT
GCGAGTATGTCGGCGATCTGCAGATCGATCGTTTCGTGCGGAATGTCGTGCGGGGAAGCA
GCGGGTTTGTCGTTCACGTCGGCGTCTCGCTGGTTGACCGGAATCGGAGAAACCGCGACT
GCGCAATTTGCGGGCCCGCCAGGCGGCGCGCGCGAAGCGGAAGTCGAACGGCTCAGTGCC
CGCGCCTCACGCGGCGCCACGGATGCTTCCAGTCGATATGCGGCGCGTCGGCGTCGCGCG
GATGCTGGCGTCGATGTTCCTGCCACAGTTCGTCGGAGAACAGCACCGCCACGATCACGA
GCGGCAGCACGAGAAAAATCCCGAGTATGACTTGCTCGAACACGATAGCCTCCTTGCGGT
GGCAGGAACCCTTGCTCCCATTCTAGGCTCTGAATTTCGCCTGCGTTCAACTTCTTACGG
GGGCGAAATGGGCTCGATCGAGGCCGGACGAGCGCGTTTCGCCGACGCGCCGGCATTAAA
AAAGGACATGAACATGCAACTTCAGAACGATGCTCACACGCTGTCGCTGCGACCGCTCGA
GCGCGACGACCTGCGCTTCGTCCACGAACTGAACAACGACGCGAAGATCATGCGCTACTG
GTTCGAGGAGCCGTATGAAACCTTCGCGGAGCTGTCGCAACTGTACGACCGCCACGTGCA
CGATCAGCGCGAGCGCCGCTTCGTCGCGATCGACGCGCAGCGCAGCCTGGTCGGCCTCGT
CGAACTGATCGAGCTGGACTACATCCACCGCCGCGGCGAATTCCAGATCATCATCGCGCC
GCATTGCCAGGGGCGAGGCTATGCGGGCCAGGCGACGCGTCTGGCAGTCGAGTACGCGTT
CAGGGTGTTGAACCTGCGCAAGCTGTATCTGATCGTCGATACGTCGAATGCGGCCGCGAT
TCACGTCTACGAAAAATGCGGATTCCAGCACGAGGCCGAGTTGAAGGAAGAATTTTTCGG
CAACGGCACGTATCACAATGCGTACCGGATGTGCATCTTCCAGCGCGATTATTTCGAACG
CCGGCAAACGAATTGATCGCCGGATTGATGGCGGCGCGCCGATAAAGCTGAAGAAAACCG
GCGCGCCGTTTTCCCGTGAAGATCACACAGGCGGCCGAATACGGGTAAATACGCACCCGC
TTATATCTGGCACTTTTCTTGTTAGCGGTAAATCGGGTTTCCGCGCTGCGATAAATTCAT
ATCGTTTCGGCCGACTTTGTGTGCAACGCATCAAAATGATCCGGATATCGGAATGGATTA
TCCAAACCGTTCAATTGGCACGTTGTAACTTTGCCGAAAGGCTTGCTGGATAATGCTTTG
CGCGCCGTGTCGCATGTTCGAGCGCCATACAGAACGCGCGATGAACGGCAAACAGCAGAC
GAAAAATCGACTGCGCGCGGGGTGCGACAATTCGCCGCTATTGCGAGCGCACAATAAATG
TGCTTGCTATCGCTTGCCGGTCTTCTAAAGTGAAAAACGCGGGTTCACGATCACCTTTAA
ACGCATAGCTAACCCAGCCTGGTGCCCGCAAGTACGGAGACGGAAACATGATGAAGCGAA
CCGGTGTCTTTCTCGCCCTCGTCGGCGCATTTGCGGCGGTATCGATTGCTTACGCGGGCG
GCGATTCGGCCGTCAAGCCGAAGCAGGAAATCCAGTTGACGAAGAATGCATGGGGCTGTC
TGTCGAAGGACAATCTGGACTCCGTGCTGAGTCACGAGCGCGACGGCAAGGCGCAGGCGA
AGCAGCAATACTTCGACGACTATCGCTGCCTCTCGGTGCCGGAAGGCCAGCGCATCGGCG
TGGTGTCGGTCGAACAGGGCGATATATTTAGGTGAAAGCGATACCCCCTAACTGTATTTA
NNNNNNNNNNNNNNNNNNNNNNNNNNNNNNNNNNNNNNNNNNNNNNNNNNNNNNNNNNNN
NNNNNNNNNNNNNNNNNNNNNNNNNNNNNNNNNNNNNNNNNNNNNNNNNNNNNNNNNNNN
NNNNNNNNNNNNNNNNNNNNNNNNNNNNNNNNNNNNNNNNNNNNNNNNNNNNNNNNNNNN
NNNNNNNNNNNNNNNNNNNNNNNNNNNNNNNNNNNNNNNNNNNNNNNNNNNNNNNNNNNN
NNNNNNNNNNNNNNNNNNNNNNNNNNNNNNNNNNNNNNNNNNNNNNNNNNNNNNNNNNNN
NNNNNNNNNNNNNNNNNNNNNNNNNNNNNNNNNNNNNNNNNNNNNNNNNNNNNNNNNNNN
NNNNNNNNNNNNNNNNNNNNNNNNNNNNNNNNNNNNNNNNNNNNNNNNNNNNNNNNNNNN
NNNNNNNNNNNNNNNNNNNNNNNNNNNNNNNNNNNNNNNNNNNNNNNNNNNNNNNNNNNN
NNNNNNNNNNNNNNNNNNNNNNNNNNNNNNNNNNNNNNNNNNNNNNNNNNNNNNNNNNNN
NNNNNNNNNNNNNNNNNNNNNNNNNNNNNNNNNNNNNNNNNNNNNNNNNNNNNNNNNNNN
NNNNNNNNNNNNNNNNNNNNNNNNNNNNNNNNNNNNNNNNNNNNNNNNNNNNNNNNNNNN
NNNNNNNNNNNNNNNNNNNNNNNNNNNNNNNNNNNNNNNNNNNNNNNNNNNNNNNNNNNN
NNNNNNNNNNNNNNNNNNNNNNNNNNNNNNNNNNNNNNNNNNNNNNNNNNNNNNNNNNNN
NNNNNNNNNNNNNNNNNNNNNNNNNNNNNNNNNNNNNNNNNNNNNNNNNNNNNNNNNNNN
NNNNNNNNNNNNNNNNNNNNNNNNNNNNNNNNNNNNNNNNNNNNNNNNNNNNNNNNNNNN
NNNNNNNNNNNNNNNNNNNNNNNNNNNNNNNNNNNNNNNNNNNNNNNNNNNNNNNNNNNN
NNNNNNNNNNNNNNNNNNNNNNNNNNNNNNNNNNNNNNNNNNNNNNNNNNNNNNNNNNNN
NNNNNNNNNNNNNNNNNNNNNNNNNNNNNNNNNNNNNNNNNNNNNNNNNNNNNNNNNNNN
NNNNNNNNNNNNNNNNNNNNNNNNNNNNNNNNNNNNNNNNNNNNNNNNNNNNNNNNNNNN
NNNNNNNNNNNNNNNNNNNNNNNNNNNNNNNNNNNNNNNNNNNNNNNNNNNNNNNNNNNN
NNNNNNNNNNNNNNNNNNNNNNNNNNNNNNNNNNNNNNNNNNNNNNNNNNNNNNNNNNNN
NNNNNNNNNNNNNNNNNNNNNNNNNNNNNNNNNNNNNNNNNNNNNNNNNNNNNNNNNNNN
NNNNNNNNNNNNNNNNNNNNNNNNNNNNNNNNNNNNNNNNNNNNNNNNNNNNNNNNNNNN
NNNNNNNNNNNNNNNNNNNNNNNNNNNNNNNNNNNNNNNNNNNNNNNNNNNNNNNNNNNN
NNNNNNNNNNNNNNNNNNNNNNNNNNNNNNNNNNNNNNNNNNNNNNNNNNNNNNNNNNNN
NNNNNNNNNNNNNNNNNNNNNNNNNNNNNNNNNNNNNNNNNNNNNNNNNNNNNNNNNNNN
NNNNNNNNNNNNNNNNNNNNNNNNNNNNNNNNNNNNNNNNNNNNNNNNNNNNNNNNNNNN
NNNNNNNNNNNNNNNNNNNNNNNNNNNNNNNNNNNNNNNNNNNNNNNNNNNNNNNNNNNN
NNNNNNNNNNNNNNNNNNNNNNNNNNNNNNNNNNNNNNNNNNNNNNNNNNNNNNNNNNNN
NNNNNNNNNNNNNNNNNNNNNNNNNNNNNNNNNNNNNNNNNNNNNNNNNNNNNNNNNNNN
NNNNNNNNNNNNNNNNNNNNNNNNNNNNNNNNNNNNNNNNNNNNNNNNNNNNNNNNNNNN
NNNNNNNNNNNNNNNNNNNNNNNNNNNNNNNNNNNNNNNNNNNNNNNNNNNNNNNNNNNN
NNNNNNNNNNNNNNNNNNNNNNNNNNNNNNNNNNNNNNNNNNNNNNNNNNNNNNNNNNNN
NNNNNNNNNNNNNNNNNNNNNNNNNNNNNNNNNNNNNNNNNNNNNNNNNNNNNNNNNNNN
NNNNNNNNNNNNNNNNNNNNNNNNNNNNNNNNNNNNNNNNNNNNNNNNNNNNNNNNNNNN
NNNNNNNNNNNNNNNNNNNNNNNNNNNNNNNNNNNNNNNNNNNNNNNNNNNNNNNNNNNN
NNNNNNNNNNNNNNNNNNNNNNNNNNNNNNNNNNNNNNNNNNNNNNNNNNNNNNNNNNNN
NNNNNNNNNNNNNNNNNNNNNNNNNNNNNNNNNNNNNNNNNNNNNNNNNNNNNNNNNNNN
NNNNNNNNNNNNNNNNNNNNNNNNNNNNNNNNNNNNNNNNNNNNNNNNNNNNNNNNNNNN
NNNNNNNNNNNNNNNNNNNNNNNNNNNNNNNNNNNNNNNNNNNNNNNNNNNNNNNNNNNN
NNNNNNNNNNNNNNNNNNNNNNNNNNNNNNNNNNNNNNNNNNNNNNNNNNNNNNNNNNNN
NNNNNNNNNNNNNNNNNNNNNNNNNNNNNNNNNNNNNNNNNNNNNNNNNNNNNNNNNNNN
NNNNNNNNNNNNNNNNNNNNNNNNNNNNNNNNNNNNNNNNNNNNNNNNNNNNNNNNNNNN
NNNNNNNNNNNNNNNNNNNNNNNNNNNNNNNNNNNNNNNNNNNNNNNNNNNNNNNNNNNN
NNNNNNNNNNNNNNNNNNNNNNNNNNNNNNNNNNNNNNNNNNNNNNNNNNNNNNNNNNNN
NNNNNNNNNNNNNNNNNNNNNNNNNNNNNNNNNNNNNNNNNNNNNNNNNNNNNNNNNNNN
NNNNNNNNNNNNNNNNNNNNNNNNNNNNNNNNNNNNNNNNNNNNNNNNNNNNNNNNNNNN
NNNNNNNNNNNNNNNNNNNNNNNNNNNNNNNNNNNNNNNNNNNNNNNNNNNNNNNNNNNN
NNNNNNNNNNNNNNNNNNNNNNNNNNNNNNNNNNNNNNNNNNNNNNNNNNNNNNNNNNNN
NNNNNNNNNNNNNNNNNNNNNNNNNNNNNNNNNNNNNNNNNNNNNNNNNNNNNNNNNNNN
NNNNNNNNNNNNNNNNNNNNNNNNNNNNNNNNNNNNNNNNNNNNNNNNNNNNNNNNNNNN
NNNNNNNNNNNNNNNNNNNNNNNNNNNNNNNNNNNNNNNNNNNNNNNNNNNNNNNNNNNN
NNNNNNNNNNNNNNNNNNNNNNNNNNNNNNNNNNNNNNNNNNNNNNNNNNNNNNNNNNNN
NNNNNNNNNNNNNNNNNNNNNNNNNNNNNNNNNNNNNNNNNNNNNNNNNNNNNNNNNNNN
NNNNNNNNNNNNNNNNNNNNNNNNNNNNNNNNNNNNNNNNNNNNNNNNNNNNNNNNNNNN
NNNNNNNNNNNNNNNNNNNNNNNNNNNNNNNNNNNNNNNNNNNNNNNNNNNNNNNNNNNN
NNNNNNNNNNNNNNNNNNNNNNNNNNNNNNNNNNNNNNNNNNNNNNNNNNNNNNNNNNNN
NNNNNNNNNNNNNNNNNNNNNNNNNNNNNNNNNNNNNNNNNNNNNNNNNNNNNNNNNNNN
NNNNNNNNNNNNNNNNNNNAGAACGGCGTTTTGTCGCAGCCGCACTGCAGCAAAATCGTT
AAGGAGCGATGACGCGCGATGCGTGCGCGCAACGGCCGCCCGGGATTTTGCGGTTTTCCC
GGCGTGCTGGCAGCGTATCGGCGCGCCGGCCGCGAATCACAGAGCAAGATTCAGCGCGCG
GCCGTCTGTGCCGAAGCCTAGAGTAGGCTCCGTCTACACTTGAGAGTGCGAGGTTCAGAT
GAAAACCGCCTATCCGACCGACGATGCCCGCTGGGGCGCCGTGACCGCCCGCGATCCGCA
TGCGGACGGCGCGTTCTTCTATGCCGTGCGCACGACCGGCGTGTTCTGTCGCCCGACCTG
CTCGTCGCGGCTGCCGCGGCGCGAGCACGTGTCGTTCTTCGCCGACGCGGCCGCCGCGCG
CGCGGCCGGGTTCCGCCCGTGCAAGCGCTGTCAGCCGGAAGGCCTGCCGCGCGAACTCGA
GATCGTCAATCGTGCGTGCGCGGTGCTCGACGCTCGCGCGGAGCGGATGACGCTCGAGCA
GTTGAGCGACGCCGTGCACGTGAGCCCGTTTCACCTTCAACGCCTGTTCAAGCGGGTGGT
CGGCGTGTCGCCGCGGCAGTACCAGGCCGCGCAGCGCGGCGCCGCGCTGCGCGACGCGCT
GCAAAGCGGCCAGCCGGTCACGCGCGCGGCCGTCGACGCCGGCTTCAACTCGCCGTCGCG
GCTCTATGCGTCGGTGCCGCGCGAGCTCGGGATGGCGCCGTCCGCGTTTCGGCGCCAGGG
CGCCGGGCTTCGAATCGACTACACGACGGCATCGACGTCGCTCGGCACGGTGCTCGTCGC
CGCGACCGAGCAGGGAATCTGCCGGATCGCGTTCGGCGACGACGCGGCGTCGCTCGTCGA
CGAACTGAAGCACGCGTTCGCGCGTGCGGAGCTGGTCGAAGCGGCCGCGCGGCTCGCGCC
GTTCGTCGCGCAGATCCGCGCATATCTGGACGGCTCTCGGCATGCGTTCGACCTGCCGCT
CGACATCGCGCCGACCGCGTTCCAGCAGCGTGTATGGGAGGCGCTCACGCATATCCCGTA
CGGCGAAACGCGCAGCTATTCGGAGATTGCCGAGGCGCTCGGCTCGCCGCACGCGGTACG
GGCCGTCGCGTCCGCGTGCGCGTCGAACCCGGTCGCGCTCGCGATCCCGTGTCACCGTGT
CGTGCAAAAGGGCGGCGCGCTCGCCGGCTATCGCTGGGGCGTGCGCCGCAAGGCGACGCT
GCTGGCAGCCGAAGCGCGCCATGCGCGCGACGATCAAAACGAAACCGTTGCGGAGGGCAG
CGAAGCTTGAGCATCGAAACAGCGACGATTACGTCGATCGCGAACGGCGGCCTCGTGCCG
CCGTCCGCGCAACTGGAACTGCGCTTCAAGGCGCCGTACGACTGGGCGCGCGTGCTGCGC
TTCTTCAGCGGGCGCGCGATTCCGGGCGTCGAGCAGGTCGCGGACGGCGCGTATCGCCGT
ATCGTCGATCTGCACGGCGAAGCGGGCCGGCTGACCGTCACGCGGCATCCGCGCCGGCAT
TGCCTGATCGCGACGGTCGAAGGGGCGGCCGCACGTCATGTCGACGATGCGTTCGCCGCG
CGCGTCGCGTCGATGTTCGACCTCGGTGCCGATCCGGCCGCGATCGGCGGCGGGCTCGCA
CGCGATCCGTGGTTCGCGCCGCTCGTCGCGGCGGCGCCGGGGCTGCGCGTGCCGGGCGCA
TGGTCGGGATTCGAGCTGGCGGTACGTGCGATCGTCGGCCAGCAGGTGAGCGTGAAGGCG
GCGACGACCATCGTCGGCCGCCTCGTCGAACGGGCCGGGGAGCGCGTGATGCACGACGAC
GAAGGCGCGCCCGCCTGGCGTTTCCCGACGCCCGACGCGCTTGCCGCATGCGATCTCGCG
AAGATCGGCATGCCGGGCAAGCGCGCATCCGCGCTGACCGGCATGGCGCGCGCGGTGGCG
GCCGGCGACGTGCCGGTCCACTGCGCGCACGCCGATCTCGCGACGCTGCGCGGCACGTGG
CTCGAGCTGCCCGGCATCGGGCCGTGGACGGTCGAATACATCGCGATGCGCGCGTGGCGC
GACCCGGACGCGTGGCCGGCCTCCGATCTCGTGCTGATGCAGTCGATCGCCGCGCGCGAT
CCGTCGCTCGACCGGCTCGCGAGCCAGAAACGCCGCACGGAAACGTGGCGACCGTGGCGC
GCGTATGCGGCGCTGCATTTGTGGAACGACGTCGCGGACCGCGCGGGCGCCGCGCGCGGC
GGCTGAGTCGTCGCGTCGCCCCCCGCACGTTCCTCCAGACGATTTCGCCGCGCGGGCGCC
GTTTTCGACGCTCGCGCAAACGTGCGTCGCCACGACGCGGGGAGCGGCTGCCGGCGTGTC
GGCAGCGTGCAAGCGCCGCGCGCGGCCGGGTCAAGCGCGTGTGTCGGCGAGATGTTAAAG
TGCCCGCTACCAACGAAGCGACCAACAATCCAGTCGGCCGCGCGCGGCGTTTCGCGCGCG
GCCGTCCCGCACTTGCGCCTCCATGTCGAACACCATGACTCACCGCCAGTCCGAACTGCT
GCTGAATCGCCTCGATGCGTTGAGCTCGGGCCCGACGCGGCAGCATCTGCCCGACGGCCT
GCGCGGCATCGAAAAGGAAAGCCTGCGCGTGACGCGCGACGGGATGATCGCGTTCACGCC
GCATCCGCGCGCGCTGGGGGCGGCACTCACGCACCCGTCGCTGACGACCGACTACTCGGA
AGCGCTGATCGAACTGATCACGCCCGCGGAACGCGATGCGGCGATCACGCTCGAGCGCCT
CGACGATCTGCATCGCTACGTGTATGCGTCGCTCGGCGACGAGATGCTGTGGAACGAGTC
GATGCCCGGCCTGCTGCCGGCCGACGACGAGATTCCGATCGCGAACTACGGCACGTCGAA
CATCGGCCGCCTGAAGACGGTGTACCGGCGCGGCCTCGCGTACCGCTACGGCCGCACGAT
GCAGTGCATCGCCGGCATCCACTACAACTACTCGCTGCACGAGGAAGTGTGGCGGCGCCT
GCATGCGGACGAGCGGTCGACCGCCACGCTGGTCGACTATCAGTCGGAGCGCTATCTCGC
GCTGATCCGCAATTTCCGCCGCCGCAGCTGGCTGCTGATGTACCTGTTCGGCGCGTCGCC
GGCGCTCGACGCGAGGTTCCTGCGCGGCAAGCCGCATCGGCTCGACGCGTTCGACGCGGA
TACGCTGTACCGGCCGTACGCGACGAGCCTGCGGATGAGCGATCTCGGCTACTCGAACAC
GACCGCGCAGGCGGCGCTGCACGTCGACTACAACACGCTGCCCGGTTATCTCGACGCGCT
GTCGAAGGCGGTGAGCGAGCCGTATCCGCCGTACGAGGCGATCGGCACGCATCGCGACGG
CGAGTGGATCCAGATCAACACGAACGTGCTGCAGATCGAGAACGAGTTCTACTCGACGAT
CCGGCCGAAGCGCATCACGTATTCGGGCGAGCGGCCGCTGCATGCGCTCGCGTCGCGCGG
CGTGCAGTACATCGAGGTGCGCTGCCTCGACATCGATCCGTTCGAGCCGACCGGCATCGC
GCTCGGCACCGCGCGCTTCATCGATGCGTTCCTGCTCGCGTGTGCGCTCGACGACAGTCC
GGCGCTCGACTGCGACGCGTACAAGGAAGCGAACGCGAACTTCGCGAGCGTGACGATGGA
AGGCCGCAAGCCGGGGCTCACGCTGACGCGCGACGGGCGGCCGATCACGCTGCAGGCGTG
GGCGGACGAGCTGATGGCCGACATCGAAACGGTCGGCCGTCGCCTCGACGAGATCCGCGG
CGGCGACGAGCATGCGCGGACGATTGCCGCGCAGCGCGAGAAGCTCGCCGATCCGGAGCG
CACGCCGTCCGCGCGCGTGCTGCGCACGATGCGCGAGAACGGGCAGTCGTTCCTCGCGTT
CGGGCTCGCGCAGAGCGAAGCGCATGCCGCGCATTTCCGTGCGAATCCGCCGTCTGCCGA
CACGCTGCGCGCCGAGCGCGCGCTCGCCGAGAAGTCGCTCGCCGAGCAGGCGGAACTGGA
GGCGAAGGAAGCCGGCTCGTTCGATGCGTTCGTCGCCGCGTATCGCGCGTATACGCTGAA
CCGCTTCAGCGTCTGATCGTTGCGCCGGCGCGTGCGTACGGCGCGCGCTTTGCGGATGCG
CGTGGCCGGCGAGGCGAGTGCACGCTTTGCGGCCGGCCATGCGTGCAGTGTGCGGCCGAC
GCGTCACGGCCAAACGCGTGCCGACCGCGCCTTCTCCGGTATGCCGCAGCGCGCGCGACG
CATCGCGCACGCGGGCATTCGTTCGAATCGATGAATCAGTGGTGCCCGTACGTGCCACGA
TCGATCGCATGCGGCAGCGCCGGCTTGCCGGAGTCGACACGTACGCCGGCATCGTTGCCG
TAGCCCGCGCCGTCGCCGCGCATCTGCGCGGCACGCCGGATGATCGCCTGCATGTTTGCC
GGAAAGTCGGGGCTGCTCGCAAGGCTCGCGCGGTAGCCGGCGGCCTGAAGCGACGCGAGT
TCCTGGCGGACCTGCGCGCGTGTCAGCGTCGACGCCGCGTGGGCATCCGCGGCCCATGCC
GCGCCGATCGCCAGCAACGCACACGTCGCGCGTTTCATCGTGTCCATCATGTTTGCTCCG
TGAGGTTCCGGCGCCGCGCCGTCGTCGGCGCGGGCGGAACGATGCGGCCAGTCCAGGCTT
CGTACGCCGTACGAAACAGCGCGCCGGTCGACACGCACCTTTGTTGCACCTGCAACATTG
CGAGCGCCGATCGACGCATGCGCGCGCGGTTTCCTGTCGCGTGTGCCACGTGTACGCCAG
CTGCGGGTCATCGTGCAGCGGACCGTCCGCGCGCGATACCGCCGATCGCGCTTGTTCTCC
TTGTACAAGCGCGATGTGCCTCCTAACCTCTTTTGAGCGACCGATCGGTCGGCGCTGCGG
CACGGTTGCATCTGCAAGCGCCGGGCGCCGTGAGGGCCGCGGAACAACGACGTTGAATGG
ATGCGGAGCAGCACGTGCAAGCGCTCGCGCGGACCGATAGAAAAGCGTCGGGCCGGCACG
ATTGCCGACGCGCCGACTCCGCTTCGCCCATGGAGACACGATGAATCCCACCACCGCCCT
GCCGCCCGGCATTGTGTTCGCGCAGCCGCTGACACCCGTCGCCAATTCGCTGTTGCTGTC
GTTTCTCGTCGCCGTGATTCCGATCGCGGTCGCGCTGATCGCGCTCGGCGTGCTGCGCCG
CCCCGCGTGGCAGGCGTCGCTCGCGGGTCTCGTCGCCGGCCTGGCGGTCGCGATCGGCGC
GTGGGGGATGCCGGCCGGCCTCGCGTTCAACGCGGTCGGCGCCGGGATGGCGCTCGCGGT
CGTCCCGGTGATGTGGATCGTGTTCAACGCATTGCTGCTGTACAACGTCGCGGTGACCTC
GGGCCGCTTCGATCAGTTCCGGCAGTGGATGCTCGACAATCTGCCGGACGATCGGCGGCT
CGTGCTGCTCGTCGTCGCGTTCTCGTTCGGCTGTCTGCTCGAAGGCATCTCCGGGTTCGG
CACGCCGGTTGCGATCACCAGTGCGCTGCTGATCGCGCTCGGTTTTCCCGCCCTCGAAGC
GCTGACCTACACGCTGCTGTTCAACACCGCACCGGTCGCGTTCGGCGCGCTCGGCGTGCC
GATCACCGTGCTCGGCGCGGTCACGTCGCTGCCGCCGGCGACGCTCGGTGCGATGGTCGG
CCGCCAGCTGCCGTTCTTCGCGCTACTGCTGCCGTTCTACGTGGTCGGTGCATACGGCGG
GCTGCGGTCGATCGCGCGGCTGTGGCCGGCGCTGCTCGTGTCCGGCGCGAGCTTCGCGCT
CGCGCAGTTCGTCACGTCGAACTACCTCGGCTACCAGCTCACCGACGTGCTGTCGTCGCT
CACGTCGCTGATCGTCACGATCGGCTTCCTGCAGGTGTGGCGGCCGCAGCCCGATCCGCA
GTACGCGCTCGCGCGCAGCGTGCCGGCCGCGGCCGGCGCCGCGCGCGCCGGCTTCGGCGG
CTGGCTGCCGTGGATCGTCGTGTCGGTGATCGTGATCGTCTGGGTGCACGCGAACATCGC
GGCGATCGGCGACGTGAAGATTCCGTGGCCGGGCCTGCACAACGCGGTGTTCGTGTCGCT
GTACCACAAGCCGTATGCGGCGATCTGGGATTTCCAGCCGCTCGGCACCGGCACCGCGAT
CCTGCTGTCGGCGCTGATCACCGCGGTGCTGACGCGTGTCGGCATCGGCGAGTTCTTCGC
CTGCGTCGCGCGGACGTGGCGGCAAACGTGGATCGCGATCGTCACGGTGATGATGATCGT
CGGGCTGGCGTACCTGCTGAACTATTCGGGCATCAGCTACACGCTGGGCACGGGCGTCGC
ATCGACCGGCGCGCTGTTTCCGCTCGTGTCGGCGTCGCTCGGGTGGATCGCCGTGTTCCT
GTCCGGCAGCGATACGTCGGGCAATGCGCTGTTCGGCAACCTGCAGGTCGTCGCCGCGCG
GCAGCTCGGCCTCGATCCGGTGCTGATGGCCGCGACCAACTCGTCCGGCGGCGTGATGGG
CAAGATGATCTCGCCGCAGAACATCGCGACGGGCGTGTCGACGACGGACCTGAAGGGGCA
GGAAGGCGTCGTGTTCGCACGCACGTTCTGGCACAGCGTGATCCTGACGCTGCTGCTCGG
TGTGCTGGTGTTCCTGCAGCAGCACGTGCTGACGTGGATGATTCCCGCGCTGCCGAAGTG
ACCGCGAACGGGCGCGCGGTGGACCTGTGCACGGCCGGGCGGGTTGCCGGAAACTGAAAG
CTGTCGACGATAGCGCGGTGAGCGAAGAGGCGGCCGCGAAGTTCTGCGAGCCTGCGGGTG
AGCGACGCGATCGCGCGCGGTGCGCGGCTGCTGATGGGCAACGTGCGCGCCGGTGCGCTG
TATTTGCCGACCTTCGCCAACCGTCGGCGGTCGCGTGGCGCGCGGCATGCGGCTCACGAA
ATACCAGACGTTCGGGCCCATGTCGCCCCGATCATGCGTTTTCGCGACATCGACGACGCG
ATCCGGATGTCGAACAGCGCCGACGATGCGCTCTCCTCGTCGATCTGCACGAACCGTTTC
GACGGCATCGCGCGTTTCATCCTCACCGAGCTCGAAGTGGGCAGCGTGAACGTGCGCACG
CTGCCGTCTATCGGCTCGAACTGACGCCGCTCGGTCGTGTCGAGGATTCCCGGCTCGGCT
ACAACGAAGGCGTACAGAAATCGATGCAAAGCTTCACGAATACGAAGACGTATTCGTTGC
CCCGGTACGCGCAGGCTGCTGCTCTCAGCACGCTGGCTGCACGCCTATCGGTCGAGCACC
GCGGCGACGATCGCCTCCGGCGCATCTTCCTGTACGAGGTGCGCCGCGTGCGGCACGCGG
ATCAGCTTGCCGTGCGCGATCCGCTCGGCGAGCGCCTGCCCTTGTTCGAGCGGGATCCAC
GCGTCTTCTTCGCCCCATACGATGCGCACCGGAAAGTCGGGCGGCGCGTAGCGCGCCTCC
ATTTCCTCGATGTAGCGCTGCCGCATCTGCGCAATCTGCCGATAGAACGCGCGCTGACCG
GCGGGCGTGAGCCACGGCGCGCGATAGACCGACAGCGCTTCGTCGGTCAGCGGCCGCGCG
GCCGCATTGCCGATGTAGGCAGACAGCAGCGCGTGATGCGCATATTCCGGGAGGCCGGCG
AACGCGGCTTGGTGCTGCGCGACGTGCCGAACGAACGGCGAACCTTGCGGCGAGATCGCG
ACTGGATTCACGAGCGTGAGATCCGAATACGCGATGCCGTCGAGAAAGTGCGCACGCAGC
ACCGTCGCGCCGCCGTAGTCGTGCGCGAGCACGCGTGGGCGCACGATGCCCCATTCGCGC
AGCAACGCACCGAACAGCGCGTTCTGCCGGCCGAGCGACACGTCCGCATCCGGCATGTCG
GATGCGCCGTAGCCCAACAGATCGTAGAAGTACACGCGATGGCGACGCGCGAGCCACGGT
GCGATGCGCCGCCACACCTGCGACGAAAACGGCGTGCCGTGCACGAGCACGAGCGGCGGT
CCTTCGCCGATCGTTCCCCACGCGATTCGATAGCCTTCGAACATGAAGCGGTTTGCGAGT
TCGAGCATTCGTGCCTCCGTGCTAACCTGTTTCTGTCGTAAACAGGTTACTCCGGATCGC
CCCGATTTGAAACCGATAGGTGCAAGATAAATGGTTACTCGATTCGAAGCGTCGCTGCAT
GGGCGCGAATGGACGGACGCGGATTTCGTCGGCGGCCATCCTGCGCTCGACTTCCTCAAC
ACCGTGGCCGATACCGGCAAGACGCGCGACGACGACAAGCTCGTCGACTGGGCGACCGTG
CGCGCATGGGCGGAGAAATCGGGCTTGCTGGCACCGTCGGATCTTGCGCGGTTCGCGCGT
CACGCGCGACGGGACGGCGCCGACGAGCTGACCGCGCTGCGCGGTTTTCGCGAGGACGCG
TATGCCGCGATCGCGTACCTGACGAGCGACGCCCGCGGCGGTGCGGGTGCGCGCGCGGCG
GACCGGCTTGCGGTCGCGATCCGCGATGCGATCGGACGCAGCAGGTTCGAAGCCGCCGAC
GGCCGGTTTGCGTGGCGGCCCGACGCGCACGCCGCGTCGCGGTGGATCGATGCGGCCGCG
CTCGGGTTCGAGCAATTGCTGCGCACTGACGATTTCGCACGCGTGCGGCAGTGCACGCGC
TGCACGTGGTTCTTCGTCGATCGCGGCCGCGGTGTCGGCCGGCGCTGGTGCGACATGCGC
ACGTGCGGAAACCGCGCGAAAGTGGAGGCGTTCAGGGAGCGGTGACGCGTGACGGCGGCG
TTGCTTTTACAGCCGGGTAACGGGCGTGTGCCGCTGGGCCGGCGTCAACGAGCGGCTTCG
TGCGGTCGATGCTCGGGCCACAGCGTGCCCGCCGCGCAAAGCCCCGCGACGAGGAACGGC
GCACCGATCGCGAACAGGATCGCCGTGAGTCCCCAGCGCTGCCAGAACCGATCGACCACT
GCGCGCTCCGGCATCACGGGGTCGTACAGCACGTCGACCGTGTCGCCTCGATGCAGCGTC
GAATGCGATGCCGCCACGCTTTGCGCGAACGTGACGCGACGGCCGTCGTCGGCCGTGAAC
GCGACGGTCGCCGCATATCGCGACATGCGCGTGCGCGGCGAACGCGCGTTTTCCGTGAAC
TCGACGACACGGCCGGTCGAGTGCGCGTAATGCCGGACGATCAGCCACTCGCGCAGCCCG
ATTGCGCCGGCGCCGGCCATGAACGCAGTGCCGATCGCGATCGGCAGCAGCACGAGCGCG
AGGTCCCAGCGGCGCCGGGCGGACTTTCGGGTGGCGGGCGATGTGTCGGTCTGCACGCGG
CGGCGCTCGTTCGCATACAGCAAACCGCCGATCGCGAACGATGCAACCGCGAGCAGCGCC
GGCACGGCAGGCGGAAACCAGCGCTGCGCGAAATCGTCGATCAACGCGGGACGGTCGGGA
TGCGCGGGGTCGAGCAACACGTCGACGCTTTCGCCGATATCGTAGGCGGGGACCGTCGAC
GCGGTGCTGCCGACGACTTCGCGGCGCCGCCCGTCGTTTGCGAGGTACGCGACGATCGGC
CGATACGCGCGCATCGCATCGCTGTCCTGCACGATGCGTACGACGGTGCCCGGTGCGCGG
ATCAGGTTGCCGGCCGGATGGCGCGCGCCGGTCGCGAGGACCACGGCGAGCGCGAACAGC
GCGACGCCGAGCGCCAGCGCGACGACTGCGTCCTTACCCGGCATGATCGGCCTCGGGTCG
TGCGCCGTGCGGCCGGTTCGAAGGTCGGCCGGGTAGCGGCGCGCGCTGCCGAATAGCCGA
AGATTGACGAAACCATGCCCTCTGAATGGTCGCGCCGCGCTCACATGCTTCCATGTCTGA
CGTCCCATGTGCTCTCAGTGCCGACGCAATACGACAGGCGTGCGTCGGTTGTGTGATATT
TGTCGGACGATTCTAACGGAAAGGGCGCGGAAGATGCGTGCGCTCGGGTACGTTGAGTGA
CGAATATGAGCGGCGGAAACGAAAAAGCCCGGTCGGCTTTCGCTGACCGGGCTTTTGAAT
GCTTGGTGGGGCGTGAGTGACTCGAACACTCGACCTACGGATTAAGAGTCAAACCAAGCG
CCTTGCAGGTTACTGGTAGTCACTTGATTTTGCAAGAGATTTTGTCACCGGGTGCCTCTG
GCGATGACGTGTGACAACTAGCCTGCTCCGGCAGAATTCCGGCACTGCGGCAACCGTGTG
GCCTAGTGCGCGACGTCAGACTGCTAGACCAAGCGGCCCCAACGATATACCCCCTTCCTG
ACCTCCATAAAGACGGGCTGGTCGATTCTGCGGGATGCCGCCCTGCTCGCCGGCAAGTCG
ATCACATTGGACGCGGAGCGCCCAGCAAGGAAGTCGTCCGCGGTTCGGTCCCCATCCACC
CAACCTCGCTCTATCGGTTGTGCCCGTGTGGGCACAACTTGCAGCTGTGAAGTCCGGTGC
AGTTGCCATTCGAGCGCTGACGTGAGCCATGACTGCCGAGAGGTATCGAGCGACGGCATT
TCGGCTTCAGCCTTATGCACTAGCGCCAGGATGACCGACTGCAGCGGTTCACCGGCTGAG
AAGCCGAACGCTGATCGTTCCAAGCCCGGCCATCCTTTTTCCCACAATAAACCCCACTGC
CAGCACCAGGTGGCCAACGCGATGCCTCCATCAGGTCGCGTCCGGTTCACGTCAACGAGG
TCAAAGAACGTCGGCCAACCATCCTCATACGCGAGAAACAAAAAACGGGCACGTAGGAAT
TGCTCAGAAAGCCTTTTGCGACCGAGTTCGTGAAATTCCTCGGGGTATCCAACGAATTTC
CGATTGCTTCCTTCGAAGACTGCAATTCGCCGTGCCTTTCGCTTCGTGAGATCAGCGACA
CGCTGCTCCAGGCTTTGAATAGCAGATGCTAGAGGTGCGCGATCCTTCTTTGCATATCTA
TAGGTCTGGCCGCACCAGATCGATCCCGGTGGCGACAGTGCTTCGTCGAGCTGCTCATAC
GTCATCCCGCTTACCCATCGGGCTTCCCGAATGAGCATTTCCGTGAAGCTCTTGAGAGGC
CAACGCAATTTCTGGCCGCTGTTGGGGCCGATGTTTGCCACTACAGTTCTCCGATCAAAA
AATGGCCCTGTCGTGCTGGTACCACGAATCATATTCTGGTCACCGTACTAACGACAAGTG
ACTGGAGGTCTCCGATGGCCAAGATTAATAACGAGTTTCGGCAGATTTTCGCGGGGATGG
CACCGCAGGCCATCATCAACCGAGATGAGCTCGCGGCATTGTTGGCGACGACCGTCGGAG
CTGTGACTCAGATGGCATATCGCGGCGAACTTCCGCCGACTGCGTTCCCCGCGAAGCGCC
GTGCGTGCTGGTTTGTTGGCGACATTCGTGAATGGCTTGACGACGCGGCTGCACGGCGAC
GAAAAGACGACGTTGTGGCACACGAGAGCGCGCAGAAGCCGCGAGTCGGCCGGCCGCGAC
TTCCGGCCAGTGGTGCAATTTGAATGGAGATCGGTCTATGACCCGCGATATAGCCGAACG
TCCTGTTCATGGCGAGCTTGTAAAGGCGGACACGATGTGGTTTCACGTCTTTCGCTCGAT
GGTCGATAGCGGGGATCTCGCCCGTATGAAGGGTTCGTCGCTCAAGGTCTACCTGATTAT
CAAAGCGCACGTCAATTTGCACACCGGCGTCGGCGGCCCCGGCATCGAGACGATTTCTGC
GAAGGCGGATCTGTCGATCGCCCAAGTTAAGCGTGCTGTGGCCGAACTCGAATCGCTGGG
TTACATCGCCAAGTCCCGACGAGGTCGTGCAAACGAATACCGCGTTCGCGAGACCATCCA
AATCCGTGACCAGTTGGGGAAACCGACTGGAGTTGCGTCGTGGGAGTACGTGCCTGCTGC
TGTTCGAGATACCGTCTCGGACCTCAATAGCGTCCTCGATTCGCAGGACATTCGGAGTGC
TCGAATAGTTCAGATCGAACGCCTGCAAGTGAACATCAATCAGGTAGGCCCCGGAAGCGT
AGTCGTCAATGTGCAGGATGCGCTTGCGCAGATATCCCCGGGGCTGAGGGAGAAGCTCTC
AGATCTGCTTCAGCGGGCCGGTGTCGTGGAGGCAGGAAGTTATACACAGCGCATGGATGA
CACGGATCACCAATGAGCCGTTTGATGGGGGAATACAGCTCGTCGCTGATACCAATGCAC
GGCCAATAGGGCTCGTGGGCGAGCCCCTAAAGAGAAGAGACGTTTACTTAGAGATTGTTC
CGCACGCCAGCAGTCTGATGGGCCGACGCTTGTCCATGAGGACGTTGCTAAACGCCCTGC
CAACGGTTGGCATATCGAAGCACTGGTTAGCAACATGGTTACTACATCATGACAGATCGA
AGCAATGGCGTGCTTAGCGTTCAGCTCGGCCCGCTCAAGCGAGACTGGGTTGCCTATTGT
CGTTCGCACGGGATATCGCCGAGCGACGCAACAAGGCAAGTCATTCGAAAACTCATCGGG
CGTGAGCCTTATGCCGCGGCCCCGCTGAAAATTGACTTGTCGGGTGCGTCCCGCGTGAAG
GCGCGAGTAGAGGTTCGCGTAACGGTGGACGAGCATCGAGCAGTTGTAGCGATAGCAGCC
GCCGAGGGCTTTTCCGTGAATTCCTGGATTGTCGCTCTCATTCGAGCTCGACTGACCGGT
TCACCTCAGTTCGGACAGGGGGAGCTTGAGCAACTGGCATCTTCGAACAGTCGACTTCTT
GCTATTGGCCGCAATCTCAATCAGATCACTCGTGCGCTGAACACCGCGCCGACCGAGCTC
ACACGTTTTCGACCCGAGGTAATCGAGTCTCTTGCGAGCGAGATCAAATCGCACACAACC
ACCGTGGGGGCGCTCATTCAATCGAATGTTCAGCGCTGGTCCCGCTAACCTGGAGGTCCA
CATGCAATTGAAACCGCACTACGACTGGTCCGACCTGAAAACACTGGTTCCACAGAAGGT
TCGGCCTGCTACATACAAAGGTATAGCCAGACGCCGCGCTCAACCCATTCCCACGCTGTT
GCTTCGAGCGAATCGGTATCGCGGCTTCGCCGTATATGTGTTGAGCGCATCCCGCTCCAC
ACCCGTATTTCGCGATGGCTCGGCGGTTTGGTTCAAGTCCATCAGCGCTTGCGCTGATGC
GTTACTGGACTTGGATGTTGACTTGGATTTTGAGCACGTTCTCCTGGACCTCGGGGTGTG
GGATTGCCACGAGATACCTCTGCGACACGATGAGCCTCGCCCTGCGAGGGCTCAGGGCAG
CCGTCTTGCAAAAGTGGACCTTCGGCCCTTGCGCCCCCTGGGCGCTCAACAGGGAGACCG
GCCATGATTTCTCTTTGGGTGCTCATTTTTCTGGTTTCGAGCTTCCTGTTTTATATCCAT
TGTCTCGACTGGAACTTCCTCGTCAGAAATCGCCAGTTGCTCGGCTACTTCGTCCATACG
CCCACCTATTTCGTTGGAGATCTTGCGTCGATGCTCGCGTACATCGCGCTGCTTGTGCTG
GGTGCTCGTCAGCTTTTCGGCTTTGCCCACAATGACGGGTTGTACGTGATCACGGCGCTT
TTCGTGACGTTCGTTGTTGGCTACAGGCGCGCAAACGCAGGGCTCCGCGCTAGCGAGGAG
GATGCTCAATGAAGCTGCTCTTCATCTGTATCGCGATTGTTGCTCTTGCCTCGTGCAAGA
AGGAAGGTAACGAATCCAGCAGAACGCGGGCGCAAGACAACCTCGCGCCGGTACCTGCTA
GTCAGTTCGGTTGGAACAAACAGGGGGCACGATGATGGCACAAGGATTGTGGCAATTCCT
CTCTGGGTCGATCGACAACGCCCTCTCGACGTTTGTGACGAGCGTTTCGTCATCGATTGC
AAGCGGCATTACTCCGGCTGTCATGGCAGGGGTAACGATCTGGATTCTCATGTATGGATG
GACGGTAATGCGCGGCGAAGTCCATGAACCTGTGCATCAGTTCGCGGTGCGTGCGTTCAA
GATGTCCGCGATACTGGCGGTTGCATTGGGTTCCGGGGCCTATCAAGCGAACGTAGTCGA
ATTTGTGAACGGTCTGACAACGGGACTAGTGCAAACCGTCATGCCGGGCACGACGAGTAA
TGTGTTTTCCGCGATCGACCAGCTCGATTCGAAGGCTTTCGCACTCACGCAGATGCTGTG
GGAGCGAGGTACCAATCTCATGCCGTGGGGCGGAATTGCTGATCTCATTTCTGCGTTGAT
TGTGGGCGTATCTGCGGCGCTTGCCGAATTAGTTATGGCTGGCTTGCTGCTCCTGGCGAA
GGTCGCGCTCTCATTCATGCTGGCCGTCGGCCCCTTATTCCTCGCCTGTCTTGCCTTCGG
TCCAACGAAGCGGTTTGCAGAAGGGTGGGTGTCCAAGATTGCGAACTACAGCGTGCTGAT
CTTCTTCTTGGCGGCGGCGGCGGGAATTTGTTTGTCGATCTACGAGACCTTCGTCAATGG
TCTGCTCGCGGGCTCCGCAACAAACAATCCGTTGGGAGATGCGTTCAGCTTGCTGGCTTT
GGCCGGGGCTATCAACGTGCTGATTATTCAACTCCCAAGTGTCGCGGCCGGTATAAGTGG
CGGTGCTGCGATATCGGGGGCGGCGGCAATGGCCGTTGGTGCGTTCCTCGGGCGGCTGTC
GAGTGGCGGGTTCGGCGGAGAGCAGAATCAACCATTTTTGAAGACCGAGAACGGAGGCGG
TTCGATATCAGGGGATGCGGGACGAGGTGCCGGACGTCCATCTGGCAGCGGGGACGGTCA
GATACCCGCATATCAGCGGGCCACGCATGAACGTCTGTTGGGACGTAGGTAATGAGCCGA
AAGCAGTTGTCTGTCGGCTGATGATGCTTCTGTCAGGTCGAACAAGGGGGCGATGTGACG
CTGCCTAAAATTTACGTCGACGGAATCTTGCAAACGTGGGGCGACGAGCTTTATGGGGAT
GCGCTGCGTCCAGTCCGACCGCGAAAAGCTGGTACCGGCGTGACGCTACCGCCTCGGCGT
TCCTCACAACGTAAAGACTCGACTCCGGTAGCTGCGGCGAGAGTTCGACAAATGCTGAAG
GCGACGACAAAGAAGGTGCCTGAGGTTGTCGTCAAGATCAGTGGCGGGGGCAGGGGCATG
AAGGCTATCCGAGCCCACCTCGACTACATTTCTCGAAATGGCGAGGTCGTCCTCGAAAAC
CAAGATGGAGACAAGCTCGTCGGTAGCGACGATATTCGCTATCTCAAGAGGGAGCTTCAG
CACGGAGGCTTCGGTATTCCGGAGGACAGCACCGTCCGCGAAGCATTCAATATCGTATTC
TCGATGCCGCCCGGCACCGATAGAGCAGCAGTTCACGATTCTGTTCGTGCCTTGGCCGCG
GATGAGTTTGGGGGCGATTTCCGTTACGTGTTTGCGTGCCATACCGATGAGGCGCACCCT
CATGTGCATCTATGCGTCATGGCTCGATCGAACGATGGGACGAGGCTCAATCCTCGAAAG
GCCGATTTGCAGAGTTGGCGAGAGTCGTTCGCCGAGCATTTGCGTGAGCACGGGATCGAA
GCAAATGCGACTCGTCGGCAGGCGCGCGGCGTAACGAAGCGGGCCATACCTCAACCAGTG
ACGAACATGCGGGAAAAGCGCGATGTGGTACCTGACCGGCCCCGCAGCCCGATGTGCGAT
GAAGTGCGCCGCATACGTATCGAGACAGACAAAAAAGTGATACGAGCATATGGTGCGATA
GCGCGTGCCATGGCCGAGTCAGAGGACGTAGGCGATCGAACGCTGGCCGTTGAAATCGTG
AATCTGGTCAAGCAAATGCCGGCCGTTCAGCTTGCATATGACCCAATGGCCGGGGATCGT
CCCGGCAAGTCAGGTGAGCGGCACGTTGAAATCCAGCGGCCGACAGTACCGGGCGGCGAG
CGTGTACCGGACGATCCGACTAGGTAGCCGATCTTCTCAAAAAATTGCGACAGCGCAAAT
TTCTTGCGCTGTCGCAATTTTTTGACTGGCCGGGCTCGCGGTTTGGTGGTCGGCCTGCGG
TAGTTGTTCAGCGCACGCACGCTGTTCACAAAATCCGAACTCGAGCAGCTGCGTGTTGTG
AACATTCCTTGCGATCATGAAAAAGTGGAGCTAGTGCTGAGCTGGTGGCCGGGCGGTAGT
TGTTCAGCGTATCAGCGAGTCCTGTTCAAGCGCCCATAACCGTCCGTCGAACGTCGCGAC
AAAGCCGTCTCCATTGGGCATAGGGCTTCGTTGATCGATCAGCCGGAACGCTCGCATGGC
TTCGGCATCGATGATTGGAGCGCCAGTCTCGATCAACCATCGCATCGCTTGGAAAAACTG
ACCGTGGCCGAACATCGCCGCCGTGAGATCTGACGAGCAGGGGAGTTTCGTGAGGCGACT
CAACGCGGCCCGCACACGTTCGATGAACGCTCCGAACGATTCTGCTCCTGGTCCGTCGAC
AAGCGTCGGATCGGACGTATCCCAGTACGTTTCAACCCATGGACGACGCTGCGCCGCCGA
CGTGCCTGTACACCTCGCGGGTGCAAGGTATGTGAATTCTTGAATCGGCCATGTCTCGAA
CGGTGTCAAAGGAAATTGACCGAGCGTTGGAGCGGCTGTTTGCTGTGCGCGATAGAAGGG
CGAGCAGATCACGATGCCCGGAGGGGAAGTAAAGCGCCGGGCGATTGCGATAGCTTGCTG
CGCCCCCCTTTCGGTCAATGGGATGGATGCAGGATCGTCGGTGGCGTCTCCAGCGTTCGC
GGCGCTCTCGCCATGGCGAAAGCACGCTACGCGGAGGACTGGCACAGGGGGACGTGTTCG
AACAGGCATGTCATCAGGGTGCCGGTCGGGCGGTAGTTCTTCAGCGCAGGAGAGTAGCGC
AGTTTCCGCGTTGCAGCCGCAGGAGCATTTCACGAACGATTCCGCCCGCTCTATCGGTTA
GATCTCGCGCGCAGGGCGCGCTACCGGTCTTCTCTGATGGCAACTAGGGCGATGGCTTGC
AGGGCAAGTCATCGAGTGTGGCTGTGAGGCGAAAAATTGCGACAGCGCAAGAAAAGCGAT
CGGTTTGGTTCTAAGGCAGGATAGGCATTCGCCGGTGAACATCATATATTTACACGAACC
TAGTTGTATCTTATGGGGGCTCTCGATCTCAGCGCCCCCTTAGGAGCTGGAAGAGGTTAG
CTATTTGGCATATAGAACCATTTTTGCTAGGTCGTTAAAATCAGTTACTAGTTCTTCGAC
GGAAATTTTTGCTTGCTGCAAAGTATCCGCAACATCGCTGGATACGCCGGTCGCAACAAC
ATTCGATCGTTCATCGAGGTCGTCGAGCTTGTCCCAGCGTCCAGTCAATAAGCGATATGT
GGACGCGTGTAGTAGGGCGCTCAACGTAGCCATGAATTTTCGATCAGACTGCCTTGTGCT
ATTCGTTTGAGCATCGAAGGCTATATCGGCTTTCAATGTGGCGAGATCTTGAGGGGCGTC
GTTCTTGGTGCGACCCTTATCGTCTTCTGCCGATTTGAACAGATGCTCAATGGCCAGCAA
GAAATCGGCGGCACGTTCCAACTGAGCTAGGAAATCGTCGATAGTCAGCAGAAGCGTTTG
TACGCTTGTGCGTGAACTTTCCGAGTCCAATTCACGATAAATGCAGTTTGCGGAGTCGAG
CCGACTCTGTAGGTACCTTAATCGAGCATCTAGGGCCGTGGAGACAGCAGGCATGTCGAT
AGCCAATTCGTTCCACGAGGTGTTGGCGGTATCAGCTGAGGGACACTGTAATATTGACGT
GTGGCAAAGGCAGTGGTGAGTGGCAACATTCTCTTCCGACGTAACCGGGGCCGACTTAGC
GGTGGGAATGTGAGCCTCGGAGCTAGATTGGGCCGCGAGTTCAAATGCTGGCGGAAATTG
CGGCTTTGTATTGCGATAGAGATTGCGGGACTCGTCGATTTTTGCATCGGAATAGATTTC
TAGCTCCAAAGCATCATGTAGACGCGCTTGCGTACCTCGTGGCATGAGCGTTGCCGGTGT
GCCAACGCTGTGAACAGATTGCGAGGATTCAAGCATTGCTAAGTAATCATCTCTGCTGCT
AAGGATCAATACACGACTTAGGGATTCAGTTGAACAATGAAGCAGCTCTGCTCGCTCACT
GTCTGCCCCGTCGGCAATCAGGAGGTTTGCCTGTATCTTGGGTTCTTGGTGTTCCCGATC
CTTGTCAGTTGGGTATGGAACTGCCAGCCATCGCTTATAGTCGAGCGCCGCCCGCGAGGC
GTGTAGACTGCCTCCGACGACGTCAGATTGGATCATTACGACCCCTTGCGCCATACCGGC
CTGCGTGCGATCGCGTTTCACGTATTGTTGTTTTTGTATCTCGCGACCGAACGGGTATTC
GCTAACTAGGGCGCCTCCCGCATCAAGTATGTCGTTTGCCAATTTCTTGTGCCGCGCCGG
TGCAATTGTTTGATGACCATGCGCCAAGACTGCTACCGTATGACCACCAGCGTCCAAGGT
GGCTTGGTGAGCGACGGCATCACATCCAAGTGCTAACCCGCTGACGACGCTCCATTGGTG
TTCGACAAAAAATTCGGCGATGCGGGCTGCTATGCGTTTTCCATGTGCCGTGGGTTCGCG
AGTGCCGATGATTGCGACGGATTGTTCTGGGGTCTGCGACAGGGCGCCCCGAACGTACAG
GATAAGTGGATCGTCCTTTGTTGCTGCCAGCAAACGCGGGTACTCAGCATCGTACGCGGA
TAGTATGCGAGCCTCGACACGTTTTGCCTCTCTAATCTGTTGATCTACCTTGTCTAGAGC
GCTTTCCCATGCGGCTGGAACACTCATAGCCTTCGAGATCGCTGGAATCCGAGCGGCTAG
TTCCCTAACATCCATGTCCTCAAACCGGGGGATGGCCAAGACCTTCTTTAGGGTCGCTGG
CCCTACGCCGGTGAGGAATGAAAGCGCCACAAGGCGCTCGGTAGGAAAGGAGATGATGTT
CATCAGAAGAGGTTACCAACGTTCTTCGCAAAAGCGAGACATTTCACGTCCAGGGCCCCC
GCATCTTTTAGGTACTTGTACGCATAGATCAGCGATGCCCCGGTCGTCATGACGTCGTCA
ATGACCAGAAACGAGGTCTTGGGTTTGATAAGGTCGGGTTGCCGAATATACAGGTGATCT
CGGACGTTCGTGAAGCGCTCATCACGCCCGAGATGCTCCCCATGTTGAGACCTCACCCCC
TGCTTGTAGGCGAAGAGGCCTGGTGCACAGGACACGTTGATCCCGTGGAGGGGCCGTTGG
GCAACAGACGCTGCTAATTGACCTAAGAAATTCTCCAACCGGGGTTTTCGACCAGGCCTA
TGTGGGACTGCGGACACGATAATTTCCGATGGGCCAAAGAATCTGTAATATTGGCTAGCG
ATGAAGGCGCGCACGGTTTCCACCCACTCATCCGGAAAGATGTCGGAATCTTTGTTTTCT
TCAATGGATTCGGTTAATCGATGCCACCCCTTTCGATATTGAACTGATTCATAGTTGGCA
AATGATCGACCACTTACATAAATTTGATAAGAAGTAGTGTCGCCGCCAATTGATCTCGGA
ACAAAATGTCCGATCTTATCGAAGCGCGGGGCGCCTAGGCGTGCCGCATTGGTTGCCAGC
GTACGCTCAAGTTCTGGCAAGAAATGGGTAGGATTCGCTAAAACGCTCAAAATCTGATCC
GGAGCGTTGATAATCGCATCAGGGACATGCTCGAGCGCACGCCAGTGGTCACTTTGACGT
GGATTCGGCCATGCTCCTTTGTCGAGCGTCACAACGCAACCGCAGTGGTAAGCAGATCTC
ACGTCTACGTCACTGTCACCCACGAGCATCGTTCGCGGAAGATGTTGGGCGTCAAGTATG
CCGAAATGATCCATGGCCTGGTCGATTCCATCTCCGTATGGTTTCGTTCGTGGAACGTCT
TCATATGCGACGAGAATGTCCCAGTTGAATCCTGGGTATGCCCAAGTAAGAACAGTCTCG
GCATAGCTACGGGGCGAACGAGTGAAAATCCCGAGCTGCAAGTTAGGGAATCGCGCCCGA
ATCTCCTGTAAGAATGCCTGGCTGTATATATGTCTATCCGCACGGCGACCGAGTGCCGTT
ACTACTTCTCGCCTGTAGGCGGGCGTGTCGTTATTTTTTCCAGCCTCCCGAATATCCTTG
ATGTCCTCCGTTCTGACGAGCGTTTCGTCCAAGTCAAATAGGCAAATGTCGAACATATAT
GCTCCAGGATTGTTGTATTTCTTGCCGTCGGGATCGGACCCGTTGGCAGCGGCGTGTGTA
ACAAGATGTTACAACAATCCTTGTTGAGCGGTACTTCTCGTACAGACCCACTTGAAGCGA
ATACCCCCCGTGCGGCGACCACCGGGGGGAGGATTCCCGGCAAATTGTGCTAGCGAAGTC
GGCAGTCACTATCGCCGATTACGGGTTCGGATCCTCGCGAACGTGCGGATATCATGTAAG
TCGACGCTGCTTGTAATAAGTTGACGGCGGACCTCCTGAAAAATGGGGCTGGATCGCTTG
GGGTCTTCGATAGTCATGATCAGCGAGAATGGAATTCCTTCGGCCGGGAATTTCGCTTCG
GCTCGCACGATGCTCTCTACTTGCAACCGCCATTCAGTGCTGGTCCCCACTCCGTCCTTG
AAGTCCTGTTCATATCGCTTTGTAGGCCACCATTTCAAGCCATGGGATATCAATGCGCGC
TCGGGGGCAGTTAGACCAGTTGGCTTGGGCAGAAACACTTGCGTAATTTGGTCGTTCCAA
CTGGGCTGGCCGTCCTTTCGATTTTGGGGCTGTCGCTGCTGAAGTTTTGCGTCGAGGTTG
ACGCGCACAAATTCCGTGCCGAATGCCTGATCGATGGGTGGGTCATACACGAGTGTCATG
CGGACGCTGCCTCGGCAGGCGCGGCTTTCTGCATCGATGAGCGACGCTGGCCAGACAAAT
GGGAAGTGTAAAATCGCCGGCCGCTTTTCGCCTACCGTAAGTCTGCTCTCAAATACCAGC
GTGATCGAATGATCATCAGTCTCGAGCATCGTCGCCGCTTCGCTCGGCTGGCCAAAGCCG
ACGAATTGGCGGGACACGTCTCGTAGAGATCGGTGAGTTAGGGCCTCAGGTATCGAGGCG
CAATGGACGGCAAAGGCACGCAAAGTGCGGGTCGCAAGTCGCTGACCCGTGGTTGCATCA
AGACTTGCAAGCGTTTTGGCGACGAGGGGAGCGGCGAAGCTTGTACCTCGAGTTTCGGTT
CGACTTCCATCAGGGGCGCACGACGCCAAGCCGGTAGCATGTGGTGTAGCCAGATCTCCT
GCGCCACCATAGTGTGCAAGGTCCGGCTTTACGCCGACGCGCAAGCCCGGCCCGCGTCGT
GTATAGGTCGCAGGCGCCCCGCCGACATGAACACCGTCTGGCGGGTTAAGCGCCCCTACG
GCGAGGGCTCGCACACTTTCAGAAGGCATGAATATTGTGTCCGGGCTAGTCCTGGATGCC
AAAGCTGCTATTGCTTGTTTTGGTGTCTTCGGCCAAGGCGCCCGCCATTCCGCGCCATTT
AAGTTTCCGACCGAGTTTACGATCACGACGCCTTGCCTATCCTGTATTTCATCGAGCCGC
GCCGCATAGATGCTATACAGATTTTGCTCGACAGGTGCGGTGATGTTCAAAGACATATTG
AAGATGCGAATGCCGTGATTGTCCCGTGCCTCAATGATTGCCGCTTCCAGCTCATCGAGG
AACGCTTCAAACCCCCGAGGCCCGTAGACATCCAGGAACCGCGCCTGAGGTAATAGTGGG
ATGTCAACGACGTCGCACCCGTCTGCTTCACGACCAATTTCGGTGCCGTTTTCGCCGCGA
GCGCCGATCAATAGACCTGCAACGAGCGTTCCATGGGTCGAATCACATTCCGCTTGATCG
AGGTAATCGTATCGATCAACGATCCAGCGAGACAGCACCGAGCTAATCCCGGTATCGATA
ACCCCGACTTTTGGATACACACCATTCTGAGTTCTGTGAGGCACGGAAAACGGCCGGTTT
TCCGATGACGATGGGGCTTGCGATGGTTCAAGAAGTACGGGGAATCGAATTCTCCGTACC
AGTGGATGTGTCGCGATGACGCCGAGAGCCTTTTCATGGCGTTCGACGTTCGTATCTACG
GACGACGCCAAGCTTGGAATCTGCGCAAGATCTCCCCTGACGGTACGACGGTCTTCGAGT
AAGGGCTTCGTTGACGAATTCGTAATGAGAAGCTCAATTTGTGGAGCGCTCCCCGAACTC
GGTAGCAACGCAGCATAGACTCCGTTTCCAAGACCAGCGATATCGTTTTGTAATGTCTCG
AAGGATTGTCGAAGTCCTAGAACGTCTGCTCCTTGGACCAATTCGAGTGGACCCTGCTCG
AATAGCTCAATGACATAACCACTTGCGGCAGACGGATGAAGCATCGCTTGCAATGCGTCG
GCGGCAGAAAAAGACCGCTTGCCGGCGGGCGAGGCAATCTCGATTGCCTCGATGGCCCCC
AACTCTGATCTATTGCGAGTGACGTAGTGGTATGGCTTATTCGTTCGGCGCGAAATCCGA
GCTTCGCCCGCAAGTTCCGCTGCCTCGAAATGTTGACGTACCTTCGCTAGGTGGAGTCGG
GGAAGCCGGAAAAACAACTCCCCCGGGGCTCCTGCGCCAACGCACGGACATTGGTCCGGC
AGAAATAGAGCGCGATTAGGTCGATATGATTTGGCAATCGCTTCGGTGCGCATCCGGACG
CGTATATATGTGACTGGTCCAAATCGAGATGTCGCTAATATCGAATCTATTTCGGAGAGA
CGGGCAATTAATGCGGCCTTGTGCTGAGCAAACCCCTTGTCGTTCCCCTCGAAGAAATCT
CTATCGGGGCCAGCCTGACCTGGCTCCGGGGCTCGAATAAAGGAGTCGTCATTGAGAACG
ATTTGAACCGGATTATTCGGCATTTACCACACCTTCCGCGTTGTTATTTTCTGGTGTCCA
CTCATTAAACCAGCGAGAGATTTTGCTCTGACTGCAATTTAGCATCTGCGCGAGACTATC
CTGTCGGATACCGATATCAGCGTGCAAAATTGTTCCAACAAATTGCGACTCATTATTTAG
AAACTCGCGGGCGGGCCCCATCTGTACATCCTCTACGCCAAGGCGCGGTAGTAGGGCCTT
TGTCGCCTGACCTATTGCATGCGGTGTAATCTCGGCTCCAGAAAGCGCGAGGCTCCTGCG
TAATGCATCCGCGAAAGTCCTTAAATCGGATCCGGACCGCGGGCCAGCGATGTAGCTCAA
AACCTTGACGAGATCGTCACTTGGTTCTAGAGGTCCAAGAAAAGTTCGCAACATTTGAAG
GCGAGTTGGCCAGTCAGGCAATCCGATGCGAATATGATTCTGGAAGCGCCTCCAGACTGC
CGCATCAAGAAGACCTTCATGATTGGTTATCGCGATCGTTAATCCTTTGTCAGCACGAGC
ATCCAAATTTTGCAATAAAGTATTGACGACTCGCTTAAGCTCACCAAGTTCATGCGGGTC
GTCTCGCATCTTCGCCAATGCGTCAAACTCGTCGAGCACGAGGATGCATTTATATCGATT
GGCAAAATCAAATAAATTGGCAATATTTCTTGCTGTCGTTCCAAGGAATGAGCTAACGAG
GCCATCAATGCGTGCACTTACGATTGGCAAATGTAATCGTGCAGCGAGAGTGAAGGCGGT
CAACGTCTTACCCGTTCCAGGCGGGCCGTAAAGCAGACAAGACCGAGATGGCTCGACACC
GAGCGCTCTTAAGGCGTCTGCTTTCTGCCATTCACTAATTAGTGCATCGAGTGCCAAACG
TAACGTTTCATCGTAGATCGGTGTGGGTTGCCCCCGCGCGGGCGCTAGATGAATTTCCGC
CAGAGGAACGCTGGTTTCTCGATCAACTGGCGGATAGACATTTGCCGTCAGCTCGTCCCC
AACGACGAGCGAGCGCGATACCTCAACGTTGCTCGGCGCCAACGATGAGGTATCGCGTGA
AACGCTAGCTAGCAAGCTTTCTAGCGTTGCCGCGTATCTGTCTTCCCCTGCCTTCGCTAG
CCGATCGCGCAGACGTTCCACCTGCTTGCGGAACCGAGGATCGCCCCCTTCGAGCCCGAC
TCTGCATAGGCTTTGGATTGCTGAAAAGTGCTCCATGTGACTCTCGATTCTAAAAAATTG
GACAAATATTCGCCGACTGACTGAATTATGCGCCAGTGTACCTGTACATGCAAACAGTAT
GGTTATTTATGCCAACCGTGGCAGGCCTGCGCGGTGCCTTGGCGGTGCGCGCGCCCTTGC
GGGTGCTAGCCCAATTTTTCGAGCAGGCTTTCTGGCTTAAGGTGCGTGTACCTTTTCAGC
ATCTGCATGGAACGGTGGCCGGTGATGCTTGCGACTTCCATGGGATTCAGACCCTTCTCA
AAGAGTCGCGATGCCGCCTCGTGACGCAGATCGTGCCAACGAAGCGTCAGAAGCTCTGGG
TCGCTCTTCCCGGCGGTGTGGAGGGTGCGTTTCCAGACGCAGATAACTGCGTTTACGCTG
GTGGTAAATACAGGTCCAGATAGGTCATGGCGAACGTCTGGGGGGCCGTACATGGCGCGG
GCGACGCGTACTTCAGCCCCTTCAGCGACCGCGGCAATATTGCGAAGCACGTTATTTGCG
CGCCTGGATAGGGGTAGTACCGCAGGAACTCCTTTGTTATCGGCTCCACGAGCCTCGACG
GGGAAGCGAATGACGCGATTCTTCAGGTCGATCCATTCCCAACGAAGGCCGAACAGCGCA
CCTTGGCGCAGACTGGTTTCGATCGCGAGCTCGAAGGCGGGGGCGGCCCACGGGTTGCGG
CTGGCAGACAGAAGCGTTTTCAGCTTATCGAATTCGCCCGGACGCAGGCGTCTATCACGC
GCTTTGCTTCCGGACGGTTTGCGGATGTTGTCGAGCGGGTTCGGAAGCCCTTCCATGTTC
CATTCCTTTCGAGCTATCTCGAAAAGATGGCGTATCACTTGGAGCTCGAGGCGAATGGTA
TTTTCTGCGCGGCCGGCCGCGCGGCGCTCATCCCGGTACTTGGCAAAGTCAGCGCCCTTC
AGGTTGGCGAGCGTTCGATGCGCCAGGTCGTTAGCCAGCCATCGGTCGATGCGGCGTTCT
TCTTGGTAGGGGTGCCGCTTCTCGGGGACAATTTCCTTTCGGTAGCGCTTCAGCGCTTCG
GCCAAGGTCGTGCGCTCGGCGGCTGAGCGATCCACGAACGATCCCGTATCCATCTCGCCT
TCGACGTGGCGTGCCCACTTCTGGGCCTGCTGCTTAGTATCGAATGTGCGATAGACCGGC
TTGTATCCGCGTCGACGGACTTCGGCGCGCCAATACTCGCCACGCTGACTGATGTATGCC
ATTCCAGACTCCATGCGAATGATTGAGATCGCTTGGTCTGGATTCTTCCGTTCCGGCAGA
TTTCCGGCAAAGGCCAGTTTTTGCCCCCTCGGGCCGAATGATTGACGAAAAAAAAGCACC
TGCGCTTTCGCGCAAGTGCTTGATCTTCTACAGCAAAATTCGGTGGTGGGGCGTGAGTGA
CTCGAACACTCGACCTACGGATTAAGAGTCCGCTGCTCTACCAACTGAGCTAACGCCCCC
AACAGAAGCGAGATTATGCGTCAGTATTTTGCTGTTGGCAAAGCCCCTTGTGCAAATTTT
CTGAAACCATTTCGTCTCGACAACGCAAGCTGTCGGCGGGATAACGAGCCCGTCGCAGTC
GGCGCGCTGCCGGTATGATGACGTCCACATTCCGTTGCGCGGCGGTCGCGCGACGTTTTC
TGGAGCATTTCGAAGATGGACGAAAAACGCGTCCCGCGAATTGCTTCAATCGCCTGCTGG
CCCCGTGGGTCCGCTCGCTCGGCCTGGTTCCGGTATCGATCGACGACGGCAGCATCACGC
TGCGTCTGCCGTTCTCCGGTGAATTCCGCCATTCGGGCGGCGTGATCTGCGGACAGGTGT
TCACGGCCGCGGCCGACACCGCGATGGTGGTCGCGATCTCGGCCGCGCTCGGCGAATTCC
GGCCGATGACCACCGTGTCGCTGAACACGAACTTCATGCGCCCGGTGCGCAAGGGCGACG
TGCTCGTCACCGCGCGCGTGCTGCGGATGGGCCGCAATCTGGTGTTCGGCGAAGTCGAGC
TGTTCGACGAGGACGGCAAAATGGCCGTCCACGCGACGTCGACCTACGCGTTGATCGGCT
GAGCGGCACGATGTTCGATCAGATCGTCTTCGCGGGCGGCGGCAATCGCTGCTGGTGGCA
GGCCGGCTTCTGGGACGTCGCGCAGCCGGCGCTCGCGTTGCGCCCGCGCGTGATCGCCGG
GATCTCGGCCGGCGCCGCGACGGCGTGCATGCTCTATACGCGCGATGCCGCGTGGGTCAT
GCGCTATTACGAGCAGGCGCTGCGCGACAACCGGAAGAATGCGTACTGGGCGAACCTGTT
CCGCCGCGAACCGGTGTTCCCGCATTACCGGATCTACCGCCAGGCGCTGCTCGACATCTA
CGGCGAGCCGTTCCCGAAGCTCGCGGCGGCGCCCGAGATCCGCATCGGCGTGTCGCACGT
TCCGCGCTGGCTCGGCGCGCGCAGTGCGGTGGCCGCCGGCCTCGTCGCTTACAACATCGA
GAAATACGTGCGCAAGACGCTGCACCCGACGCTCGGACGCACGCTCGGCTTTCGGCCGGA
GTTCGTGCGCGCGCAGGCCTGCGCGAACGTCGACGAACTCGCCGACCTGATCCTGCAATC
GTCGTGCACGCCGCCGTTCACGCCGGTACTGCGTCGCGGCGGCCGGCCGGTGCTGGACGG
CGGGATGGTCGACAACGTGCCGGTCGGCGCGCTCGACGCGGCGCCGGGCGACGTGCTGGT
GCTCGTCACGCGGCGGTATCCGCGCCCGCAGATGTTTACGGTCGCGCACGGCGACCAGCG
GCGGCTGTACGTGCAGCCGTCGAGCAAGGTGCCGATTTCGAGCTGGGATTACACGAGCCC
GTCGCAGATGCAGCATGCGTACGACCTCGGGCGGCGCGACGGCGAGCACTTCCTCGCGCG
CGTCGGCGAACTGACGGGCGGCCGCGCGGCCGCCTGAAAAACTATGAAATGCTACGAAAC
ATTGAGTGCGGCGGTTCACCGTGCGTGTGCGTGAGTTAAGTAGAGATGAGAGAAGAGCGG
AGATAGGGTATTTTTATTTTTCGTATCATCCTGTTCTGTTCATCATCAACTCGCCGGTAT
GATGGTGATGATGGGCGTAGATGGTAGAGCCGGAGAGGTGATGAGTGTATTTATTGNNNN
NNNNNNNNNNNNNNNNNNNNNNNNNNNNNNNNNNNNNNNNNNNNNNNNNNNNNNNNNNNN
NNNNNNNNNNNNNNNNNNNNNNNNNNNNNNNNNNNNGCCCGTTACCGCTTGCGGATCGGC
GTCAGCGCTTCCGGATTGACGACGCTCGACGTGTCGCCCTGGTCGAACGCCAGAATGTTC
TTGAACGCCGCGCTGAAGTACAACTCGTAGCTTTCGCGTTCGACGTAGCCGATGTGCGGC
GTGCAGATCACGTTTTCCATTCGCAGCAGGCTGTAGCCCTGCAGAATCGGCTCACTCTCG
AACACGTCGATCGCGACCATTCCCGGACGGTTGTGCGACAGCGCGTTCACGAGCGCGTTT
TCCTCGAGCAGTTCGGCGCGGCTCGTGTTGACGAACAGCGACGTCGGCTTCATCCGCATC
AGGTCTTCCTGCTTGACGATTCCGCGCGTGTCGTCGTGCAAGCGCAGGTGCAGCGACAGC
ACGTCGCTCTGCTCGAACAGCGCTTCGCGGCTGTCGGCGGCCGTATAGCCGTCGGCGCGC
GCCGCGTCGAGCGAATGCTCGCGGCCCCAGATCAGCACGTTCATCCCGAACGCCTTGCCG
TAGCCGGCGACGAGTCGGCCGATCTTGCCGTAGCCCCAGATGCCGAGCGTCTGACCGCGC
AGTACCTGGCCGAGGCCGAAATTCGGCGGCAGCGCCGACGTCTTCAGCCCCGACTGCTGC
CACGCGCCCTGCTTCAGGTTCGCGACGTACTGCGGAATGCGGCGCTGCGCGGCCATCACG
AGCGCCCACGTCAGCTCGGCCGGCGCAATCGGCGAACCGGTGCCTTCGAGCACCGCGACG
CCACGATCGGTACACGCATCGAGGTCGATATGGCTCGAGATACGGCCGGTCTGGCTGATC
ATGCGCAGATTCGGCAGTTTTGCGAGCAGTTGCGACGAGATCTGCGTGCGTTCGCGGATC
AATACCAGCGCTTCGACTTCTGCCAGGCGGCTCGCGAGCTGCCCCAGGCCGCGCACCGTA
TTGTTGAAGACCTTTACGTCGTGGTCGGCCAGCATTTCGAAGCAGTTGAGCTTGCGGACG
GCGTCCTGGTAGTCGTCGAGGATGGCGATTTTCATGGTCAGCGGGTATTGCGCGGGAAAG
CGGCGGTTGCGGCAGCGCGCGTTGCGCGCCGGTTCCGTCGGGCCGGGGCCGACATGATGC
TACGTCGACAGCCTTCGTGGTGCCTTTTTAACAGCTTGTTACGCTCCACCGCAATTGCAG
GAAGCCGTGCCGGTGCGCACTGCGCGCGCGTCGCCGGCTGCGATGCTTTGTCGCACCGAA
CAGCTCGTTCCTGATTCGGCCGCTTACCCGTCGAGGTTCACTCGATTGTTGCTCGAATCA
GAATAGTTGGATCAATTATCCGCGCCGAGTGAGGATTTTTGACTGTTTTTATCTCGATTC
AAGCGGCTCTTAGGCAACTCTGCACCTTTTCCGCTGTCGTAGGAGAATTACGCATTTGCT
TCATCTTTTTGAAGTTGTAACAGCGGCAGGAGTCGTTTATGGATCATTTGCAGTCGATGC
GCGTGTTCGTCAAGGTTGCGGATCTCGGCAGTTTCGCGCGGGCCGCGAGTGCAATGGATA
TCTCGAACGCGGTCGCGACGCGTCACGTGGCCGATCTGGAAGGCCGGCTCGGCACGCGTC
TGCTCAACCGCACCACGCGCAGCCTTTCGCTGACGGAGTCCGGACAGGTCTATCTGGAGC
GGGCGCGCCAGATTCTCGACGAGCTCGAGGACGTCGAACAGATGGTCGTCGCGCGCAATC
ACGAGCCGGTCGGCACGCTGCGGATCGTCGCGCCGGTCGTATTCGGGCTGCATAACCTTG
CGCCGGTGCTGCAGTCGTATACGGAGAATTTCCCGAAAGTGGTGCCCGACTTGACGCTGG
TCGACCGGCAGGTCGATCTGGTCGAGGAAGGGTTCGACGTCGGCATCGTCGTGACGCGAC
AGATGCGCAGCGCGAGCATCGTCACGCGGCGGTTGACCACCGGTTGCATGACCGTGTGTG
CGACGCCGAGCTATCTGGAAAAGCACGGCGTGCCGACGCATCCGGAGCAGCTCGCGGAAC
ATCCGGCGCTGAGCCTGCCGACCGAATACTGGGGCGACGAGCGCGTGTTCACGGGGCCGG
ACGGCGAAGTGCGCGTGCGGCCGACCAACGTGATCGTCGCGAACAACACCGCGATGTTGC
GCCAGTTCGCGCTGCTCGGAATGGGCGTCGCGATTTTGCCGAGCTATCTGATCGGCGGCG
ACATTGCGCGAGGCGCGCTCGTGCGGTTGCTGCCCGACTTCCGGTTGCCGCAGGTCGAGA
TCAACATCGCGTACCCGAGCCGCCGCCATCTGCCCGCGAAAGTGCGTACGTTCATCGATC
ACCTCGTCGAGCACTTCAGCCGTTCGACCGATGCGACGATGGGCGAGCAGTGGGCCGCGC
AAGGCACGGGGCCAGCGGCGATCGGCATCGAGACGCGTGCCGAACAACCCGAACCGGCGG
AGCCGAATCTGTCGCCGCGGCTGCCCCGTTCGTCGCGCCCGCGCGTGGCGGTGCCGTCGC
CGCTGTAACGACGCGCGGCCGACACAAAGAAAAACGCGGATCGACTGCTCGATCCGCGTT
TTTTATTGCCGGTCGCCGGCATCGATGCACCGCTTCTGCGCAAAAAATCGCGCCGCGGTG
CCCGCCGTTCCTACGAACCGGTCTTGCGCGTCGTCGTCTTGCGAGCGGCGGTCTTGCGAG
CCGCCGGTTTCTCGTCGGCGCCTTCCGTCACGGTTTCCGCGTCCTTCGTCGCCGATTTCG
CGGTCTTCTTCGCCGCGGCGGCCTTCGGCTCCTTCTTCTCGAATTCGAACCCGATCTTGC
CGTCCGGCTGCTTCACGAGGAAGGCCTTGAAGTTGCGGCCCGTGCGCGACGACTTGAAGT
TCGGCAGCAGATCCGTGCGACCGTCGGCGAGCAGCTTCGCCATCTGTTCGCGCGTGATTT
CCTGCTGCAGGATCACCTTGCCCGAGCGGAAATCGCACGTCTTCGGATTCGCGACCGAGT
GCTCGCACACGTAGCTCATGCCGTGCTCGAACACGCGGCCTTTGCACTTCGGGCACGTGC
CGACCGGCTCCTGCGCGGAAAAGTCGGGCGCTTCGCCCTCGTCGCCGCCCTGATCCTGGC
CGAAGTCGAATTCGAGCTTGTAGTTTTTCAGCTCGTCGTCGAACGTCAGCTTAAGAATCG
CGGAGAACGGACGCCCCATCTTGCTGCGGAAACCCGACAGCGGACCGATTTCCTTCTTCT
GCAGCAGCTCCTCGACCTCGGCGATCTCGAACTGGCGGCTACCCGGAATCTTCGAGATCG
AGAAGTCGCACTTCGTGCACGCGAAGCGGCGATAGTTTTCCTTCACCTGGCCGCCGCAAT
TCGGGCACGGCGTTTCGAGCGTCGCGTAATCGCCCGGGATCGTATCGGAGTCGTATTCCT
TCGCCCGTTTGACGATCTGCTGCGTCATGCGGGCGATTTCCTGCATGAACGCATCGCGGC
CGAGATTGCCGCGCTCCATCTGCGACAGCTTGTATTCCCATTCACCGGTGAGTTCCGGCG
CGGTGAGTTCCTTCACGCCGAGCCCGCGCAGCAGCGTCATCAGCTGAAAGGCCTTCGCGG
TCGGGATCAGCTCGCGGCCTTCGCGCACGAGGTACTTCTCGCCGAGCAGGCCTTCGATGA
TCGCCGCGCGCGTGGCCGGCGTGCCGAGGCCCTTCGCGGCCATCGCCTCACGCAGCTCGT
CGTCCTCGACGAGCTTGCCCGCGCCTTCCATCGCCGACAGCAGCGTCGCTTCCGAGTAGC
GTGCCGGCGGTTTCGTGACGAGCGCGACGGCCGCGATTTCGTCGGTCTTCACCTTCTCGT
CCTTCTGCACCGGCACGAGATTCGCATCGGCGCCTTCGGCGTCGCGGCCGTAAACCTGCA
GCCAGCCGGGCTCGACGAGCACCTTGCCTTCGGTCTTGAAGTGATGGCCGGCGACTTCGG
TGATCCGCGTCGTCACGCGGAATTCGGCAGCCGGGAAGAACACCGCGAGGAAACGCTTCA
CGACGAGGTCGTACAGCTTCTGCTCCGGCTCGGACAGCGACTTCGGCGCCTGCAGCGTCG
GGATGATCGCGAAGTGGTCGCTGATCTTCGAATTGTCGAAGATCCGCTTGTTCGGCTTTA
CCCAGTTCTTGTCGAGCACCTGCTTCGCGTGCGGCAGGTAGTTGTGGCTCTCCTTGAGCA
TCTCGAGCGTCGACTTCACCGTGGCGATGTAGTCCTCCGGCAGCGCACGTGCGTCGGTAC
GCGGGTAGGTCAGCACCTTGTGCTTTTCGTACAGCGCCTGCGCGAGCCCGAGCGTATTCT
TCGCGGAAAAGCCGAAGCGGCTGTTCGCTTCGCGCTGCAGGCTCGTCAGGTCGAATAGCA
GCGGCGACAGCTGCGTCGACGGCTTCGATTCTTCGCTGACCGTGCCGAGCTGATCGCGGC
ATGCGGCGACGATCGTTTCGGCGGCCGGCAAGCTCCACAGGCGCGAGTCGCGCTTCTCCG
GATCGAATTCGTCCCGCTTGAATTTCGGGTCGAACCACCTGCCTTCGTAGAAGCCGCCCG
CGCACGCGAATTCGGCTTTCACTTCCCAATAGTCGCGCGGGACGAAACGACGGATTTTCT
CTTCGCGTTCGACGACGATCGACAACGTTGGCGTTTGAACGCGACCGACGGTAGTCAGGA
AAAAGCCGCCGCCCTTGCTGTTGAACGCGGTCATCGCACGGGTGCCGTTGATCCCGACGA
GCCAGTCGGCTTCCGAGCGGCAGCGCGCGGCGTCGGCGAGCGGCTGCATGTCCGCGTCGC
TGCGCAGGTGCGCGAAGCCGTCGCGGATCGCCTGCGGCGTCATCGATTGCAGCCACAGGC
GCTGGACCGGCTGCTTCGCCTTCGCGTGCTGGACGATCAGGCGGAAAATCAGCTCGCCCT
CGCGCCCCGCGTCGCATGCGTTGATCAGGCGATCGACGTCCTTGCGTTTCATCAGCTTGG
TCAGCACCTTCAGGCGCGACTCGCTTTTTGCGATCGGGTTCAGGTCGAAATGCGGCGGGA
TGACGGGCAGATGCGCGAAGCTCCACTTCCCGCGCTTGACCTCGTACTCTTCCGGGGCGG
CGATTTCGAGCAGGTGGCCGACCGCGGACGAAAGGACGTATTCGTCGCTCTCGTAGTATT
CGTCATGCTTGGTAAAGCCGCCCAAAGCGCGCGCGATGTCGTTCGCGACAGAAGGCTTTT
CCGCAATGATCAGTGCTTTGGACATGACAGATGTGTGTTGGTAGACCGGATTCGCCGGTT
GTGGGTCCCTTTTACGACGGCTTTATAGCACACGCGGCAGCGACGGCGGCTGGGCGTGTA
AAAAGCGGCTCATCATAGAGGGGGGCCGCCACGGGGGCAAGCGTCGGGCCGGGCAGCGCG
CAGTCGCCGCGCGCGATCTCCCGGCCGGCGTGCGGTTTCAGGCTTCGACGGCGAGCACGT
TGCGCAATTTCGGTGCGTGCGGTGCGCCGGGCACGGCGCTGAGGTCGGACAGCATTCGCT
CGACGATCGCCGCATGCGGCAGCACCGTGCCGAAAAAGCGGGCGGTGTTCGCGTCCTCGA
TCAGGATCGTCGGGAAATTTTCGACGTCGAGATCGTCGAGCCGATCGGCATGCGTTTCGA
TGTCGATCCACGCAAAGCAGGCGTCGGGATGTGCGTCGGCCAGCTGGTCGAAGGCCGCCC
GATAGTCGCGGCACGTGCCGCACCACTCGGCGCACAGGCACGCGACCAGCAGCGTGCCGG
GATCGGCGAGGCGCTCGGCGATCCGGTCCGCATCGGTGTCGAGATTCAGCGCGGGCATGG
TTTCCTTGGATGTCGTCGGCGGCGCGGCCGCCCTATGCGCCGGAATGTAGCATGCCGTGC
GCAGCCGGGGTGGGTGCGGCATCGAGCCGCGCGAAGCGCCCGCCCGCGACGCTCGCAACG
CGTCCGGCCAACTCGAGCGCGAGCAGCGCGCGATGCAGTGCGTCGTCGGACAGCCCGCTG
TGCTCGGCCAGCCATTCGTACGTGACGGGGCCGTATCCCAGCGCCGCGAGCACCGCGCGC
TCGGACGGCGTGCACGCGGGCGGCTGCGCTGCGTCCGGCGCGGCGCAAGCATTCGGCGAA
ACGGTCGGGGCGGGCTTGCCCTCACCGCTGACCGGCGCGATGCCGACGGTTCGATTTGCG
TTATTGGGGTTCGCTCCTTCATTGCTGCGCGCACATTCGCCGCCAGCCACTGCTTCGCCG
AGCCCGTATTCCTCGAGCACGTCGAGCGGCGTCGCGGTCAGCTTCGCGCCGTCGCGGATC
AACGCATGGCAGCCCTGCGCGAGCGGCGCGTGGATCGAGCCCGGTATCGCGAACACGTCG
CGTCCGAGCTCGTTGGCGAGGCGCGCGGTGATCAGCGAGCCGGAACGCGGCGCGGCCTCC
ACGACCAGCACGCCGACGGCCAGCGCCGCGATCAGCCGGTTGCGCTGCGGAAAATGCGAC
GCGCGGGCCGGCGTGCCGAGCGGCCATTCGGACACGATCGCGCCGCGCGCGGCGACCTCA
TGGGCGAGCGCGCGGTGCCGCGCCGGATAGACGAGGTCGGCGCCGGTCGCAATCACCGCG
ATCGTGCTCGCCCGCCCGTCGAGCCCGCCGCGATGCGCGGCGCCGTCGATGCCGAGCGCG
AGGCCCGATACGATCGCGAGACCGGCGTCGGACAACGTGCGCGCGAAGTGCGTCGCATCG
GCGAGCCCTTGCGGCGTCGCATGACGGCTGCCGACGATCGCGACGCTGCGCGCGTGCAGC
AGATCGAGCCGGCCCTTTACATATAGCAGCGGCGGCGGATCGTGCAGGTCGCGAAGCCGC
GGCGGATAAGCGGGATCGCCGAGCGTGACGATCGCATTGCCGGGCGCATCCAGCCATGCG
AGTGCGGCGTCGGTGCATGCGTCGAGGTCGGATCGCTCGCTCGCGCGTACGGCCCGAGCG
GCGGCCGGACTGGCGACGGCCGCGATCGCTTCGTCGGACGCGCGCAGCAGCGCAGTCGGC
GAGCCGAATGCGTCGAGCAACATCTGCAGCACGACGGGCGAGAGGCCCGGCGCATGCGCG
AACTGCAGCCACGCGCGCAGCGTGGCCGGGTTCAGCGCGTGCGGCGGCATGACGCTCCCC
TCGAACGCGGTAGCCAGCGGACCGTCGGGCACCATGATAAAATTTTCATCATCCGAAATA
CTCGACAAAGGCCGCGCGCGCAGGCGCCCGACCGATTGCAGGAGGCGTGATGGTGGTTTT
TTTGGCTTTCATTTGTTATTATCTTTCTTGCACGAAAAGTTTTTGTCTAATGTAGTGATG
TGCGTAGGGGAAGGGGAGAGGTGTGGTGCTTCGCAGGCTGGCTGTCGCTGAAGAAGGGAT
ATTAGGTATACTACATATGAGAGTGATGAGTGAGAGGAATAGATTAATGTGAGAAATAGG
ATATCATTTCTTTTCTCTTTAGCTTATTTTCTTCACGTCTTTGTCATGTGTATGTAGACG
GACAACGGCGGGCAGGGGATTTGTATTGTTTTCTAATGTACGCTCCTCGGTTTAGTGTGT
GTAGACTTAGTTGTTTCTGGTGTATCATTATTTTATCCATTATTTTTTNNNNNNNNNNNN
NNNNNNNNNNNNNNNNNNNNNNNNNNNNNNNNNNNNNNNNNNNNNNNNNNNNNNNNNNNN
NNNNNNNNNNNNNNNNNNNNNNNNNNNNAGGGCCGCTAGACAACTTCCCCGATGCTCCCC
CCCCCTTATTGCCACTTCATGACGATAAGGGTTTCGGGTGGGGGGGCTAATAACTGTTAT
TTTTTCCTTTTTATTACAAATTATCCCCCACATCTTGGTTCCTTTCTGTAACTCCTGAAG
ACCCCCCCCCCCATTGTACGTGACATTTCTATTAATCCTTCCCCCTTCCCCTCTGCCTTT
TCAGCTCATTCAACTTTCATTTTTTTTTTCTTGCTCTTCTTCCTCGGCATCGAAACCCCC
AAAGAACTGCTTATCCCCCGTCTTACTCTACATCCGCCTCATCTTCATTGCATCCCGGCG
GCGGCGCCAGCTGGCCGGATGGCCGATGCGGCGCGCCGTTTCACCGAATACGAACACCAT
GGCTTTGCTGAACATTCTTCACTACCCGGACAAGCGGCTGCACAAGGTCGCCAAGCCCGT
CGACAAGGTCGACGATCGGATCCGCAAGCTCGTCGCCGACATGGCCGAGACGATGTACGC
AGCGCCCGGCATCGGCCTTGCGGCGACGCAGGTCGACGTGCACGAGCGCGTGATCGTGAT
TGACGTCTCCGAAGAAAAGAATGAACTGCGTGCGTTCATCAACCCGGAGATCGTCTGGTC
GAGCGACGCGAAGCAGGTCTACGAAGAAGGCTGTCTGTCGGTGCCCGGCATCTACGACGA
AGTCGAGCGTCCGGATCGCGTGCGCGTGCGGGCGCTCAACGAGAACGGCGAGACGTTCGA
GCTCGATTGCGAGGGTCTGCTCGCCGTGTGCATCCAGCACGAAATGGATCACCTGATGGG
GCGCGTGTTCGTCGAATATCTGTCGCCGCTCAAGCAGAGCCGGATCAAGACGAAGATGAA
GAAACTCGAACGCGCGATGTGATGCGCGTGCGCCCTGCCCGACCCCGAACGCTGTCATGA
CCCATACGTTGCGCGTGATTTTTGCCGGCACGCCGGAATTTGCCGCGGCCGCGCTGGCCG
CGATCCACGATGCCGGTTTTCCGGTGCCGCTCGTGCTCACGCAGCCCGATCGCCCGGCCG
GCCGCGGGATGAAGCTGCAGGCGAGCGCGGTGAAGCGCTATGCGGTCGAGCACGGGATGC
CCGTCGCGCAGCCGCCGTCGCTACGCCGTGCGGGAAAGTACCCGGCCGAGGCGGCCGGCG
CGCTCGAGCTGCTGCGCCGCGACGCCGCACGACGTGATGGTGGTTGCCGCGTACGGCCTG
CTGCTGCCGCAGGAAGTGCTCGACATTCCGCGCCACGGCTGCATCAACATCCACGCGTCG
CTGCTGCCGCGCTGGCGCGGCGCCGCGCCGATCCACCGCGCGATCGAAGCGGGCGACGCC
GAGACGGGCGTCACGTTGATGCAGATGGACGCCGGGCTCGACACGGGCGCGATGATCGAC
GAAGCGCGTATCGCGATCGCGCCCGACGACACCACGTCGACACTGCACGACCGGCTCGCC
GCCGAAGGCGCGCGGCTCATCGTCGATGCGCTCGCGCGGCTGGAGCGCGACGGCACGCTG
CCCGCGACGCCGCAGCCGGCCGACGGCGCGACCTATGCGGAAAAGATCGGCAAGCACGAA
GCGGCGCTGGACTGGCGCAAGCCTGCCGACGTGCTCGCACGTCAGGTGCGCGCATTCGAT
CCGTTCCCCGGCGGTGTCGCGACCCTCGACGGCGCGGCAATCAAGCTGTGGGCCGCCGAA
CCGCTGTCAGCGCGCGTCGAAGCGGCGCCCGGCACGATCGTCGACGCGGCGCCGGACGGC
GTGATCGTCGCGTGCGGCAGCGGCGCGCTGCGCGTGACCCAGCTGCAGAAGCCGGGCGGC
AAGCGCTTGCCTGCACGCGAATTCCTGGCCGGCTCGCCGCTCGCCGCGGGCCAGCGCTTC
GCGTTGCCCGACGAAGCGTGACCGTCATTCGACACGATCGGCAGGCCGCGCACAATCGGC
CGGATGGCCGACTCGCGCGAGGTGGCACGCACGCGTAGAATTTCCGGGCGCTCTCAGATC
TCGAGGTTGTCATGCTGGGCATTACCCATTTCGGTTTCTTCCTGCTCGCGGTTTTCCTGC
TGAACGTCACGCCGGGGGACCTGACACGGCGTACATCGTCGGCCGCAGCGTCGCGCAAGG
CCGCGGCGCGGGCCTGATGTCGGCGCTCGGCATTTCGGCCGGCTGCTGCGTGCATGCGCT
TGCGTGCGCGTTCGGGCTGACTGCGCTGCTCGCGGCGTCGGCTGCTGCGTTCACCGTCAT
CAAGCTGGTGGGTGCCGCGTATCTGATCTACCTCGGCGTGCGGATGATCGTCGCGAAGCA
CACCGACGTGCCGACGGGCGCCGGCGCGACGCAGGCGGCGCCCGCCAAGCCGCTTCGCCA
GTTGTTCCTGCAGGGCTTCTGGACGAACGTGCTGAATCCGAAGGTCGTATTGTTCTTCGT
GTCGTTCTTCCCGCAGTTCGTATCGGCCGACAGTCCGCACAAGGCGCTCGCGTTCCTGAC
CCTCGGCGCCGTGTTCGTTGTGATGAGCACAATCTGGAACAGCCTGATCGCATGGATCGC
GGGCAGCGTGACGCGCCCGGCTTTTCCGGCAAGCCGGGCGTCAAGAAATGGCTCGATCGC
ACCGTCGGCAGCGCGTTCGTCGGGCTCGGCCTGCGGCTCGCCACGTCGCAACGCTGAGAT
TGAATTTTTCCGGCGCGCCCTTATCTAACAAATCGCTTACAATTTGCCGCCGCGCGGGAT
GATGCGCGGCAAGTCCCCGGATAAGGAGTGGGTATGTTCAATTGGGTCAAAACGGCGATG
CTGATGGCCGCGATCACGGCCCTGTTCATCGTGATCGGCGGGATGATCGGCGGTTCGCGC
GGCATGACGATCGCGCTGCTGTTCGCGCTCGGCATGAATTTCTTCTCGTACTGGTTCTCC
GACAAGATGGTGCTGCGCATGTACAACGCGCAGGAAGTCGACGAGACCACCGCGCCGCAG
TTCTACCGGATGGTGCGCGAACTCGCGACGCGAGCGAACCTGCCGATGCCGCGCGTCTAT
CTGATCAACGAGGATGCGCCGAACGCGTTTGCCACCGGACGCAATCCCGAGCATGCGGCC
GTTGCCGCGACGACCGGCATCCTGCGCGTGCTGTCCGAGCGCGAGATGCGCGGCGTGATG
GCGCACGAGCTGGCCCACGTGAAGCATCGCGACATTCTGATCTCGACGATCACCGCGACG
ATGGCGGGCGCAATTTCGGCGCTCGCGAACTTCGCGATGTTCTTCGGCGGCCGCGACGAG
AACGGCCGGCCGGTCAACCCGATCGCGGGCATTGCCGTCGCGCTGCTCGCGCCGATTGCA
GGCGCACTGATTCAGATGGCGATTTCGCGTGCGCGCGAGTTCGAGGCCGACCGCGGCGGC
GCGCAGATTTCCGGCGACCCGCAGGCGCTCGCGACTGCGCTCGACAAGATTCATCGCTAT
GCGGCCGGCATTCCGTTCCTGGCGGCGGAAGCGCACCCGGCCACCGCGCAGATGATGATC
ATGAACCCGCTGCACGGCGGCGGCCTGCAGAATCTGTTCTCCACGCACCCGGCCACCGAA
GAGCGCATCGCGCGCCTGATGGAGATGGCGCGCACCGGCCGCTTCGACTGACCGGCAGCG
TCGCGCGGCGATCGCCGCGCCGCGCCCGACTCGGCACCCCGCATGTTTCGCGCTGCGGGG
TGTTTCATTTGCACGCTCACTTGCGAGGTCCGTAACGGGGGCGCATGGGCCGCACGCTAC
AATGCGCGGTCCGGCAGCGCGGCAGCTGCGCGTTGCCGGGCTCCGCCGCCTGCCGCGCCC
GTTTGCCGATCTCGCTCCGATGACACGAACCCGTTCCACCGCCCCATCTTCATCCGGCCG
CCCGGCGCGCCTGTCCGCGCTGCACGTGGCGCCCGATTCGCTCGGCTTCGCGCTGGACGC
GGCCGCGCAGGCGGTCGACGCGGTGCGACGCGGCACCGCGCTGCCGGCCGCGCTTTCCGC
CGTGTTCGCGCAGATGCCGTCCGGCGCGCAGCCGCTCGCGCGCGGTGCGACGCAGGACGT
CGCGTATCGGACGATGCGCCGCCTCGGCAGCGTCGACTGGCTGATCGGCAAGCTCGTCAG
CAAGGCGCCGCCAGCCCACGTGCATGGAGTGCTCGCCGGCGCGCTCGCGCTGCTGCTCGA
CGCGCCCGACGAGGCCGCGTATCCGCCGTTCACCGTCGTCGATCAGGCCGTCACCGCGAC
CGCCGCACGCCGCGAATGCGCGTTCGCGAAGGGAATGGTCAACGCGGTGCTGCGTCGTTT
TCCTGCGCGAGCGCGATGCGATCGTTGCGGCGATGCAGGACGATCCTGTCGCGCGCTGGA
ATTACCGGGCGTGGTGGATCGACGCAGTGAAGCACGCGTGGCCCGATGCATGGCAGGCGA
TCCTGGCGGCCGGCGAGCGCCAGGGCCCGCTGACGCTGCGCGTAAACGCACGTCGCACGA
GCGTCGATGCGTATCTCGACACACTGCACGCAAGCGGAATCGAAGCGGCCGCAATCGGTC
GTCATGCAGTGCGGCTCGCATCGGCGCTGCCGGTCGACCGCATTCCCGGTTTCGCTGACG
GCATCGTATCGGTGCAGGATGCCGGCGCGCAGCTCGCGGCCGAATGGCTCGACGTGCGCG
ACGGCATGCGCGTGCTCGACGCGTGCGCGGCACCGGGCGGCAAGACCGGCCACATCCTCG
AACTGGCCGATGCCGAAGTCGTCGCGCTCGAGAGCGATGCAAACCGTGCGGCGCGCATCG
GCGAGAACCTTGCTCGCCTGTCGCTCGACGCGGAGGTGCGCGTCGGCGATGCGGGCGCAC
CCGACACCTGGTACGACGGTCGCCCGTTCGACCGGATTCTGGCCGACGTGCCGTGTTCGG
CATCGGGCATCGTGCGCCGGCATCCCGACATCCGCTGGCTGCGCCGCGCAACCGACATCC
CGGCGCTCGTCGCGGAGCAGCGCCGCATCCTGTCGGCGCTGTGGCCGCTCGTGAAGCCGG
GCGGCGAACTGCTGTACGTCACGTGCTCGATCTTTCCGGAGGAAGGCGAATCGCAGGCGC
GCTGGTTTGAAGCGGCCTGTGAAGATGCGGTACGATTGGACGCGCCCGGCCAGCTGCTGC
CGAGCGCCGCTCCCGGCGCGGCGCACCGGGCGGCGACTACCGGCGCCTCCGGCCCGAACA
CCGATCACGACGGATTCTTCTACGCGCGGTTTCAGAAACGGTGACGACCCAACACCTTTT
TCCACTTCGGCTCGCGGCCGTCCTGATGGCCGCATTGACGCTGTGCCTGGCCGTCATTCG
GCCCGCGCACGCCGAATCGATCGCCGTGCAGCGTGCGTCGCTGCAGGCAGACGGAAACGG
CTGGAGCCTCGACGCCCGCTTCGATTTCGAACTCAATCCGAACCTCGAGGATGCCGTCAA
CAAAGGCATTCCGCTGTACTTCACGACCGACTTCGAGCTGAGCCGCGCGCGCTGGTACTG
GTTCGACGAGCAGCCCGTGTCGGTGTCGCAGACGATTCGCCTGTCGTTCCAGCCGCTCAC
GCGCGAGTACCGCGTGTCGACCGGCGGCCTGCAGCTCGGCTTCGGCACGCTGAAGGACGC
GCTCGCGGTCGTCAAGCACATCACGTCGTGGCACGTGATCGACCGCAACCAGGTGCGCGC
CGGCGAAACCTATACGGCGTCGGTGCGGATGCAGCTCGACACCGCGCTGATGCCGAAGCC
GTTCCAGGTCGACGCGGTGAACAACCGCGACTGGACGCTCGGTTCCGACTGGAAGCGCTT
CAACTTCACGGTGACCGAACGTGCTAAATAAAGTGCGCCGCGCGGCCAGCGGGAAGAGCC
TCCTCATTCGCGTGATCGTGTCGACCGTCGCGCTGACCGCGCTGCTGCTGCTCGTGCTGC
TCGCGGCCGCGAGCGCGAACACCGAATTCTTCGACCGCTACTACTCGTGGCTGTACGCGA
TGAACATCGTCGTCGCGCTCGTGTTCCTGCTCGTGGTGCTCGGGCTGATCGGGATGATCG
TCGTGCGGCTGAGGAAGGGCAAATTCGGCACGCGGCTGCTCGCGAAGCTCGCGGTGTTCT
TCGCGCTCGTCGGCGTGGTGCCGGGCGGGATCATCTACATCGTGTCGTATCAGTTCGTGT
CGCGCAGCATCGAGTCGTGGTTCGACGTGAACGTCGAGACCGCGCTGACGGCCGGCCTGA
ACCTCGGCCGCGGGATGCTCGACGCGTCGCTGTCCGATCTGCAGACGAAGGCGCGGCTGA
TGTCGGATCAGCTCGCGAGCGTCGACGCGAACACGAATCGGCACGACTCTCACGCTGCTG
CGTTTGCGCGACCAGTTCGGCGTACAGGACGCGACGATCGTCGAGCCGAGCCGCAGCGGC
TCGGGTGCGGACGCCGGACCCTGCATATCGTCGCGCCAGGCGTCGGGCAAATTTCTCTGC
GCTGATCCCCCGACGATCTGCCGACGCCGCTGATGCTGAGCCAGGCCCGCGAACACGGCG
CGTATGCGGCGATCGAGGGCGAAGTCGACGGCGATCCGCGTGCGCACGGCGCGAAGGGCG
CGCTGCGGCTGCGCGTCGTGCGGCCGATTCCGGACGCGACGACGTCGCTGCTGCAGCCGG
CGGAGCGGTTCCTGCAGCTCACGCAGCCGGTGCCGCCGACGCTCGCGCACAACGCGGACG
CGGTGCAGCGCGCGTATCGCGAGTACGCAGGAAAAGTCGCTCGGCCGCACGGGCCTGCGC
AAGATGTACATCGGCACGCTGACGCTCGCGCTGTTCCTCGCGACGTTCATCGCGATGATG
CTCGCGCTCGCGCTCGGTCAGCAGCTCGCGCGGCCGCTGTTCCTGCTCGCGCAGGGCACG
AAGGAAGTCGCCGAAGGCGACTACACGCCCAAGCGCGAGATCAAGACGCGCGACGAGCTC
GGCTTCCTCACGCAGTCGTTCAACGCGATGACGCGCCAGTTGTCCGAGGCGCGGCTCGCG
GTCGAGAAGAACCGGATCGCGCTCGAGCATTCGAAGACGTATCTCGAAAGCATTCTCGCG
AACCTGACGGCCGGCGTGTTCGTGCTCGACCGCCAGTTCCGGCTCACGACCGCGAATCGC
GGCGCCGAGCGGATCTTCCGGCAGCCGTTCAATTCGCTGATCGGCACCGCGCTCGACCGG
ATCGGCGTCGTCGCGGAATTCGGCGCGATGGTGCGCAAGGCGTTCGCCGATCGCGAGGCG
GCGTCCGACGGTGGCGGCGGCGATCGCGGCCACTGGCAGCAGCAGTTCGCGGTCGAGGTG
CCGGGCGAAGCCGATCCGCTGACGCTGCTCGTGCGCGGCACGCGGCTGGTATCGACGGTC
GAGGGCGAAGCCGACGATCCGCAGACGTCCGGCTACGTCGTCGTGTTCGACGACATCTCC
GACGTGATTTCCGCGCAGCGCTCGGTCGCGTGGGGTGAAGTCGCGCGCCGGCTCGCGCAC
GAAATCAAGAATCCGCTGACGCCGATCCAGCTGTCGGCCGAGCGCTTGCAGATGAAGCTG
TCCGACAAGCTGGCTCCGCACGACGCGGAAGTGCTCAAGCGCGGCGCGACGATGATCGTG
AACCAGGTCGCCGCGATGAAGCGGATGGTCGACGATTTCCGCGAATACGCGCGCACGCCG
CCGGCGGTGCTGACGAACCTGCAGCTGAACGATCTCGCGAGCGAGGTGCTCGGGCTGTAC
GGCGTCGGCGAAGGCAAGAGCCCGATCGTCGCGGAGCTCGCGCCGTCGCTGCCGGTGATT
CGCGGAGACGCGACGCAGCTGCGCCAGGTGATTCACAACCTGCTGCAGAACGCGCAGGAT
TCGGTCGCGGAGAGCGCGCATCCGCGTGTGTTGATCGAAACCAAGACAGTAGAATATGGC
GATCCCGACGCCGAGGGCAAAACGCGCGTCGCGGTACGTCTGACCGTATCCGACAACGGG
CCCGGTTTTCCGGCGCGCATCCTGACCCGCGCGTTCGAGCCTTACGTGACGACGAAGGCG
AAGGGCACGGGGCTCGGGCTCGCCACGGTGAAGAAAATCGTCGACGAGCATGGCGCGCGG
ATCGATCTGCGCAACCGCATGCACGGCGAGAAGGTCGAGGGCGCGCAGGTATCGATCCTG
TTCCTGCAGATGGCGAGCGATACGCCGGGCAGCGAACACGGCGCGCAGGACGGAGCGTCT
CCCGATCGACCGGCTCCGGCGAAGACAAAAGCAAGTGTGCAGACAAAGGCAGCGTAAATG
GCAACCATCCTGGTGGTAGATGATGAAATGGGCATCCGGGAATTGCTCTCGGAGATCCTC
AGCGATGAAGGACATGTCGTCGAGGCGGCGGAGAACGCGCAGGCTGCGCGGGAATACCGG
CTGAATCAGGCGCCCGATCTCGTGCTGCTCGATATCTGGATGCCCGACACCGACGGCGTC
ACGCTGCTCAAGGAATGGGCGGCGCAGGGCTTGCTGACGATGCCGGTGATCATGATGTCG
GGGCATGCGACGATCGACACGGCGGTCGAGGCGACGAAGATCGGCGCGCTCGATTTCCTC
GAGAAGCCGATCGCGCTGCAGAAGCTACTGAAGGCGGTCGAGCACGGTCTCGCACGCGGC
GCGGCGCCGGTGTCCGTGAATGCGGCGGCGAAGGCGGGCGCCGGTCAGGCTGCCGGTCCC
GCGGCGGTCGCGTCGGCGGCCGCGCTGCCGACGATCGGCGACGACATGGCGGCCGCGCTC
GGCCTCGCCGGCCAGACGGCCGCGATTCCGTTCGACATTCCGTTGCGCGAAGCGCGCGAT
GCGTTCGAGCGCGCGTACTTCGAATATCACCTCGCGCGCGAAAACGGCAGCATGACGCGC
GTCGCGGAGAAAACACGGCCTCGAGCGCACGCATCTGTATCGCAAGCTCAAGCAACTCGG
CGTCGANNNNNNNNNNNNNNNNNNNNNNNNNNNNNNNNNNNNNNNNNNNNNNNNNNNNNN
NNNNNNNNNNNNNNNNNNNNNNNNNNNNNNNNNNNNNNNNNNNNNNNNNNNNNNNNNNNN
NNNNNNNNNNNNNNNNNNNNNNNNNNNNNNNNNNNNNNNNNNNNNNNNNNNNNNNNNNNN
NNNNNNNNNNNNNNNNNNNNNNNNNNNNNNNNNNNNNNNNNNNNNNNNNNNNNNNNNNNN
NNNNNNNNNNNNNNNNNNNNNNNNNNNNNNNNNNNNNNNNNNNNNNNNNNNNNNNNNNNN
NNNNNNNNNNNNNNNNNNNNNNNNNNNNNNNNNNNNNNNNNNNNNNNNNNNNNNNNNNNN
NNNNNNNNNNNNNNNNNNNNNNNNNNNNNNNNNNNNNNNNNNNNNNNNNNNNNNNNNNNN
NNNNNNNNNNNNNNNNNNNNNNNNNNNNNNNNNNNNNNNNNNNNNNNNNNNNNNNNNNNN
NNNNNNNNNNNNNNNNNNNNNNNNNNNNNNNNNNNNNNNNNNNNNNNNNNNNNNNNNNNN
NNNNNNNNNNNNNNNNNNNNNNNNNNNNNNNNNNNNNNNNNNNNNNNNNNNNNNNNNNNN
NNNNNNNNNNNNNNNNNNNNNNNNNNNNNNNNNNNNNNNNNNNNNNNNNNNNNNNNNNNN
NNNNNNNNNNNNNNNNNNNNNNNNNNNNNNNNNNNNNNNNNNNNNNNNNNNNNNNNNNNN
NNNNNNNNNNNNNNNNNNNNNNNNNNNNNNNNNNNNNNNNNNNNNNNNNNNNNNNNNNNN
NNNNNNNNNNNNNNNNNNNNNNNNNNNNNNNNNNNNNNNNNNNNNNNNNNNNNNNNNNNN
NNNNNNNNNNNNNNNNNNNNNNNNNNNNNNNNNNNNNNNNNNNNNNNNNNNNNNNNNNNN
NNNNNNNNNNNNNNNNNNNNNNNNNNNNNNNNNNNNNNNNNNNNNNNNNNNNNNNNNNNN
NNNNNNNNNNNNNNNNNNNNNNNNNNNNNNNNNNNNNNNNNNNNNNNNNNNNNNNNNNNN
NNNNNNNNNNNNNNNNNNNNNNNNNNNNNNNNNNNNNNNNNNNNNNNNNNNNNNNNNNNN
NNNNNNNNNNNNNNNNNNNNNNNNNNNNNNNNNNNNNNNNNNNNNNNNNNNNNNNNNNNN
NNNNNNNNNNNNNNNNNNNNNNNNNNNNNNNNNNNNNNNNNNNNNNNNNNNNNNNNNNNN
NNNNNNNNNNNNNNNNNNNNNNNNNNNNNNNNNNNNNNNNNNNNNNNNNNNNNNNNNNNN
NNNNNNNNNNNNNNNNNNNNNNNNNNNNNNNNNNNNNNNNNNNNNNNNNNNNNNNNNNNN
NNNNNNNNNNNNNNNNNNNNNNNNNNNNNNNNNNNNNNNNNNNNNNNNNNNNNNNNNNNN
NNNNNNNNNNNNNNNNNNNNNNNNNNNNNNNNNNNNNNNNNNNNNNNNNNNNNNNNNNNN
NNNNNNNNNNNNNNNNNNNNNNNNNNNNNNNNNNNNNNNNNNNNNNNNNNNNNNNNNNNN
NNNNNNNNNNNNNNNNNNNNNNNNNNNNNNNNNNNNNNNNNNNNNNNNNNNNNNNNNNNN
NNNNNNNNNNNNNNNNNNNNNNNNNNNNNNNNNNNNNNNNNNNNNNNNNNNNNNNNNNNN
NNNNNNNNNNNNNNNNNNNNNNNNNNNNNNNNNNNNNNNNNNNNNNNNNNNNNNNNNNNN
NNNNNNNNNNNNNNNNNNNNNNNNNNNNNNNNNNNNNNNNNNNNNNNNNNNNNNNNNNNN
NNNNNNNNNNNNNNNNNNNNNNNNNNNNNNNNNNNNNNNNNNNNNNNNNNNNNNNNNNNN
NNNNNNNNNNNNNNNNNNNNNNNNNNNNNNNNNNNNNNNNNNNNNNNNNNNNNNNNNNNN
NNNNNNNNNNNNNNNNNNNNNNNNNNNNNNNNNNNNNNNNNNNNNNNNNNNNNNNNNNNN
NNNNNNNNNNNNNNNNNNNNNNNNNNNNNNNNNNNNNNNNNNNNNNNNNNNNNNNNNNNN
NNNNNNNNNNNNNNNNNNNNNNNNNNNNNNNNNNNNNNNNNNNNNNNNNNNNNNNNNNNN
NNNNNNNNNNNNNNNNNNNNNNNNNNNNNNNNNNNNNNNNNNNNNNNNNNNNNNNNNNNN
NNNNNNNNNNNNNNNNNNNNNNNNNNNNNNNNNNNNNNNNNNNNNNNNNNNNNNNNNNNN
NNNNNNNNNNNNNNNNNNNNNNNNNNNNNNNNNNNNNNNNNNNNNNNNNNNNNNNNNNNN
NNNNNNNNNNNNNNNNNNNNNNNNNNNNNNNNNNNNNNNNNNNNNNNNNNNNNNNNNNNN
NNNNNNNNNNNNNNNNNNNNNNNNNNNNNNNNNNNNNNNNNNNNNNNNNNNNNNNNNNNN
NNNNNNNNNNNNNNNNNNNNNNNNNNNNNNNNNNNNNNNNNNNNNNNNNNNNNNNNNNNN
NNNNNNNNNNNNNNNNNNNNNNNNNNNNNNNNNNNNNNNNNNNNNNNNNNNNNNNNNNNN
NNNNNNNNNNNNNNNNNNNNNNNNNNNNNNNNNNNNNNNNNNNNNNNNNNNNNNNNNNNN
NNNNNNNNNNNNNNNNNNNNNNNNNNNNNNNNNNNNNNNNNNNNNNNNNNNNNNNNNNNN
NNNNNNNNNNNNNNNNNNNNNNNNNNNNNNNNNNNNNNNNNNNNNNNNNNNNNNNNNNNN
NNNNNNNNNNNNNNNNNNNNNNNNNNNNNNNNNNNNNNNNNNNNNNNNNNNNNNNNNNNN
NNNNNNNNNNNNNNNNNNNNNNNNNNNNNNNNNNNNNNNNNNNNNNNNNNNNNNNNNNNN
NNNNNNNNNNNNNNNNNNNNNNNNNNNNNNNNNNNNNNNNNNNNNNNNNNNNNNNNNNNN
NNNNNNNNNNNNNNNNNNNNNNNNNNNNNNNNNNNNNNNNNNNNNNNNNNNNNNNNNNNN
NNNNNNNNNNNNNNNNNNNNNNNNNNNNNNNNNNNNNNNNNNNNNNNNNNNNNNNNNNNN
NNNNNNNNNNNNNNNNNNNNNNNNNNNNNNNNNNNNNNNNNNNNNNNNNNNNNNNNNNNN
NNNNNNNNNNNNNNNNNNNNNNNNNNNNNNNNNNNNNNNNNNNNNNNNNNNNNNNNNNNN
NNNNNNNNNNNNNNNNNNNNNNNNNNNNNNNNNNNNNNNNNNNNNNNNNNNNNNNNNNNN
NNNNNNNNNNNNNNNNNNNNNNNNNNNNNNNNNNNNNNNNNNNNNNNNNNNNNNNNNNNN
NNNNNNNNNNNNNNNNNNNNNNNNNNNNNNNNNNNNNNNNNNNNNNNNNNNNNNNNNNNN
NNNNNNNNNNNNNNNNNNNNNNNNNNNNNNNNNNNNNNNNNNNNNNNNNNNNNNNNNNNN
NNNNNNNNNNNNNNNNNNNNNNNNNNNNNNNNNNNNNNNNNNNNNNNNNNNNNNNNNNNN
NNNNNNNNNNNNNNNNNNNNNNNNNNNNNNNNNNNNNNNNNNNNNNNNNNNNNNNNNNNN
NNNNNNNNNNNNNNNNNNNNNNNNNNNNNNNNNNNNNNNNNNNNNNNNNNNNNNNNNNNN
NNNNNNNNNNNNNNNNNNNNNNNNNNNNNNNNNNNNNNNNNNNNNNNNNNNNNNNNNNNN
NNNNNNNNNNNNNNNNNNNNNNNNNNNNNNNNNNNNNNNNNNNNNNNNNNNNNNNNNNNN
NNNNNNNNNNNNNNNNNNNNNNNNNNNNNNNNNNNNNNNNNNNNNNNNNNNNNNNNNNNN
NNNNNNNNNNNNNNNNNNNNNNNNNNNNNNNNNNNNNNNNNNNNNNNNNNNNNNNNNNNN
NNNNNNNNNNNNNNNNNNNNNNNNNNNNNNNNNNNNNNNNNNNNNNNNNNNNNNNNNNNN
NNNNNNNNNNNNNNNNNNNNNNNNNNNNNNNNNNNNNNNNNNNNNNNNNNNNNNNNNNNN
NNNNNNNNNNNNNNNNNNNNNNNNNNNNNNNNNNNNNNNNNNNNNNNNNNNNNNNNNNNN
NNNNNNNNNNNNNNNNNNNNNNNNNNNNNNNNNNNNNNNNNNNNNNNNNNNNNNNNNNNN
NNNNNNNNNNNNNNNNNNNNNNNNNNNNNNNNNNNNNNNNNNNNNNNNNNNNNNNNNNNN
NNNNNNNNNNNNNNNNNNNNNNNNNNNNNNNNNNNNNNNNNNNNNNNNNNNNNNNNNNNN
NNNNNNNNNNNNNNNNNNNNNNNNNNNNNNNNNNNNNNNNNNNNNNNNNNNNNNNNNNNN
NNNNNNNNNNNNNNNNNNNNNNNNNNNNNNNNNNNNNNNNNNNNNNNNNNNNNNNNNNNN
NNNNNNNNNNNNNNNNNNNNNNNNNNNNNNNNNNNNNNNNNNNNNNNNNNNNNNNNNNNN
NNNNNNNNNNNNNNNNNNNNNNNNNNNNNNNNNNNNNNNNNNNNNNNNNNNNNNNNNNNN
NNNNNNNNNNNNNNNNNNNNNNNNNNNNNNNNNNNNNNNNNNNNNNNNNNNNNNNNNNNN
NNNNNNNNNNNNNNNNNNNNNNNNNNNNNNNNNNNNNNNNNNNNNNNNNNNNNNNNNNNN
NNNNNNNNNNNNNNNNNNNNNNNNNNNNNNNNNNNNNNNNNNNNNNNNNNNNNNNNNNNN
NNNNNNNNNNNNNNNNNNNNNNNNNNNNNNNNNNNNNNNNNNNNNNNNNNNNNNNNNNNN
NNNNNNNNNNNNNNNNNNNNNNNNNNNNNNNNNNNNNNNNNNNNNNNNNNNNNNNNNNNN
NNNNNNNNNNNNNNNNNNNNNNNNNNNNNNNNNNNNNNNNNNNNNNNNNNNNNNNNNNNN
NNNNNNNNNNNNNNNNNNNNNNNNNNNNNNNNNNNNNNNNNNNNNNNNNNNNNNNNNNNN
NNNNNNNNNNNNNNNNNNNNNNNNNNNNNNNNNNNNNNNNNNNNNNNNNNNNNNNNNNNN
NNNNNNNNNNNNNNNNNNNNNNNNNNNNNNNNNNNNNNNNNNNNNNNNNNNNNNNNNNNN
NNNNNNNNNNNNNNNNNNNNNNNNNNNNNNNNNNNNNNNNNNNNNNNNNNNNNNNNNNNN
NNNNNNNNNNNNNNNNNNNNNNNNNNNNNNNNNNNNNNNNNNNNNNNNNNNNNNNNNNNN
NNNNNNNNNNNNNNNNNNNNNNNNNNNNNNNNNNNNNNNNNNNNNNNNNNNNNNNNNNNN
NNNNNNNNNNNNNNNNNNNNNNNNNNNNNNNNNNNNNNNNNNNNNNNNNNNNNNNNNNNN
NNNNNNNNNNNNNNNNNNNNNNNNNNNNNNNNNNNNNNNNNNNNNNNNNNNNNNNNNNNN
NNNNNNNNNNNNNNNNNNNNNNNNNNNNNNNNNNNNNNNNNNNNNNNNNNNNNNNNNNNN
NNNNNNNNNNNNNNNNNNNNNNNNNNNNNNNNNNNNNNNNNNNNNNNNNNNNNNNNNNNN
NNNNNNNNNNNNNNNNNNNNNNNNNNNNNNNNNNNNNNNNNNNNNNNNNNNNNNNNNNNN
NNNNNNNNNNNNNNNNNNNNNNNNNNNNNNNNNNNNNNNNNNNNNNNNNNNNNNNNNNNN
NNNNNNNNNNNNNNNNNNNNNNNNNNNNNNNNNNNNNNNNNNNNNNNNNNNNNNNNNNNN
NNNNNNNNNNNNNNNNNNNNNNNNNNNNNNNNNNNNNNNNNNNNNNNNNNNNNNNNNNNN
NNNNNNNNNNNNNNNNNNNNNNNNNNNNNNNNNNNNNNNNNNNNNNNNNNNNNNNNNNNN
NNNNNNNNNNNNNNNNNNNNNNNNNNNNNNNNNNNNNNNNNNNNNNNNNNNNNNNNNNNN
NNNNNNNNNNNNNNNNNNNNNNNNNNNNNNNNNNNNNNNNNNNNNNNNNNNNNNNNNNNN
NNNNNNNNNNNNNNNNNNNNNNNNNNNNNNNNNNNNNNNNNNNNNNNNNNNNNNNNNNNN
NNNNNNNNNNNNNNNNNNNNNNNNNNNNNNNNNNNNNNNNNNNNNNNNNNNNNNNNNNNN
NNNNNNNNNNNNNNNNNNNNNNNNNNNNNNNNNNNNNNNNNNNNNNNNNNNNNNNNNNNN
NNNNNNNNNNNNNNNNNNNNNNNNNNNNNNNNCGGGGGCGAGGGAAAAAAAAAAAGCGAT
TTCCCAGAATCAACTAAACAAAAAAAAAAAAGAAGAAAAAACAAAAAATAGGAAGTGAGT
GAAGGGGGGTTTTGGATTGGTCGCACTCCGGGAATCACACAAAATGGACTTAACGCCAAT
GTTTTTTTTTTATACAAACACCCCCTAACAAAATAATAATACAACAACAAAAAAAAAAAG
AAAATACAAAGTTATATTTTAATTATCTGTATTTGTTTTTGCCGTCCATCTCTTTCCCCC
CTCACGTCATATTGAACCCAAAATATTCGCGACCCCGGCGGCTGTTTGGGCGGTTACGTT
GAGCACGATTAGCGGACTATCGCCCGGCGCATCCCCGAGAACAGCGCGCGGTCGCGCAGG
TGCTCGGCGAGCAGGTGGCCCTTGTAGTTGCCGCCCTGCAGCGAGAACACCTGCGCGGTA
CCCGTCTTGCCCGCCGCGAGGTATTGCGCGCCGCGGAACACCTTGTACGCGGTGCCGGAC
GGGTTTTCGATCACGTTCTCCATTCCGCGCTTCACGACGTCGATGTCGGCCTGCTTCAGC
GGAATCACCGCGCTTTCCTTCGGCACGGTCAGATGGCGTGCGCGCGTGATCGGATCCTCG
ATCTCCTTCACGAGGTGAGGCTTCATCACGATCCCGTTGTTCGCGAGCGTCGCGGTCGCA
TGCGCGAGCTGCAGAATCGTGAACGAGTTGTAGCCCTGGCCGATCCCGAGGCTGATCGTC
TCGCCGTCGTACCATTTCTGCTGCGCGGGCTTCTTGAACGCCTTCTTCTTCCACTCGGTC
GACGGCAGGATGCCGCGCGCCTCGCCCTGGATGTCGATTCCGGTGATCTGGCCGAAGCCG
AACGGCTTCATGAAGTTCGCGATCGCGTTCACGCCGAGATCGCGCGCGAGCATGTAGAAG
TACGTGTCGTTCGACACCATGATCGCCTTGTTCATGTCGACCCAGCCCTGGCCGGAGCGC
ACGTCGTTGCGGAACGTGTGGCCGCCGAACGTGAAGTAGCCGGGATCCTGGAAGCCCCAG
CCGGGTGTGCGCTTGCCGAGCGTCAGGCCCGCGAGCGCCATGAACGGCTTGTACGTCGAG
CCGGGCGGGTAGGTGCCGTGCAGCGGGCGGTTCAGCAGCGGCTTGTCGGGCGAGTTGTTC
AGCTCGTCCCAGGTCTGCTGGTCGATGCCGTCGACGAACGAGTTCGGATCGAAGCTCGGC
GACGACACGAACGCGAGCACGTCGCCCGTCTTCGGCTCGATCGCGACGAGCGCGCCGCGC
TTGCCCGCGAACGCCTGCTCGGCCACCTGCTGCAGCCCGATGTCGAGCGACAGCACGAGG
TTGTCGCCGGGCGTCGCCTGCGTGCGCGACAGCGTGCGCACCGGACGGCCGCCGGCCGTC
ACCTCGACTTCCTCGAAGCCGGTGAGCCCGTGCAGCTCGGTTTCGTAGCTCTGCTCGACG
CCGATCTTGCCGATGTAGTCGGTGCCCTTGTAGTTGTTCGCGTCGCGGCGCGGATCGTAG
TGTTCCGGATCGCTGTCGTTTTCGTCGCTCATCGCGTCGATGCGGTCCTGGTCGCGCTTC
GAGATCCGGCCGATGTAGCCGATCACGTGCGCAGCCGTCGTGCCGAGCGGATATTGCCGG
AACAGCCGCGCGCGCACCTCGACGCCGGGGAAGCGGAAGCGCTGCGCGGTGAAGCGCGCG
ACTTCCGCGTCGGTGAGCCGCGTGCGGATCGGCAGGCTCTCGAAGTTCTTCGAGTCTTCC
TGCAGCTTCTTGAAGCGGCGGCGGTCGCGCGCATCGATCGGGATGATCTCGGACAGCTTG
TCGATCGTGTTGTCGAGCGTGTCGTCGAGCTTCGACGGCGTGATCTCGAGCGTGTACGCC
GAATAGTTCTTCGCGAGGATCACGCCGTTGCGGTCGGTGATGATCCCGCGGTTCGGCACG
ATCGGCGCGACCGAGATGCGGTTTTCCTCGGCCTGCAGCGCGTACTTGCCGTGCTGCATC
AGCTGCAGATAGAAGAAGCGGCTCGCGAGCAGCCCGAAGCAGACGAACACGAACACGCCC
GCCGCCGCGACGCGCAGGCGGAACTTCGAGAGCTGCTGTTGGGTGTCGTTGAATTCGGTC
ATGCGGTTACGGTCGGGCTGCCTGCGCGCGGGCGAGATGCCGCGACGAGGTGCGGAGACG
GGCAGCGGGTGTTCAAGGTCGGTCGGCTCAGATGGGCCGCGTATCGTCCGGGTCGACCGG
GCGGCGTTGCGGCATCAGCAGCAGATGGCTCGCGACCGGCCACAGCGCGGCTTCGACGAA
ACCGTCGACCAGATACTGCCAGCCGGAGAACGCGGCGCCCATCATCAGGCGGATCACGAA
CGGCACGAGCTGCGCGCCGACGAGCAGCGGCGTCACGTACAGCACCTGTACGCCGATCGG
CATCCACAGTACGCGGCGATGGATCGTGATCGCGCCGTACGACAGCAGCGTATACGCGAG
CGCGTGCTCGCCGAGCAGCCCTGCGTCGTGCACGTCCATCAGGATGCCGAGCGCGAACGC
GACGCCCATCCCGACCTTGCGCGGCTGGTGGATGTTCCAGAACAGCAGCACGAGCGCGAC
GAAATCGGGCACGCCGGCCAGATGGCCCCACGGCATCAGGTTCAGCAGGAACGCGGCGGC
GAGGCTGAAGACGATGAAGTACGGATTGACCGGCTGCAGGATGTATTGCGGACGGTTCAT
CGCTGCGCTCCCGGTTGTGCGGCTGCGGGCTTGGCCGGTGCGGCGACGGGCTTGTCCGAT
GCGGCCGCGGGCTTGCCCGGCGCGGCGGCTGCGGCAGCCGCGGCCGACGCCGGCTGCGTG
CCGGGCTGCGCGGCGACGCCCGGCTTCGCGTTGGCGTCGGCCTTGTCCGCCCTTGTTCGC
CCTTGGCGGCGCTCCTTCGCGCCTTTCTTGCCCTTCGCGGTTCTTCTCCGCGGTAGGATC
GGGCTTCGGGTCGGGCCGCGGCGGGATGTCGTTCTGGTAATGCAGCACGAGCATCTGCCG
CGCGCCGCGCACGGCGGCGATCGGCGCGCAGATCACGCGCGCGAACGCCGTGTCGGCAAG
CTTGTCGACGCGTACGACTTTCGCGACCGGCAGCCCCGGCGGATAGATGCCGTCGAGGCC
GCTCGTCACGAGTTCGTCGCCGACGACGAGATCGGCGCTCGTCGGCACGAAGCGCAAGTC
GAGCGAATCGCCCTTCGGCGTGCCGTAGATCACGCTGCGCAGGCCGGTGCGCAGCACCTG
CACCGGAATCGCGAGATCGCGGTCGGTGATCAGCGTGACTTCCGCCTGCAGCGGGAACAC
GCGCGTGACCTGCCCGACGACGCCGTCCTCGCTGACGACCGGCGCGCCGTTCTGGATACC
CTGCTGCGAGCCTTGCCCGATCACGATCTTCTGCGTGAACGGATCGGTCGTGTCGTACTG
GATCTCGACCGGCGTCGACTGCGTCGCGATGTGCTGGCGCAGTTCGAGCACCGCGCGCAG
ATGCGCGTTTTCCTGCGCGAGCACGGCCGCCTGGTTCGCCTGCGTCGACAGCTGCAGATT
GCGCTTGCGCAGCGCGTCGTTCTCGTGCCGCAGCGATGCGCTGGTCACGGCGATGTCGGC
CGCGCCCATGAACAGGTCGCGCGGCACGAGCGCCGCGCGCTGCAGCGGATACAGCACGGT
GCCGAGCACGCCGCGGACGATTTCGAGCGTGCTGAAGCGCGCGTCCGACACGAGGAGCGC
GATCGCGAGGGCGACGAAGAAGATGAGCCGCGCGAGCGCGGGCGGACCTTGCTTGAAGAG
GGGCGGCGGACTGTATTCCATGGTCGGCGCCGGGCGCGTGGTGATCGGTTAAATGATGCT
CAGACGCGCGAACGGCGCGGCGGTTCGTTCTGAACGAGCGATCCGGCCGCGCCGCACGTG
CGTCATGTCAAGGAACTGCCTAGACGATCACTCGTACGAGAAGATGCTGCCCAGCTTGTC
CATGCGCTCGAGTGCCATGCCCGAGCCGCGCACCACGCAGGTGAGCGGGTCTTCGGCGAC
GAGCACCGGCAGGCCGGTTTCTTCCGCGAGCAGGCGGTCGAGGTCGCGCAGCAGCGCGCC
GCCGCCGGTCAGCATCATCCCGCGCTCGGCGATGTCGGCGCCGAGTTCCGGCGGCGTCTG
CTCGAGCGCGATCTTCACCGACGACACGATCTGGTTCAGCGGATCGGTCAGCGCTTCGAG
GATTTCGTTGCTGGAGATCGTGAAGCTGCGCGGAATGCCTTCGGACAGGTTGCGGCCCTT
CACTTCCATTTCCTTGACTTCGGAGCCCGGGAACGCGGAGCCGATTTCCTTCTTGATCGC
TTCGGCCGTCTGTTCGCCGATCAGCATCCCGTAGTTGCGGCGGATGTAGTTGACGATCGC
CTCGTCGAACTTGTCGCCGCCGACGCGCACCGAGCCTTTGTACACGATGCCGCCGAGCGA
GATCACGCCGACTTCGGTCGTGCCGCCGCCGATGTCGACGACCATCGAGCCGGTGGCTTC
CGATACCGGCAGGCCGGCGCCGATCGCGGCCGCCATCGGCTCCTCGATCAGGTAGACCTG
CGATGCGCCGGCGCCGTGCGCCGCTTCCTTGATCGCGCGGCGCTCGACCTGCGTCGAGCC
GCACGGCACGCAGATGATGATGCGCGGCGACGGCGAGAACATGCGCGACTCGTGGGCCGT
CTTGATGAACTGCTTGATCATCTGCTCGGTGACGGTGAAGTCGGCGATCACGCCGTCCTT
CATCGGGCGGATCGCCTCGATGTTGCCGGGCACCTTGCCGAGCATCTGCTTGGCTTCCTT
GCCGACCGCCTGGATCGTCTTCTTGCCGTTGGGGCCGCCTTCCTGGCGAATCGACACGAC
GGACGGCTCATCGAGCACGATGCCCTTGCCGCGCATGTAGATCAGGGTGTTTGCGGTGCC
GAGGTCGATCGCCAGATCGTTGGAGAAGTAGCTGCGCAAAAAACCGAACATTCAGAATCC
TGTTTCGCTCTGGGCCGGCCCTGCCTGCGAGCAGCGCGTCAGGGCGGCAGCGGAAAAAAT
AACAGCCTCGGATCGGGGCGGTTGCGGCCGCCGCGGCGCACGAAGCTGCGAGTGATGTCT
ACCGGGAATCGCACGAAGCACGCACGGCTTGCCGAAAAGCGGCGAAACGATGCGGGAAAA
GGCTGCCGGGTTTGGGTCGAACGCGTAATGATACCTTATAATTTCTCGGTATTTGAATCG
AAACGGGCGGTATTTTTGCCGCTTCGGCCCCGATTTTTGAGGGCGCGATCGCGCCCTCCA
ACCCCCGCCGCAGCGCCGTTTTTCCCGCACTGCGCAGCCTTGTTTTTTCCGGTGATCGCA
TGGCCCTGACCCTGACCGATGTGAAACGCATCGCACACCTCGCGCGACTCGAAATGGCCG
ACGCCGACGCCGAGCACACGCTCGGCCAGCTCAACGAATTCTTCGGCCTCGTCGAGCAGA
TGCAGGCGGTCGACACTGCCGGCATCGCGCCGCTCGCCCACCCGATCGAACAGATCCAGG
AAGTCGCGCAGCGTCTGCGCGACGACGCCGTGACCGAAGTCGTGAATCGCGACGACAACC
AGCGTCCGGCGCCGGCCGTCCAGGACGGCCTCTATCTCGTGCCGAAGGTGATCGAGTAAG
CGCTCGACGACCGGCGCGCGGCCGCCTGCCGCCGCGCGCGATCCAGAATTCCCAGGAAAA
CACTCAATGCACGCTAAAAGCCTGACCGAACTGCGCGCCGCGCTCGCCGCCAAGGAATGC
TCGGCCGTCGAGCTCGCGCAGCACTACCTGAAGCGGATCGACGCCGCACGCGACCTGAAC
GCGTTCGTCCACGTCGAGCCCGATCTCACCCTCGCGCAGGCGAAGGCCGCCGATGCCGAG
CTCGCGCGCGGCGCGGGCGGCCCGCTGACGGGCCTGCCGATCGCGCACAAGGACGTGTTC
GTCACGCGCGGCTGGCGCTCGACCGCCGGCTCGAAGATGCTCGCGAACTACGAGAGCCCG
TTCGACGCGACCGTCGTCGCCCGCCTGCAGGCGGCCGGCATGGTCACGCTCGGCAAGACC
AACATGGACGAGTTCGCGATGGGCTCGTCGAACGAGAACTCCGCATTCGGCGCGGTGAAG
AACCCGTGGGACACGCGCGCGGTGCCGGGCGGCAGCTCGGGCGGCAGCTCGGCCGCCGTC
GCCGCGCGGCTCGCGCCGGCCGCGACCGGCACCGATACCGGCGGCTCGATCCGCCAGCCC
GCGTCGTTCGCCGGCGTGACCGGCATCAAGCCGACGTACGGCCGCGTGTCGCGCTACGGG
ATGATCGCGTTCGCGTCGTCGCTCGATCAGGGCGGCCCGATGGCGCAGAGCGCATCCGAC
TGCGCGCTGCTGCTGAACGCGATGGCCGGCTTCGACGAGCGCGACTCGACGAGCCTCGAG
CGCGACGACGAAGACTTCACGCGCCACCTCGGCCAGCCGTGGGCGCCGGGCAACGATGCG
GCGAAACCGCTCGCCGGGCTGCGCATCGGCCTGCCGAACGAGTATTTCGGCGATGGCCTC
GCCGACGACGTGCGCGCGGCGATCGACGCGGCGCTCAAGCAATACGAGGCGCTCGGCGCG
ACGCTCGTGCCGGTGTCGCTGCCGAAAACGGAATTGTCGATTCCCGTGTACTACGTGATC
GCGCCGGCCGAGGCGTCGTCGAACCTGTCGCGGTTCGACGGCGTGCGCTTCGGCCACCGC
GCCGCGCAGTACGGCGACCTGCTCGACATGTACAAGAAGTCGCGCGCCGAGGGCTTCGGG
CCCGAGGTGAAGCGCCGGATCCTCGTCGGCACGTACGTGCTGTCGCACGGCTACTACGAC
GCGTACTACCTGCAGGCGCAGAAGATCCGCCGGATCATCGCGCAGGATTTCCAGGAAGCG
TTCAAGTCCTGCGACGTGATCATGGGGCCGGCGTCGCCGACGGTCGCGTGGGACCTCGGC
GCGAAGGGCGACGATCCGGTGCAGATGTATCTCGCGGACATCTACACGCTGTCGGTGAGC
CTCGCCGGCCTGCCCGGGATGAGCGTGCCGTGCGGCTTCGGCGCCGGCGCGAACGCGCAG
CGTCCGGTCGGTCTGCAGATCATCGGCAACTATTTCGACGAAGCCCGGATGCTGCAGGTC
GCCGACGCGTTCCAGCGCGCGACCGACTGGCACAAGCAAGTTCCGGCAGGGGTGTAAGCA
CATGTCTACTCAATGGGAAGTTGTGATCGGTCTCGAGACGCACGCGCAGCTGTCGACCGT
CTCGAAGATTTTTTCCGGCGCATCGACGCAGTTCGGCGCGCAGCCGAACACGCAGGCGTG
CGCGGTCGACCTCGCGCTGCCGGGCGTGCTGCCGGTGCTGAACCGCGGCGCGGTCGAGCG
CGCGATCCGCTTCGGTCTCGCGATCGGCGCGACGATCGCGCCGCGCAGCATCTTCGCGCG
CAAGAATTATTTCTATCCCGATCTGCCGAAGGGCTATCAGATCAGCCAGTACGAGATTCC
GGTCGTGCAGGGCGGCGCGATCACGATCCAGGTGCCGGCCAACGAAAAGGCCGGCAAGCC
GGCGTACGAGAAGACGGTCAACCTGACCCGCGCGCACCTCGAGGAGGATGCGGGCAAGTC
GCTGCATGAAGACTTCGCCGGAATGACCGGGATCGACCTGAACCGCGCGGGCACGCCGCT
GCTCGAGATCGTCACCGAGCCGGAAATGCGCAGCGCGGCCGAAGCGGTCGCGTACGCGAA
GGCGCTGCATGCGCTCGTCGTGTGGCTCGGCATCTGCGACGGCAACATGCAGGAAGGCTC
GTTCCGCTGCGACGCGAACGTGTCGGTGCGTCCGGTCGGCCAGAAGGAATTCGGCACGCG
CGCCGAGATCAAGAACCTGAACTCGTTCCGGTTCCTCGAGGAAGCGATCAACTACGAAGT
GCGCCGCCAGATCGAGCTGATCGAGGACGGCGGCGAAGTCGTGCAGGAAACGCGCCTGTA
CGATCCGGACAAGCGCGAGACGCGCTCGATGCGCAGCAAGGAAGACGCGCACGACTACCG
CTACTTCCCCGATCCGGATCTGATGCCGCTCGTGATCGGCCGCGACTGGGTCGAGCGCGT
GCAGGCGGGGATGCCCGAGCTGCCGGCCGCGATGCAGCAGCGCTTCGTCGAGCAGTACGG
CGTGTCCGCGTACGACGCCGGCGTGCTGACGTCGAGCAAGGCGATGGCCGCGTATTTCGA
GGCCGTCGTCGCGAAGGCCGGCGCCGCGAACGCGAAGATCGCCGCGAACTGGCTGATGGG
CGACGTGTCGTCGCAGCTGAACCGCGACGGCATCGACATCGACGCGATTCCGGTGTCGGC
CGCGCAGCTCGCGCTGCTGCTGCAGCGCATCGCCGACGGCACGATCTCGAACAAGATCGC
GAAGGAGATCTTCGCGACGATGTGGGAAGAAAAGGCCGCCGACGAAGGCGCGGCCGATCG
CATCATCGACGCGAAGGGCCTGAAGCAGATCTCCGACACCGGCGCGCTCGAAGCGATCAT
CGACGAGGTGCTCGCCGCGAACGCGAAGTCGGTCGAGGAGTTCCGCGCGGGCAAGGAGAA
GGCGTTCAACGCGCTGATCGGCCAGGCGATGAAGGCGACCAAGGGCAAGGCCAACCCGCA
GCAGGTCAACGAACTGCTGAAGAAGAAGCTCGGCTGAACATGACCGCGCGTCTGAACCGC
GCTTGACGACGGGCCGCCGCCGAACCAGTTCGCGGCGGCCCGTTGCGTTTGCTGCGTGCG
CGAGCGCGCAGCATCGCCCAACGGAGGAACGCAATGCCGAAACGACCGTCGCTCGACGAT
TTCCGCGTGCCGTACGGCACGCACGGGAAGGAAGCCGCCGCATTCACGCTCGATGCGTTC
GATCCGGCCGCGAAGCCGTTCTCGTCCGGCTCGAAGGAAGCCGACCGCGAACGGCTGTCG
GCCGTGTCGGCCGAGCTCGACGTGCAGCAGGAGCGGCTGCACACGCAGCAGAAGAAGCGC
GTGCTGCTCGTGCTGCAGGGGATGGACACGAGCGGCAAGGACGGCACCGTGCGCGCGGTG
TTCCGCGACGTCGATCCGCTCGGCGTGCGCATCGTGTCGTTCAAGGCGCCGACGCCGATC
GAGGCCGCACACGACTTCCTGTGGCGCGTGCACGCGCAGGTGCCGGCCGCCGGCGAGCTC
GCGATCTTCAACCGCAGCCATTACGAAGACGTGCTCGTGCCGCGCGTGCTCGGCACGCTC
GGCGACAAGGAGTGCGAGCGCCGCTACCGGCAGATCCGCGATTTCGAGACGATGCTCGCC
GAGAACGGCACGACGATCGTCAAATGTTTCCTGCACATCTCGAAGGACGAGCAGCGCGCG
CGGCTGCAGGCGCGCGTCGACGATCCGACCAAGCACTGGAAGTTCGACATCGCGGACCTC
GATGCGCGCAAGCACTGGGACGCCTATCAGTCGGCGTACCGCGACGCGCTCGCGGCGACG
TCGGCCGAGCACGCGCCGTGGTACGTGATCCCGGCCGACTCGAAGACGCACCGCAACGTG
ATGATCGCCGAGCTGCTGCTGCGCACGATGACCGACATGAAGCTCGAATATCCGCCGCCG
AAGCCCGAACTCGAAGGCGTGAAGATCCGCTAAGCTGCGGCCCCGACCAACATCGAACGA
ACCACGGAAAACCGACATGATGCGAGTGATTACCGCCAACCTGAACGGCATCCGCTCCGC
CGCGAAGAAGGGCTTCTTCGACTGGCTCGGCCAGCAGAACGCCGATTGCGTGTGCGTACA
GGAAATCAAGGTGTCGGCCGACGATCTGCCGGCCGAATTCGTCGAGCCGCACGGCTTGCG
CAGCTATTTCCACCATGCCGCGAAGAAGGGTTACAGCGGCGCGGGCCTGTACAGTCGCCG
CGAGCCGGACGACGTGATCATCGGCTTCGGCAGCAGCGAGTTCGATCCGGAAGGGCGCTA
CGTCGAGGCGCGCTACGGCAAGCTGTCGATCGTGTCGGTGTACGTGCCGTCCGGCTCGAG
CGGCGACGAGCGCCAGCAGGCGAAGTACCGGTTCATGGACGAATTCATGCCGCATCTGGC
CGAGCTGAAGAAAAAGCGCGAAGTGATCCTGTGCGGCGACGTGAACATCGTGCACAAGGA
AATCGACATCAAGAACTGGAAGAGCAACCAGAAGAACTCGGGCTGCCTGCCCGAGGAGCG
CGCGTGGCTCACGAAGCTGTTCGACGACGTCGGCTACGTCGACGTGTTCCGCACGCTCGA
CCCGCGGCCCGAGCAGTACACGTGGTGGAGCAACCGCGGCCAGGCGTACGCGAAGAACGT
CGGGTGGCGGATCGATTACCAGATCGCGACGCCGGGCGTGGCCGCGACCGCCAAAAGCAC
GTCGATCTTCAAGGACATCAAGTTCAGCGATCACGCGCCGCTGACCGTGGACTACGACTA
CAGCACGTGACGCACCGCGCGCCGCGTCGTGCCAGGCCGGCGCGCGGCGCGCAGGCGAAT
GCAGAACGGGCCGCATGTGCAGCATGCGGCCCGTTTCGTTTGCAACGCGGCGCTCATGCG
TGCCGCGCGCGATCGGTCACTGCTTCAGCGACGCCATGTCGATCACGAAGCGATACTTGA
CGTCGCTCTTCAGCATCCGCTCGTAAGCGGCGTTGATCTGCTGCATCGGAATCGTCTCGA
TGTCCGACGTGATGCCGTGCTCCGCGCAGAAGTCGAGCATTTCCTGCGTCTCGGCGATCC
CGCCGATCAGCGAGCCGGCGAGGCGGCGCCGCTTGAAGATCAGGTTGAACACCTGCGGCG
ACGGATGGTCGTGCTCGGGCGCGCCGACGAGCGTCATCGTGCCGTCCCGCTTCAGCAGGT
TCAGGAACGGATTCAGGTCGTGCTGCGCGGCGACGGTGTTCAGGATGAAGTCGAAGCTGT
TCAGGTGCGCGTTCATCTGCGCTTCGTCCTTCGAGATCACGACTTCGTGTGCGCCGAGCC
GCTTGCCGTCCTCGATCTTCGACGGCGACGTCGTGAACAGCACGACGTGCGCGCCCATCG
CGCGCGCGAGCTTCACGCCCATGTGACCGAGGCCGCCGAGGCCGACGATGCCGACCTTCT
TGCCGGGCCCGACGTTCCACTGACGCAGCGGCGAGTAGGTCGTGATGCCCGCGCACAGCA
GCGGCGCGGCGCCGGCCGGATCGAGCGTGTCGGGCACGCGCAGTACGAACGCTTCGTCGA
CGACGATCTGCGTCGAATAGCCGCCGTACGTGACTTCGCCCGTCACGCGGTCCTGCCCGT
TGTAGGTGCCGACGAAGCCGTTCTCGCAATACTGTTCGAGGCCTTCCGCGCAGCTCGCGC
AGGTGCGGCACGAATCGACGAGACAGCCGACGCCGACCAGCTCGCCGACCTTGAAGCGCG
ATACCTGCGGGCCGGTCGCGGTCACGCGGCCGACGATCTCGTGGCCCGGCACGACCGGAT
AGATCGTGTTGCGCCATTCGTTGCGGGCCTGGTGCAGATCGGAGTGGCAGACGCCGCAGT
AGAGCACCTCGATCTGAACGTCGAGGTCGCGCAGCGCGCGGCGCTGGAATTCGAACGGGG
CGAGCGGCGAGCGTGCGTCGGCCGCCGCGTAGGCATAGGTTGTGCTCATGCAGTGGGCTC
CTTGTCCGGGAAAAAACGTCCGGCAAAACAGACTGCCGCCGCGTCGTGGCGATGCGGCGA
GACAGGCCCCCATCGTAAGGAGCGACGCGCGCCGGTGAAATACATGAAGGTCTGGAAGAT
TTGCCTATTCCTCTCGAATTGCGCGCGCGCGACCGTCAAAACGCTTTCACGGTGCTAAAT
TGCGAGCCAGATTCTCTTGCCGGACAGGATGACGCCGATGAGCTTCCAGCCCCTTTTCGA
CGACTCGGACGACCGCGTGCGCCGCCGCATGATCGAGCTGCACACGCGCCTCGCGCCGAA
CGAAGGCGACACGTGCGCCGTGCTCGACGGCGTGCGCTTCATTCGCGTGAGCCGGCCCGC
GCCGCGCATGCCCGTGCTGTACGAGCCGAGCATCATCGTCGTGTGCCAGGGCCGCAAGCT
CGGCTATCTCGGCGACCGCTCGTTCGTCTACGACGCGCAGCAGTACCTGGTGCTGTCGGT
GCCGCTGCCGTTCGAGTGCGAGACGTTCGCGAGCGCCGACGAGCCGTTTCTCGCGATCTC
GATCCGTGTCGATCTCGCGGTGATCGCCGAGCTCGCGATCCTGCTCGACGAGACGCTCGG
CGCAGCCGCGAGCGAGCCGCACGGCGTGTATTCGACGCCGCTCGACGCGCCGCTCGCCGA
CGCGGTGCTGCGGCTGCTCGAAGCGCTCGCATCGCCGCACGACACGCGCGTGCTCGGCCC
GGCGATCATGCGCGAGATCGCGTATCGCGTGCTGACCGGCGCGCAGGGCGACGCGATTCG
CGCGGCGCTCGTCCAGCAGCATCACTTCGGCCGCGTCGCGAAGGCGCTGCGGCGCATCCA
TGCGGATCTCGCGGCGGACCTCGACGTCGAGACGCTCGCGCGCGAGGCGGGGATGAGTCT
CGCGGTGTTCCACGCGCAGTTCAAGCATGTGACCGCAACGTCGCCGATGCAGTACGTGAA
GGCCGCACGCCTGCATCAGGCGCGGCTGATGATGGTGCAGGACGGCGTCGGCGCCGGCGC
GGCCGCCGCGCGCGTCGGCTATGCGAGCGCGTCGCAGTTCAGCCGCGAGTTCAAGCGGCT
GTTCGGCCGCAGCCCGGGCGACGAAGTGCGCTCGATGCGCGACAGCGGAAACGGCAGCGG
CAGCCGGCAGATCGAGTCGGACGTCCGCGCATAGTGCGCCGGTCCTGCGTGCCGCGCACC
GCCCCGATGCGGCTGGCAGCCGTGCCGCGCCGCTCAGCGCCGCACGACCTTGCGCCGCTG
CGCGCTGATCCCCGCGTAGTCGGGCAGCGTATCGATGCGCTTGCCGATCGCTTTCGCGTA
CAGTGGCATCAGGTCCGGCAGCCGGTTCAGCAGATCGCGGCGGCGCGCGGCGCTGTACGG
ATGCGTGTAGATGAAGCCCGTCGCCTTGTTCGCGCGCGTCGCGGCCGCGAGCTTGTCCCA
CAGCGTGATCGCCGCGCGCGGGTCGAAGCCCGCGCGTGCGGCGATGTCGCCGCCGATCAC
GTCGGCTTCGGTTTCGTCGGTCGGGTCGTAGTGGAGCGTCTGCAGCCGCTCGCCGATGTT
CAGCGCCTGCGGCAGCGGATCGCCGACGCCGAACAGCGGCGGCAGCGTCGCGGCGCGCAG
CGACGTCTGCGACGTCGTGCTGAAATTGCTGCGCGCGTGTTCGCGCAGCGCATGCGCGAT
GCCGTGCGCGAGCAGCACGCCGAGCTCGTCGTCGTTCAGACGCACGCGCTCGAGCATGCC
GCCGTATACGAGGATCTTCCCGCCCGGCAGGCACGTGATGCGGATGTCGCGCGAGCGGAT
CGCATTGACGTCCCATGCCCAGCTCTTCACGCGGTCGTTCCACTTCACCGAATACGGCGC
GAGCTTCGCGACGATCGCGCGCAGGCGCTTCACGCGCGGCTGGCTCGCCGGCAGCAGACG
ATTGCCGTCGGCGGCCGTCTGCACGATCTGCGCGTATTCGTTCGCGGTGAGCTGTTCGAG
CAGCGGCGACGGGATCAGCGTGCGGAACGCGATGGCGTTGCCGTAGCGGACCTGCTGCGA
TCCCGGCGTATAGCCTTTCGTCGATGCGGCGCCGCCGGTCGGCTGCGCGGCTGGGGCGGC
CGACGGCGCGACCGGTGCCGCCGCCGCGGACGGTTCCGCCGCTGGCGCGGCTCCTGTCGG
NNNNNNNNNNNNNNNNNNNNNNNNNNNNNNNNNNNNNNNNNNNNNNNNNNNNNNNNNNNN
NNNNNNNNNNNNNNNNNNNNNNNNNNNNNNNNNNNNNNNNNNNNNNNNNNNNNNNNNNNN
NNNNNNNNNGCCACGGCTGGCCTCGCCATTGCGCGCGACGCCGTTCCACGGCGCGATCTT
GAACAGCAGCAGCATGCCGGGAATCGCAAGCGCCGTGCACACCAGGAAGTAGTCGAACCA
GCCGATCTTCGCGACGATGAAGCCGCTCGCGGCCGACGCGAGCGTGCGCGGCACCGATGC
GAGGCTCGTGAACAGCGCGAACTGCGTCGCCGTGTAGCGCGGATCGGTCGTGCTCGCGAT
ATACGCGACGAAGGCGGCCATCGTGAGGCCGGTCGTGAACGTCTCGACGCCGTACACGAT
CGCGAGCGCGACCGTCATCGGGCTGAACTGCGGCGCGACGGCCACGCCGAACACCGACAG
CATCGACGCGATCGCATGGCTCGCCGCGACCGTGAAGTCGTACAGCATCGCGAGCACCGG
CGAGCCGGGGCCCAGCTGCGCGAGCCATGCGAAGCCGAGCGTCGACACCATCTGCAGCGC
CCCGAAGATCCACAGCCCGCGGCCGATCCCGATCTTCACAAGCCACACGCCGCCGATGAT
GCCGCCGGCCACGCTCGCGACGAGCGCGGTGGTCTTCGCGACGATGCCGATCTCGGTGCG
CGTGAAGCCGATGTCGAGGAAGAACGACGTCGACAGCGTGGTCGCCATCGTGTCGCCGAT
CTTGAACAGGAAGATGAAAGCGATGACGAGCAGTGCGCCCGCCCAGCCGTCGCGCTGGAT
GAATTCGCGAAACGGCAGCACGATCGCGTCGCGCAGCGTGCGCGGCGGCGTGCCGGCCAC
GTCCGGTTCGCGCACGAGCAGCGTCATCGCGATGCCCGGCAGCATGAACGCGCCGGTGAC
CGCGAACACGACGTCCCACGGCAGGTGATCGGACAGGATCAGCGACAGCGAACCGGGGAT
CAGCGCGGCGATCTTGTACGCGTTCACGTGCACCGCGTTGCCGAGCCCCTGCTCGGTGTC
GCGCAGCAGTTCGCGGCGGTATGCGTCGATCACGATGTCGGAGCTCGCGCCGAAGAACGC
GACGAGCGTCGTCAGCGCGGCGACCGTCCAGATCGAATCGCGCGGCGACACGAAGCCGAG
CGCGGCGATCGCGCCGGCGACCAGCAGCTGCGTGAGCAGCATCCAGCCGCGCCGGCGGCC
CGGCCGCCAGCCGGGCAGGCGCGGCACGTAGCGGTCCATCAGCGGCGCCCACAGGAACTT
CCACGTATACGGGAACTGGATCAGCGCGAACAGGCCGATTTCCTTCAGGTTCACGCCTTC
GGAGCGCAGCCATGCCTGCACGAGATAGACGAGCGTGAACAGGGGCAGACCGGACGTGAA
GCCCAGGAACACGCAGATCAGCATGTGCGTGTTCAGATAGGCGCGCCAGCCGGGATGATC
GTCGTGGGCGGTGAGTGCAGGCGCCTCGCGCGGCGTTTTCGACATGGACTGGAACTGGGT
AGCGTTGACGTGGTTGCGGCGGCAGCGCGGGGCGGGTGCGGCGCGGCGGCGCACCCCGTA
CCTGCCCGGCCGGGCACCGGTCGACGGCTTCCCGGCTCAGCTGCGCTTGACGCGGTAGAC
AGCAAGACTACCACGCCAGTTCGCTCCCCATCGAATCGGCTGGCCTTCGTGCAGCACGAC
GCGGTCGAGGATCGTCACGCCGACTTCCGGCGCGAGCGCCTCGAAGTCCTTGATCGTCAG
CACGCGCACGTTCGGCGTGTTGTGCCACTGGTAAGGCAGCGACTTCGACACCGGCATCCG
GCCGCGCAGCACCGACAGCCGGTGCGCCCAGTAGCCGAAGTTCGGGAACGACACGATGCA
CTCGCGGCCGACGCGCGCCGTTTCGCGCAGGATCGCGGCTGTCTGGTGGATCGTCTGCAG
CGTCTGCGACAGGATCGCGAAGTCGAAGCTGTGATCCTCGAACAGGCGCAGTCCGTCCTC
GAGGTTCTGCTGGATCACGTTGATCCCGTTCTTCGCGCTCGCGAGCACGCCCGCGTCGTT
CAGCTCGATCCCGTAGCCGGTGACGTCCAGCTCCTCCATCAGCAGCGACAGCAGCGAGCC
GTCGCCGCAGCCGAGGTCGAGCACCGTCGAGCGCGGCTCGACCCAGCGCGCGATCGCGCG
GAAGTCCGCGCGCGCGGACAGGGAGTTCAGCGCTTGCTGGTTCATGCACCCACCTCGTTG
GCGATTCGTTCGTAATACGCGCGGATCAGGTTGTGATAGCGCGCGTCGTCGAGCAGGAAC
GCGTCGTGGCCGTGCGGCGCGTCGATCTCCGCATAGCTGACCGTCCGCTTGTTGTCGAGC
AGCGCCTTCACGATTTCGCGCGACCGCGCGGGCGCGAAGCGCCAGTCGGTCGTGAAGCTC
GCGATCAGGTACTTCGCCTGCGTGTGCGCGAGCGCGGCCGTCAGGTTGCCGTCGAACGCC
TTCGCCGGATCGAAGTAGTCGAGCGCGCGCGTGATCAGCAGGTACGTGTTCGCATCGAAG
TAGTCGGCGAACTTGTCGCCCTGATAGCGCAGATACGACTCGACCTCGAACTCGACGTCG
AAGCTGAAGTTGTACGCGTCGAGCGCGCCGTCCGCGCGGCGCAGCGCGCGGCCGAATTTC
TCGGCCATGTCGTCGTCGGACAGGTACGTGATGTGGCCGATCATTCGCGCGACGCGCAGC
CCGCGCCGCGGCTTCACGCCGTGCGCGTAGTAGTCGCCGCCGTGGAAATCCGGATCGGAC
AGGATCGCCGAGCGCGCGACCTCGTTGAACGCGATGTTCTGCGCGGACAGCTTCGGCGTC
GACGCGATGTCGATGCAGTGCGCGACGCGCTCCGGATACATCAGGCTCCATGCGAGCGCC
TGCATCCCGCCGAGGCTGCCGCCCATCACCGCCGCGAAGCGCTCGATGCCGAACGCATCG
GCGACGCGCGCCTGCGCATGCACCCAGTCCTCGACGGTGACGACCGGAAAGCGCGCGCCA
TACGGCTTGCCGGTCGACGGATCGATGCTCATCGGGCCGGTCGAGCCGAAGCACGAGCCG
AGGTTGTTCACGCCGATCACGAAGAAGCGGTTGGTGTCGAGCGGCTTGCCCGGCCCGACC
ATGTTGTCCCACCACCCGGTGCTGCGCGGATCGTCCGCGTAGACGCCGGCGACGTGATGC
GACGCGTTGAGCGCGTGGCAGACGAGCACCGCGTTCGAGCGCGCGGCATTGAGCTCGCCG
TACGTCTCGACGACGAGCTGATAGTTGCCGATCACGCTGCCGCTTTGCAAGCGCAGCGGT
TCGGCGAAGTGCATGGTCTGTGGAGCGACGATGCCGATCGATTCCATTCGTTCCGCCTTA
TGACTGGGCGGCTAAATGGTGTCGGCGATGCGCGGAGTCGAAGATGCGCGGCTGACGACC
TCTTTAGCCGCATTTGTAGTGAACCGCCGGGACGACGACAGATCGACGCCCTGGCCGGTT
CGCGCGCCCGCAATCGAGTCAGCAAATCGGCGCGCTTCCGACATGCCGCCCACGGGCGGC
AGTCGGCAGAGTATAGCGGAAAATCGGCGCGATGCAGGGAGCGCTCGCGCCCGTGGATAC
GTGCGAGCGGGTGCGCGGCGGCGCGCATGGGGAGATGCCGGGCGGTGCGCGTCGTGCGGC
GCTGGGCGGGGCGCTAGCGTCGGGTGCACCGCCGCGTGGCGGGTTTCGCCGTCATGTCTG
TTTCTGCTTTGCCGGGAGTCCTGCGTCGTGTCGCCGTACGCATCGACGGGCGTCCGCGGT
TCCGTGCCGCGCGGGTCGGCGTGATCGCTTCGCTCGACGGTTCAACTGGGTTGGTACCGA
CCTGCGTGGATAAATCGGACATGTATTAGCGTTTTGGCATTGCGCCGAAATACCCGTCCG
ATTGCCGATGCCGACACGCGTCGCTAGATTCTCGGCTACTTGAATGGGCCGGCGGCGCGC
GCAACATCCGGCGAGCGCGCGGCCGATACGACGATGACGAACGGAACGGGCGATACAGAA
CGACGGCGGGCAGCCGCAGCAAACGAACGGGCGAAGCTAAGCGCCGGCGGCTCGGGCCTC
GTGACTGCCGCGTTGATGGCGACTGCGCCGTATCTCGGCTCGTGCACGCCCGGAGAAGCC
GGAACGGCTCGCACGCCGACGTCGGCGCCGCTTGCCTCGCCGGCGCCCGCGTCATCGTTG
CGGCCGGCGGCCGACGCACGCGATGCACATCATGCTGCAGAACGGGCCGAGCCGGTTGTA
GGGCCGCCGTTCGATGCGACGAGCGGGCGCCCGCCACGCGCGGTGCGGCCTGCGCGTCGT
GCGCCGTCGCTTTCACTGCCGCGGCCTTCCTCTGTCGCCCTTTTGCTCGACGACCGGTTG
CTCGACGGTTCGTCGGCCGCAGGCGCGCTGGCCGATTGTCCGCCGCTGCCGAGCGGTCCG
CTGCCGGACGAGCGCTTCGATCCGTTCCGCCCGTATCGCGGCGGTCCTTTACTGAGCTAT
ACGGACGGTACTGGTACTGCTGCGTCTCCGCGCGCGCCGGGAATCGACGGCGCGCGTCTG
GTCCGCGTCGCGGCGCCGGGCGTGCCGCCGTTGCCGGCCATGGCCGCTATGCGGTCGTCC
GGGCCGGACGCGTCTCCGTTCTATGCCGATCAGGTGGCGGACGCGCTTGCCCGCCATGTC
GCGCTCGCCGATGCGTCTACCCACGACGAGCCTGGCGCGGCGCATGCAGCGAGCCGCGAG
CGCGGCGACGTGTCGAGCGGCGGCTTGATACGCGCGCCCTTCTACGCGGATCAGGTTGCA
TACGCACGCATGCACGTGCTGCCGGTCGAAATGTCGACCCGCGCGGCGGCTGGCGCTGCC
GATGTCGTCGCGCCGTTCGCGTCGCCGTTCTCGTTTGCCATTTCCGAACTCGCGCTTCGC
GCGTCGCCCGACAGCGTGTCGTCCATGCCGGACGGCGAGGTCGCTCGTCATGCGTCGTTC
GCAGGACATATCGCGTTTGCCGAGCCGCATTCGACGACAACCGGACTCGATAGGCGGAAC
TCGCCCGTCCCGGCATGGACGACGGCGGGGCTCGTGTCGGATTCCGTCGCTGCGGTCGTT
CGCGATCGCGTATGGTCGGCCGAAGCCGCGATCGGCGATACCGATTTCGCGCGGCAATGG
TCGCCGTCGATCCGTGTCGCGGAGCCGACGCGGCAACTCGTCGGCGGACGGCCAATCGCG
CAATTAGCGCCGGTAAGTATCGACGAGCTTGCGGCGCAGGTGGCCGGCATCGGCGGCGAT
CGTCCGCCATCGACGGCGGATCGCGCGCCGGCTTCGCGACGGCCACATGTCGCGATGCGG
GTCCGCACGCACGCGGTATCTCACGCCGACTCTCATGACCGCAGCCCGCTCGTCCGCGCG
GTACACGCGAAGCCGGACGGACGTATTTCCGAGCGGCTTTCGGCGGTAGCGATCGACGCG
CACGTGACACAGCCGTACGACGCGCATCCGACGTCGCGCGCGAATACCTTGTCCGAAATG
CCGAGCGCGACGGAAATTGCCGCGGCGCTCGTCGCGCCGAAGGCGGGCGGGCTTGCGTCG
GCGGCGTCGCAGAAGCCGTACCGGACCGCGCACGACGCAATGCTCGCCACCGCGGATGCG
CGGCGCGACGTCGATTGGCGCCTGACCGCCGAGACGAAGGTCGGGCCTGACCGCGACAAC
CGCACGTACCGAAGCGTGGTCCACGAAAACATCATGGCTCCGGTTGCGGCCGCCCAGCAT
CGCGCGATCACGCTCGATATGCCGCAGCCCCGCGCTTACCGCGACGTCGTGACGAGCGTG
GCGGTCGTCGCGTCGAACGGGCCGTCTTTCGATATCGATCGAAAGCGCGCGCCGACGATC
GGCTATGTGTTTTGACGCACGAGGCCGCATCGTATGGGCGGCCCGCATCATGAGCTGAAA
GCCGGCGATCGACGAGCGGTGCGTCGAGAAGCACGGACACCGGCGTGTCGTTGTTCGCTG
CTTGCGCATCACGACGCGCTGGCCGTTCGGTCGAGTTTTGCTTTCGACGATGCGCGACTT
CCACGGTGCGAAGCAGCCGCCGTTATCGGCCCGCGCCGACTCGCATTCGACGCGACGCCG
TGCTCTTCGAATTTCAACTGCGCAAGCGACATTCGACGTCCTGCATGCCGCGTCTTTTTT
GTCTCCGAACGACGCGGCACTTCTTATACGAATTGCCTGTTTTTTGCGGTTTTGCAGGCT
CAAATCTAGAACTGCCTGAAAGTTTGAACTCGTCCTATATCAGTGCCGAAATGGGGTTGT
TAGTATTTTTACAGGTTCAATTAAACGAGATAAACATGGCCTGGATGGGCGGCATGGCGG
CTCGTGAACCTGGTCGAAAAGTTCGATGTACTTTCATTTGAGCAGGAGCATTCAATGAAG
AAGAAGGTATTGGCCGTTTCCGCAGCGATGCTGCTTGGCTCGTGGGTGGCGTTGCCGGCC
TTTGCACAGACGAGCGGAGAAACTCCCGCACCGGAGCCGAAGCCGGAGCCGGCCGTGACG
CAAGGCAAGGTGACGTTCGACGGCGAGCTGACGGCGAGCACGTGTTCGATCGCAGCCGGC
GATGAAGACAAGAAAGTGACGCTGCCGAAGGTCTCGACGGTTGCGTTGGCGAAGAGCGGC
GACACGGCAGGATCGACGTCGTTCGAAATCAACGTGACGAAATGCTCGGCCGACGTGAAA
AAGGTCGCCGCCCACTTCGAGATGACGAACATGGATCCCGCCACCGGCTATCTGAAGAAC
CTGCTCACCGGTACGACTGCGGCGAAGAACGTCGTCGTTCAGTTGGTGAACTCCGACGGT
ACCGGGATCCGCGCCGGCTCGACAGGTCATTACTTCGATGTGGCGGGCACAGCCCCCAAT
CTTGGCGCGACGCTGATCTACGGCGGTCAGTACTACGCAACCGGCGCGACTACGGCGGGT
AAGGTGAATACCTTCGCTCGCTTCACGCTCGCTTATCTCTAATCCCGGGTCTCAAGTAGC
TCGTAGGCGGATTCCGGACGCTCCACGAAGGAGCGTCCGGAATCCGCGCGACGACCGATC
AAGGAGGTTTGCGTGCGGTTATGGAAATGGACGAGCGTCGCGACCGCTTTCGCGTTGGGC
GCGATGGCGGTCTCGGTCCAAGCGGCGATCGTCATCACGGGCACCCGAATCGTCTACCCG
GAGCAAAGTCGCGAAGTCAATGTGCGGTTGACCAACATCGAAGCGGCGCCAGTGCTGGTG
CAATCGTGGATCGACGACGGTGACGCGAACGCGAATCCCGATCAGATCAACGTGCCGTTC
GTACTGACGCCGCCGGTGTTTCGCGTCGAGCCGAAAAAAGGACAGACGTTGCGCGTGATG
TACACGGGCACGAATCTGCCGACCGATCGCGAATCGCTGTTCTGGTTCAACGTTCAGGAA
ATTCCCCCGCAACCGACGAACGCGGAAGACACGAATCTGCTGCAACTCGCGTTTCGCACG
CGCATCAAGCTTTTCTTCCGACCGGCCGCGCTTCAGGACGGCCCATCCGGCGCGCCGCTG
AAATGGACGATCGCCCATGACGACAAAGGCGCGAGCGTGCTGCGCGTCGACAACCCGTCT
CCTTATTACGTGTCGTTCAGCCGCGTGACATTGAAGGCCGGCGACAGGGAAATCCAGTTC
GACCCGTCGATGGTGCCGCCATTCGATCACGTGTCGTTCGTGCAGCAGAAGGGTGCGCAT
GCCGCGCTCGCGCGAGGCACGGTTTCTTATCGGCTACTCAACGATTACGGCGCGGAGGTG
GCCGGGTCGGCGACCGTGGAATAACAGCCGACTGTGTCGGAAACGATGAGGATCGAAGAG
TGGTTCAAGCAGCACGAAATATCGCGTTTGGCGGTAGCCATGATGTCGATCTGAGCGTCT
TTCGCCGCCGGCGGGTGGCGCTGGCGGTCAGTCTCGCGTTCGGCATGGGCTTCACCGGTG
ACGACGCTGGCGCGACCGAACTGAGCGGTGTCGATGCCGGCCAGCAGGCAGACGGCGTGT
CGGCGGCACACGTGGCGGCCGGCGTAACGACGCAGCCGGTGATGCACGTGGCGGCGTTGA
CCGCGACGGAACCCGCGGTGGTTGCGTTCAACCCTCGACTATTCGCCGGCAGCGGCGTCG
ATCTATCGCGTTTCGCGAGAGGCAATCCGGTCGAGCCCGGCAATTACGCTGTCGATGTGA
CCGTCAACGGCAAACGGCACGGGCGCCGCGACGTGCTGTTTCGCGCCGTGCCCGGCAGCG
ACGTCGCCGCGCCGTGCTTCCCGATCGCGATGCTGGAGCAGTTCGGTGTCGACGGCGACA
AGGTCGGAAACCGAATTCATCAGCCGAAGCGGGTGCGAGACGACGACGTCCAGCCCGTGA
ACGAGCGCGAGTCGACCGCGTGCACGGCGCTGCGCGACGCGATACCCGGCGCAACCTATA
CGTTCGATAGTGCGGACTTGACGCTCGATCTGACGATTCCGCAGATCGAGATGAGAAAGA
CGGCGCAGGGTTACGTCGATCCGTCGCGCTGGGACGACGGAATCAGCGTCGGGCTGCTGC
AGTACAGCGTCAACGGCTATACGAGCGAGAGCAATTTCTTCGGGCACAACTTCAGCAGTC
TGTATACGGGCCTGCAGTCGGGCGTGAACGTCGGTCCGTGGCGCTTTCGTCACCGTTCGA
CGCTGAACTGGGCGAGCCGCGGGCCCGGTGTGTCATGGCGAAGTCTCGAAACGTTCGTTC
AGCGCGACATCACGCCGCTGCGCAGCCAGATCGTGCTCGGCGACAGTTTCACGAGCGGCG
AGCTTTTCGATTCGTTCGGCGTGCGTGGTGTGCAGTTGTCGAGCGACGATCGCATGCTGC
CGAATTCAATGCAGGCTTATGCGCCGACGATCCGCGGCGTCGCCGATACCAATGCGCGCG
TAGTCGTGCGGCAGGGCGGCAACACGATCTATGAGGAGACCGTGTCGCCGGGGCCGTTCG
AGTTCAACGATCTACCTGCAACCGGCTACGGCGGCGACCTCGACGTGACGGTCACCGAAT
CGGACGGACGTGTGCGGCGCTTCTCCGTGCCGTTCGCCGCCGTTCCGCAATTGTTGCGGC
CGGGTCAACATCGTTTCAGCGTCACGGTCGGGCAGTATCGCGATACGTTGTCCGATGCGA
AGCCGTGGGTCGCCCAGCTGACCTATCAGCGCGGCATCACGAATCTCGTCACCGCTTATG
CCGGTGCATTGGCGTCGGCCGGCTACGGTTCAGGTCTGTTCGGAGTCGCGTTGAATACGT
CCGTCGGCGCGTTCGCGTTCGACGTGACGTCCGCGCATACGCAGGTGCCGGGTCGGCGCA
CGTATCGCGGGCTCAGTTCCCGCATCACATACAGCAAGGCACTGGCGTCGACGGGCACTC
ATTTTTCCGTGGCCGCGTACCGCTATTCGACGGCCAGCTTTTTCAGTTTTCAGGACGCGG
TCAGTGCGCGCAACGATTGGAACGGCTCGGCCGGCCAGTATCGCTACCGCGCTCGCACGC
GTTTGCAACTGAACGTCAATCAACGCGTGGGCGAACGCAGCACGATCTACGCGACCGGCA
GCTCACAGGACTACTGGGGCGGCGAACGGGGCCGCGACCTTCAGTATCAGATCGGCGTCA
GCAGCACGTTCCGTCGCGTGTCGTATTCCGTCTATGCGCAGCGGACCCGTAGCGGCGACG
ATCGAACCGTCACGCAGGTCGGCGTCAACGTGACGATTCCGCTCGGCAAGCAGACTTACA
CGCGGAGCAGCGTCTTCAGTTCGCTGACCACGTCGGCTTCGCGCGATTCGAGCGGGAACA
GCGCAGTGCAGATCGATATGTCGGGCAGCCAGGACAGCATCGCGCCGTTCAGTTACGGGA
TTACCGCATCGCGTATCCACGGCGGCGATACGCTCGCTTCGTTCGGCGGCTACGGTACGT
ACCGCTCGCCCATCGGCACCTACAGCGCGAACGCGTCGCTCAGCAACCGGACGCGCCAGG
CGGCGTTCGGTGCAAACGGCGCGATGATCGTGCATCGCGGCGGCGTCACGCTCAGCCCGC
CGCTCGGCCAGGCAGCGGCGTTGATCGAAGCGAAGGGCGCGACCGGCGGGCAGATCGTCA
ACGGTCAAGGCGCAGCGATCGACCGGTTCGGGTACGCGGTGATCCCTTCGTTGATGCCGT
ATCGCGTCAACACGGTCGAGATCGATCCGTCCCGCCTGCCGGACGATGTCGAACTCGGTA
ACACGATCGAGGAGGTGGTGCCGCGCTACAACTCGGTCGTATTCGTGAAGATGAATACGG
TGCGCGGCCGCCCGGTGTTCGCGACGATGGAGCGGCGGGACGGTTCGCCGTTGCCGATGG
GGTCGCAGCTGTTCGACGCGACGGGCAAGTCGATCGGCGGCGTCGGCCAGGGCGGCATGG
CATTCCTGCGCGGGCTGGAAGGCTCGGGCGAGCTGACCGCGAAGTGGGGTGTCGGGCCTG
CCGACCAGTGCACGCTTCCCTATGCGATACCAGCCGCACCGGCGGATGCGACGAAGATCA
AGATGGCGACGCGCGTGCGCTTGCGATGCGACGCGACGGCGATGCAATGACGCGCGCGCG
TCAAAGTGAGGCACAGGTTGATGGGCAGAATGACACGAACGCACGCATCGCGGTGCATCC
GATGCGTTGCATCGAGCGCGGCGGTAGCGATAGCCGCTTGGCCGGCGGGCGCTGCTTTGG
GGGCAGGCAATCCCACCGTGACGGTCAAGTTCCAGGGCTCCTACAACTCGGTGACGTGCA
CGATCGTGGCCGGACAGGAGAATCAAACGATCAAGTTGCCGCGGATTTCGACGGCATCGC
TGACGTCGCCCGGACTGACGGCGGGTTCTACGGCCTTCACCATTCCGCTGCGTTGCGACG
GCAGCATCGACGCAGTACGTGTTTATTTTCAGCGCGGCGTGACGACGAACGCGAACGGCA
ATCTCGACATCGAGAGTCCGAGCGATCCGGCCAGCGCCAAGAATGTCCAGGTGCAGTTGA
CGAACGGCGACGGCTCGCCGATTCAGGTCGGCGATGCAGCGACGATGAAGACCGTGAGCA
TCGACGCGTCGGCCACGACGTCGGTTCCGTTCGGTGCGCAGTATTACGCGACCGGTCCGA
CGAGCGCGGGCCGGGTTCGCACGTACGCGACCTTCGTGATTCAAATGCCGTGACGGCACT
TCACCGACCGCTTTCCTCGCCATTCGCATGACATTGGATCGTTCAGGCGCCGCGTTGCGC
GCGTCGCTTCAAGAGACCGTGCTTCACGTCGCGTTGCTCGCACAGCGTGCGTCGATACCG
GAAATCCACGTATGGCGCGCGCGCTGCATCGGGCTCGTCGAGCGGCTCGATCAGGCGATG
CGCGACGGCGGTTACGCCGCCGACATCGTGCGCGATGTCGGCATCGCGCAGTGCGAACTG
CTGGACGACGTGACGCTGCGTCATTTGCCGGCGGGCAAGCAAGACGAATGGTTGCGCGAG
ACGCTGCTGTTCCGTTTTCATCGTCTGCGCAGCGATGCCGGCGGGATAACCGCGCGATTC
GACGCGTGGTCGAGCGCCGCGGATTCGGATGCGCAGTTACTCGACGTGTACAGGACGCTG
CTCGACCTTCGGCCATCGCCTGACGGCGACGACGTTCGTGATGTTCCGAACGCACGCTGC
GCGGCGACTTCGCACGGAGAACAGCGTGTCGCGCAATCGGCGTCCGAGCCCGCACGGTCG
TTCGCGCGGCGCTTTGCCGCGGCGGCCGCGCGCGCATGGACGCCGCTTTGGCAAGCGATG
GTCGCGATGGCGGTGCTCGCAGCCGTCTGGATCGCCTGCGACATCTCGTTGCGGCGCGCG
GTGGAGCGCTTGCCCGAGTCGGCGGCGCGCGTCGCGCTGAACAGTGAGGAGGCGCGACGG
TGAGGAATCGATCGATGTTCGACGTTGCGCTGATCTGGATCGCGATGCCGGTCGTCGTAT
TCGGCGCGGCTTGGGCATTCGCGCCGCTGCCGGCTTGGCTGAGCGCGACGTGCATTGCGC
TGGCCGTCGCGTTGGCTGTGCGGGCGGCCGTATGGCGCGAGCACCGGCGCACGGCAGCCG
GCGATCGATCGGGCGAATCCACGGCATCCGCCGGGGCCGACGAAGGGCTCGACAGCGCAG
CACGTGAGCTTGCGGTGATCGTCGTCGTCGGCCCTTGCGCGGCCGCTTTGTTTCCACGCG
ACCAGCGGCGCTCGACGCTTCGGCGCGACGATCGCGCGGTGTGGCTGCTGGCCGACACGC
CCGAGCGGCTGAACGACGTCATGGCGCAGGTGAAGGCGGCGCGCGGGCGCTTCCCGGATG
CCGCGCTGCTGCCCGTGGTGACAGAGGGCGACGACGAAAGCGTGCTGCGCCGCGAGTTTG
CGCAATGGCGCATCGCGCTGCAGGCCGCGTATTGCCATCCCGAATGCGTGTTGTCCTGCC
ATGTCGCGGTGTATGCGTGTCTGGGTACGGACGACGACGCCGTGGCCGAAACGCGATGGT
TCGGCGACGTGCTCGAAGTCGGTGTGGCGCGTGTCGACAACGCGGTCCGGCTTTACGATC
GATTGCCGACGATCCGCCGTCACCTTGCCGAGTCGCGACAACGAGCGGCGATCGTCCGGA
GCGCACTCGGGCTTGCGGTGTTCGACTGGCTCGACGAGGCGGCCTTGCTATCGTCGATCT
CCGCGCTGTCGAACACGGCGCCGCTCGCACTACGCGGCGCTTCGCTGGCCGACATCCCGG
ATATGCCGGTTCGGCCCGGTGCATGGACACGCTGGCTAATTGCCAGAACAGGGCTGCAGC
GGCGGCCGACGGAGCCGATCACGAGGCCGCTGCCGCTACCTTTCGTCCATGTGCCGGCGC
GTGCCGCGGCGCCGTCCGCACCTTCGGCGCGGATCGGCCGCGCGCGCCCGCTCGCGTCGC
ATGTGCTGCTGTCCAGCGCGGCGGCCGCGACCGCGGCGATTGCAATATCCGGTGTGGTGA
ACGGCCGGCTCGTCGAGCGGGTCGCTGGCGATCTGTCCGCGTACTGGAACACGCCGCGCG
AGCGGATCACTGCGTCGATCGACGCATTCGACCGGTTGCGTGCGACGCGCGACGAGATCG
CGCGCCATCTACGCGACGGCGCGCCGTTCGCGGCGGGCTGGGGACTGTATCCGGGACACG
CGTTGATGTCCCGCCTCGATGCGGCGCTGGCCGCCTATCGTCCGCCGGTGACGACACTGC
AGCTCGACAGCCTGCCGCTGTTCGCGCGCGGCAAGGCTACTTTTTCCGCGGCGCGCGCTC
GACGCGAACTGGCGCACGTGCTTCGGCTGATCCTGCAGAACCCCGACCACCGCGTGCTGA
TCGAGGGGCATGCGGACAGCGAAGGATCGCCGGATGCGAACTTTCGGTTGTCGGAGGCGC
GTGCGCGTGCGATCCGCGATTGGCTGGTCGTTGAGGGCGGGTTGCCGATCACGCGTATTG
CGATCCAGGGCATGGGAGACCTGCGCCCGATCGGCGACAACGCGACCGAGGCAGGCCGGG
CGCTGAACAGGCGCGTCGACGTTTCGCTGATTCCGGACGCCGCAGATCATTGACGGCGCC
GGCATGTGCTCGAGCGCCGGCGCATCGCCGTTTGCTCATTTCGACGCGGTCGCTGCAATC
GCACGGCGGCGGTTCTTCGACACGCCGGCAATTTTTAGAAAGAGCAACTTGTCCGAATCG
TGTGCCGGGGTCCGCGTTTTAAATCCGCGCGTTTATTGAGATTAAAAATATCGAGATTGT
CGATTCGTTAAATGAATTCACAAAGTCTCCAATTTAACCGAATAAGTTAGTACCGATCCT
ATATAAGTTGACGATCGCGTCCCGTAAGATGGCTCGGGTTTGCGCTGAAAAGAGCGAAAC
GGACGAGCATTCGCTCATTGATATTTACCTCATTCGGATAAGTCTGGAGACGTTATGACC
ATATCCAATAGTGCACAGAAATTCATTGCGCGAAATCGTGCTCCGCGCGTCCAGATCGAA
TACGACGTTGAAATCTACGGTTCCGAAAAGAAAGTGGAGTTGCCGTTCGTGATGGGCGTG
CTCGCCGATCTCTCCGGCAAGCCGTTGGAGCCGTTGCCGGCGGTCGGCGATCGCAAGTTC
TACAACATCGACATCGACAACTTCGACGAGCGGATGAAGGCGATGAAGCCGCGCGTCGCG
TTTTCGGTGCCGAACACGCTGTCCGGCGACGGTCAGTTGATGGTCGACATCACGTTCGAA
AGCATGGACGACTTTTCGCCGGCGGCGATTGCGCGAAACGTCGACGCGTTGTCGCAGCTG
CTCGACGCACGGACGCAGCTCGCGAACCTGCAGACGTACATGGACGGCAAGTCGGGCGCG
GAAAACCTGGTGAGCCAGGTGCTGAAGGATCCGGCGCTGCTGAACGCGCTTGCAAAGGCG
CCGAAGCCCGAAACGCGGAAACCGGACTCCGCGGAGTCGCAAGACCAAGAGTGACGCGCC
GGGCGGCAAACCACGATCTAACAGATGGGGAAGAAAATGGCTGTACGTGAATCGCAGGCG
CGCGTTGCGGACGCGCAGCTCGGCATCGAATCGGATTTCAACGCGTTGCTGTCGCGCGAG
TTCAAACCCAAGACGGAGCAGGCACGCGAAGCGGTGGAAGCCGCCGTGAAGACGCTCGCC
GAGCAGGCGCTGGCCAATTCGGCGACGATGTCGGACGACGCCTACAAGAGCATCGCGGCG
ATCATCGGCGAGATCGATCGCAAGCTGTCGGAGCAGATCAATCTGATTCTGCATCACGAG
GATTTCCAGAAGCTGGAAAGCGCATGGCGCGGGTTGCACCATCTGGTCACGAACACGGAA
ACCGACGAGAAGCTGAAGATCCGCTTCATGGACGTGTCGAAGGAGGATCTGCGCCGCACG
ATGAAGCGCTACAAGGGCGTCGCGTGGGATCAGAGTCCGTTCTTCAAGCAGATTTACGAA
GAGGAATACGGTCAGCTGGGCGGCGAGCCGTACGGCTGCCTGGTCGCCGACTACTACTTC
GATCACACGCCGCCGGACGTCGATCTGCTTGCATCGATCGGCAAGGTCGCGGCCGCCGCG
CATGCGCCGTTCATCACCGGCGCGTCGCCGTCCGTGCTGCAGATGGATTCGTGGCAAGAG
CTGGCGAACCCTCGGGATCTGACCAAGATCTTCACGCAGAACCTCGAGTATGCGCCGTGG
AACTCGCTGCGCAACTCGGAGGATGCGCGCTACATCGGTCTAGCGATGCCGCGCTTTCTC
GCACGGTTGCCGTACGGCGTCCGCACCAACCCGGTCGACGAGTTCGATTTCGAGGAGGCG
ACCGACGGATCCGATCACCGCAAGTACACGTGGGCGAACGCTGCGTATGCAATGGCCGTC
AACATCAATCGCTCGTTCAAGCACTATGGCTGGTGCACGCTGATCCGCGGCGTCGAGAGC
GGCGGCGTCGTCGAAAACCTCCCGTGCCATACGTTCCCGACCGACGACGGCGGCATCGAC
ATGAAATGTCCGACCGAGATCGCGATTTCGGACCGACGCGAGGCCGAGCTGTCGAAGAAC
GGCTTCATTCCGCTGATCCATCGGAAGAACACCGACTACGCGGCGTTCATCGGCGCGCAG
TCGCTGCAAAAGCCCGCCGAATACCACGATCCGGACGCGACGGCGAACGCGAATCTTTCC
GCGCGTCTGCCGTATCTGTTTGCGTGCTCGCGCTTCGCGCACTACCTGAAATGCATCGTG
CGCGACAAGATCGGCTCGTTCAAGGAGCGCGACGAAATGCAGCAATGGCTCAACGAATGG
ATCATGTACTACGTCGACGCCGATCCTGCGAACTCGTCCCAGGAAACCAAGGCGCGTCGT
CCGCTTGCCGCTGCCGAGGTGGTCGTCGAAGAAGTCGAAGGCAATCCCGGCTACTACCAA
GCGAAGTTCTTCCTGCGTCCGCATTTCCAGCTGGAAGGTCTGACCGTGTCGTTGCGGCTC
GTTGCGAAGCTGCCGTCGGTCAAGGCCGCCGCGTGATCGCACCGCATCGATGCGGCGATC
GGCGGCTGACGGCGATCGCACTCCGGCATGCCGATACCGCGTCGGTGCAATAGGCGCGAT
CGGTGTGCCGGGATTCCGGCGCGGCGTTGTGCGCCGAGAGTGGTGATCAGCACTCTGCAA
ATCGCCCTGATCACATTACCGCTACCCAAAACTCAACCAAGAACAAGGAGTGATGCCATG
GCACACGACATTTTCCTCAAGATCAACGGAATCGACGGCGAATCCAGGGACGCGACTCAC
CAGAACGAAATCGAGGTCTTGAGCTGGTCGTGGAACGTATCGCAGCAGTCGAACATGCAT
CTCGGCTCGGGCGGCGGCGCGGGCAAGGCTACCGTGGACGATCTGCAATTCGAGCATTAC
ATCGATCGGTCGAGCCCGAATCTCGTTCAGTACTGTCTGCTCGGCAAGCACATCGACGAA
GCGAAGCTCACGGTGCGCAAGGCCGGCGGCAACCCGCTCGAATACATCCTGTTGACGATG
AACGACGTGCTGGTCACGCAGGTGAGCCCGGCCGGTGTGGCGGATGACGAGTCGCGTCCG
CGCGAGGCCGTTCGGCTGTCGTTCTCGCGCTTCAAGCAGGAATACGTCGTGCAGAACGCT
CAGGGCGGCAGCGGCGGTGCGATTACGGCGACGTTCGACATCAAGCGCAACGCGGCCTGA
GCATCGTCCGTCGTTTCGGGGTGAATCCGCCGGCGTCGCCGTCGACGTCGGCGGGTTCGC
GGGATGTTGACCGTGGTAGCAGCGCGACGCGCCGCGTCCGGTCAACCGCGGCCCCTGGTG
GCACAGGATCTTCCAAATGTTTTCTCGATTGCCGCATGACACGGTGACGCGTCGCGATGC
GCTCGAACGGATCGCGCTCGGACTGTCGTTTCTGTCGCTGACCGCGTGCGCGGGCGCACC
GAACGGACCGAAACCGGCCTCGCTGAATTTGAAGATCAACGTGAGCGCCGGCGTCAATCC
CGATGAATTGGGCCGCCCCGCGCCGATCATGGTGAGGATCTACGAGCTGAAGTCCGCCTA
CACGTTCGACAACGCGGACTTCTTCACGCTGCAGAGCGACAGCAAGAAAGCGCTGGGCGA
CGACGCGATCGCGATCGACGAGTTCGTCCTGCGTCCGGGCGACGTCGCGAACATTCGCCG
GCGCATCAATGCGGCGACGACCGCGTTCGGCGTACTCGCTGGATATCGCGAGCTCGGCAA
GTCGGTGTGGCGCGGCGTCTACCGCTTGCCGCCGCGACCCGACGAAGCGTGGCTTCGGCT
ATTCGCCGCGCATACCAAGATCAAGTTGAACGTGGATATCGGCCAGCGCGCCGTTCTGGT
TACCGAATTGGACTGACATGAGTTGGCATAACAAGGTCGTGTGGAGCGAAGGTCTTTTCC
TGCTGCCACAGCTGTTCCAGCAGCAAGAGCGCTATTTCGAACATTTCGCGCATAAGCGCT
CTGCGCCGCTCAGTCCGTTCTTCTGGGGATTCAGTCAGTTCGAGATCGACCACGAGTCGC
TCGCGTTCGGCAAGCTGGTGTTCAAGCGCGGTGCCGGCGTGTTTCCGGACGGCACGCCGT
TCGACGTGCCCGCGCATGCACCACCGCCGCCGCCGCTGACAATCGCACCCGAGCACCAGA
ACCAGATCGTCTATCTCGCTGTTCCGCTGCGATTGCCGAATACCGAAGAAACCGTGTTTC
GCGACGATGCGGCGTCGCTCGCCCGCTATCTCGCGTTCGAAAACGAGCTGCGCGACAGCA
ACACGATCGGTCAGGGAGCCAAGCCCGTGCAACTCGCGAACCTGCGACTGCGGTTGCTGC
CCGAGAAGGAACTGACGCAATCGTGGATCGGCATCGCGCTGACGCGCATCAAGACGCTGC
ACGCGGACGGGTCGGTATCGCTTCACGATACCGACCACATTCCGCCGGTCAGCCAGTATG
GTGCCGACCCGCTGCTGCGCGAATGGGCGACGCAACTGCACGGTCTCACGAAGCTGCGCG
CCGATGCGCTGGCCGCACGGCTGTCGGGGAGCGACGGGCGCGCGGGTGCGGCGGCGGAAG
TATCGGACTACCTGCTGCTGCAAGTGCTGAATCGATACGAGCCGCTGCTCGAACACATCT
GCCGGATTCACGAGACGCCGCCGCACGCGTTGTATCGGGAGCTGGCGATGATGGCCGGTG
AACTGTCGACGTTCGTTCGACCACAGACGCGCCGGCCGCTGCCGACACCGGGCTACGATC
ATGCGCAGCTGTACGCGAGCATTCGGCCGCTTGTCGAAGAGGTGCACTACCTGCTCAACC
AGGTGCTGATTCGCGGCGCTCAGCCGATACCGCTGACCGAGCAACCGCACGGCATCCGTG
TGGCCGCAGTGATGCCGGCCGAACTGTCCGGTTATTCGAGCCTCGTGCTCGCGGTCGGTG
CGCAGATGTCGCCCGACGTCCTGCAGCAGCAATTCGCGGCGCAGACCAAGATCAGCCAGC
CGCAGCGCCTGCCGGAACTGATTCGTTCGCACCTGCCGGGGCTCACGATGGTGCCGTTGC
CCGTGCCGCCGCGACAAATTCCGTTCAATTCGAGCTACATCTATTACGAGCTGTCGCGCA
GCGGGCCGTTCTGGGAGCAGATCGCGCAACAAGGCGGGCTCGCGATGCACATCGCCGGCC
ACTTCCCGGAGTTGAAGCTCGAACTGTGGGGCGTGCGCCATAAATGAATTCCGCTACGTT
CGACAAAGACGCATTCGACTTTCTCGCTGACGGCTCCGGCGCGTCGCTCGAGCCGCCGAA
GGAGCCGGTCGGCGACGTCAGGCCCGTGTCGGCCGATGCCGACGGGTTCGACGCCGTCGC
GGATATCCAGCAGCGTGTCGATGAGGTGCTGGCGTCGGCCAATCCGCTGCTGGAGGCGGC
GCGGCCGCTGCTCAGAATGCTGGCCGACATGCCGGCAACGCTCGACACGTCGGACGCGGT
GGCCGGGTTGCGGACGCTGCTCGTGCGCGAGATCGGACTGTTCCAGAAGGTGTGCGACAA
GGCCGATCTGCGATGGAAGCACATGGCGGTCGCGCGCTATTGCCTATGCACTGCGCTCGA
CGAGGCCGCCAACCGCACGACGTGGGGCGGTGCAGGCGTATGGGCTGCGCAAAGCCTGCT
GATCACGTTCGAAGGCGAAGTCGACGGCGGCGAGAAGTTCTTCCTGCTGATCGGCCGAAT
GGCGACCGATCCGCAGGAATACGTCGACGTCCTCGAAATCCTGTATCGCGTGCTTGGCCT
CGGATTCGAAGGGCGTTACAGCGTCATGCCGGACGGACGCCGTCATCTCGAACAGATTCG
CCAACGCCTGTGGACGCTGATCACCGGTGCGCGGGACGCGGTCCAGCCCGAGCTGTCGCC
GCACTGGCGCGGCGCTCCGCCGGGCAGATTGCCGTTGCTGCGCAGCGTGCCGGTCTGGGT
TTCCGCCGCCTGCGCTGCGCTGGCGGTGTCCGGGCTGTTCGTGTTCTACCAGTACCGGCT
GCTGACCGAGCGTCATGCGCTCGAGGCGCGCATTCTCGAGATCGGCCGCGAGCGGCTGGC
GTCCGCGCCGCAGCGTTTGCGTCTGTCTCAATTGTTGCGTGACGAGATCGCGCGCGGCGT
GCTGACCGTCGACGAAGACGAGCGGCGCAGCATCGTCGTGTTCAAAGGCGATTCGATGTT
CGCGTCGGGCCAGAGCACGGTGTTGCCCGGGATCGAGCCGATCCTCGACAAGGTCGCGCG
CGAGGTCGCCCGTGTGGGCGGCACCGTGCTCGTGACCGGGCATACCGACAACCAGCCGAT
CCGCAGCGCCGCGTTCGCGAACAACCTTGCGCTGTCGGAAAAGCGCGCGGCCTATGTCGC
GCAGATCCTGCAGCGGGATGGTACGCCGGCCGAGCGGATCCGCGCGGTCGGCAAGGGTGA
CACGCAGCCGGTCGGCGACAACGCGACGGCCGCCGGCCGAGCGCTGAACCGCCGCGTCGA
AATCATGGTCACCCTGTAGCACCGGAACTCAGCATGGCTTATTTGAAGCGTCTTTTCAGA
TGGTTGTTCTCGTGGCGGATGCTCGCATGCGCGGCGGTTCTGCTGGCATGCGCGGCGGTA
TGGTTCCTCGGGCCGCTGTTTGTGTTCGGCGAACTGCATCCGTTCGCCGGCGTCGTGATC
CGTTCGATTGCGATCGCACTGCTGCTCGGCCTGCTCGTGCTGTGGCTCATGCGGTTGCCG
CTGAGTCCGGTCTGGGTGATCGCGCTTTGCGTCGCGCTCTGGCATGTGGGGCCGTTGTTC
GGCTTCGGCGAGCATCGTCCGCTCGCGCCGATCGCGGTGCGCGTCCTGCTCGTCGTGGCG
ATTCTGCTCTGCTACGCCGTATACGGCCTGTACAAGCTGTGGCACGCGCTTCGATCGAAC
GATGCGCTGCTGAAGCGTTTTCTCGAGCCGAGCGGCGACCGGCCGGTCGAAGCCGGACAC
GACGAAGCGCGCGCGGTCGCGATGGTCGTCTCGAAGGCCGTTGCGCAGTTGAAGCGGCTG
CGCGGCGGCACGTTCGGGTGGCGGCGCCTGCTCGAGGTCGACCGGCATCTGTACGGGTTG
CCGTGGTACATGATGCTCGGCACGCCGGGTGCCGGGAAGACGACGGCGATTCTCGGTTCC
GGCCTGCAGTTCCCGCTGACCGGACAGATGGGGGCACGTTCGGTGAACGGCATCGAGCGC
ACCGCGAACTGCGAATGGTGGTTTGCGAACGAGGCGGTGCTGATCGATACCGCGGGCCGC
TACGTCGAGCAGGACGACGCGCAGGACGAAACCGGCAAGACCGTGAACGCCGCGGAATGG
AAGGAACTGCTCGGCCAGTTGCGCAAGCATCGGCCGCGCGCGCCGCTCAATGGCGCGATC
CTGACGGTCAGCGTCGCCGATCTGGTCAACCGGTCGGATGCCGAGCGCACCGCGCTCGCT
GCGAGCTTGCGGGCGCGGCTCGGCGAACTGCGGCAGCAACTGGGAATCCGTTTCCCGGTG
TACGTGTTCGTGACGAAGCTCGATCTGTTGCCCGGCTTCACCGAGTATTTCCAGTCGCTG
ACCGCCGACGCGCGCACACAGATCTGGGGCTTCACGCTGCCTTGCGACGAGTCGGGCGCG
CCGGTCGTCGACGGGCTGCGACGTCACTGCCTGCGCGAATTGACGCTGCTCGAAGCGCGG
ATCGATGCGGGCCTGAACAACCGCCTGCTGGAAGAGTACGAGGGAGAGCGGCGCAAACGA
CTGTACCCGCTGGCTCAGGAGTTTCGCAGTCTGTCGGCGCCGCTCGCGGATCTGCTCGAG
CTGGTATTCCTCGATTCGCGTTACGACGACGCACAGTTGCAGAACATGCTGCGCGGCGTG
TATTTCACGAGCGCCGAGCAGACGGACGCGATCGTGGCCGCCGATCGCGACACGGTGCTG
CAGCGGCTGACGCGCAAGCTGGCGCGCCCGCGCGCGGGCAGCGGCGCATCGGCGCAGTTG
CGTTGCGACGGCGCGATGTCCGGACATCGCAGCTTCTTCCTGCGCAACGTGTTCCAGCAT
GTGATCGTGCCGGAAGCGCATCTGGTCAGAGCCGATCTGAAGTGGGAGATTCGCTTCAGG
GCGATGCGTGTCGCGTGTCATCTGCTCAGTGTGGCGCTGTTCATGTGGCTCGCGTTTTCG
CTGACGGTGAGCTATGAGAACAACCGGCACTATCTGGCCGCGATTTCCGGCAAGACGTCG
GCGCTTGCCGCGCGTGCCGCGGCATACGGCAAGGCGCCGAAGGCAGCTGCGATCGGGGGG
CTGCTCGACGGTTCGGCGGATCTGCCGCGCCACGGCGATCTCGATCTCGACGCGCCGGGC
GGCGCGTACCGCTACGGGCTCTATGTCGTTCCGGCGATCGTCACGGCATCGGACACGACC
TATCTGAGTCTGCTGAAGCAAACGTTGCTGCCGCAGATCGTGACGCGCGTCGAACGCGAG
CTGAGTGCGCAGATCGCCGCGCAAGACTCGGACGACGTGTACCGGACGCTAACCGTCTAC
CTGATGCTGTACGACGCCGAGCACTACGACGCGAACGCGGTGAGGGCGTGGGTGCTGCGC
GATTGGGAGCGTTCCGACAGCGCGGCGCCGATGGGCGGCCGCAACGCGATGGCGCGGCAC
CTGGACGCGCTGTTCGGCAACGCCCGTCCGATTACGCCGACCGTCGGGCTGAATGCCGCG
CTCGTGCAGCAGGCGCGACTCTTCCTGAGCCGGAATCCCGCGCCGAAACGGCTTTACGAG
CGGGCGATCGGCGCGATGGCGAAAGAGGCGCCCGACAATTTCACGCTCGCGCAGGCGCTC
GGGCTGCAGGGCGCGTCGCTTTTCAGGCTGGTGGAGGGCTCGCGCTTCGAACGGGGCGTG
CCGGGGCTCTACACGTACGACGGCTACCACACGCTGTTCAGCCGGCGCCTGCCCGAATTC
CTCGCGCGCGCACAGAACGACGACGACTGGGTCATGGGGCGTGTCGGCAAGCGCGGCGAC
CTGGTCGCGTCGATACAGCAGATGCGCGTCGTGACGGCGAGGTCGTCGCTTGCCGACGAG
ATTCGTCGTCAGTATCTGATCGATTACGGCAACTACTGGCAGCAGTTTCTCGCCGACATT
CGGCCGGCGATCGGCGGCGAGAATGGCCGCGACGGCACACTGACGCTCGATCTGGCGACG
TTGCGCGCGCTCGCGGCGCCGGACTCGCCGCTGGTGAGGCTCGCACGCGCGGCGGTTCGC
GAAACCTCGCTGTCGATCGTCGATGCGCCGGACTCGTCGTCGCTGAGCGATCTCGCGTTG
ACGGCGGTCGGCCGCCAGTCCGCGGTCGCGAAAAGCGCGGCCATCGACGCAGCGAAGCTT
GCCGCGCAGCGGCCCGAACAGCGGATGGAAAAGGAATTCGTCGACAACCGCTTCGCTGCG
CTGCGTGAGGTCACGACCGGGCAGGCGGACACCGGCAGCGGCCCGGCGATGACCGATACG
CCGGGCGCGGCCGGCGGCGCCAAGGCATTGCAACTCGACGCGATCCTCGCGCTGATCAAC
GAGCAATACACGCGAGTCGTCGTCGCGAGCAATGCGCTGTCCGCCAACAGCATGCCGCCC
GCGCTCGACATCGGCACGACGTTGCAGACGGAGGCGGAAAAGCTGCCGGCACCGTTGCGG
CTCGTACTGGGCGGCATCGCGACGCAGGTCGCGGACAAGGTCGGACAGGAAGTCGGCGGG
TTGCTCGCGATGCAGGTCGATACGAGCGTCGGGCAAAGCTGCCGACGCACGATCGGCGGA
AAGTATCCGTTCGCGCGCAGCAGCCAGGAAGTCGACGTAGAAGACTTCAATCGCATGTTC
GCGGCGGGCGGCGTATTCGACGAATTTTTCCAGAAATCGCTCGCGAACTATGTCGACACG
AACGCGAAGCCGTGGCGCTACAAGTCGCTGAGCCCCGGCATGCCGCCGATCAAGGGGCCG
AGCCTCGAACCGTTCGAAAGGGCGTCCGCGATCCGCGAAGTGTTTTTTCGCGATCAGGGC
GCGAAGCGGATGGCGTGGAAGATGGACGCCAAGGTCGCGGCGATCGACCCCGAGATCACC
GAATTGCTGATCGACGTCGACGGTCAGACCCAGCGTTACGTACATGGTCCCGTCATGCCG
TTCGCGCTGAGCTGGCCCGGTCCGCGCGGCGGAGCGATGGCCGAAGTCGCCGCGCGCCCC
GCGATCCGGCCCGATACGTCGACGATCGTCACCACCGGGCCGTGGGCGCTGTTCCGGTTG
ATCGAGCGAGGCCGGCTCACCGGCACCGCGTCGGCGAGCCGGCTGACGCTGGATTTCGAT
TTCGACGGCCGGCATGCGGCGCTCGAACTGATGACGAGCGGGCAGTCGAATCCGCTGACG
AGCAATCTGCTGACCGACTTTCAATGTCCGGGAGGCCTCGCATGAGCGTCGGGATGCGGG
CGACGACGAGGCGGCTGCCGGCATCGAGCTCACAGATCCGTCACCGCGCGACGGACGCGC
AGGTTCTTTGCCGGCGGCGCGAGCCCGTATGCCGTGGCGATCCGCTCGCCGGGCGGCGAC
TGTGCTGCGTGCCGTTCGACACAGCCCGCCGAATGACTGCGCACGCATGCCGGCCGGCGT
GCCGGGCGCGTCCGCGGACGACGCTGCTGCGATGTGCGGCCGGGCGCGACGGCGGACGGC
GCCGGCGGCAGGACGACTGCGGCGGCTTCGTCCGTCGTCAATGGGTCCACGGTGCACGCG
CATACGAAGCGGCCGCAGCAGCCTGTCGCGACGAACGAGAATCGGATCGAAATACGGGGC
GCTTCGTCGATGTCGAGTCGAGGCAGATTCATGAACATACGGAACGCTGACACATACACG
TTCGATCAACTGCCGAGCGAGCACGACGCGAGCACGCGCGCACTCGAACGAGCGCTTGCA
TCGAATTGCACGACGCTGCGCAGCCGTCAGCGCGAATACCGCGAACTGATTGCTTTTCGT
CGCACGCCGCACATCAAAAAGCTCGAACGCGCGTTATGGCTGGCAGCTTCGCAGCTGCAG
CGTGTCGACGACGCGAATGCGGCAGCGCTGTGTGCCGGCGGCAACCTCGCGACGATTGCC
GGGATGCTCGGCGAGTGGCTCGGCGTGCATGCGGTGCCGATCGGCTGGATCGTGGGCATC
GATCCGGTGGGCGATGCGCCGCCGGTTCCAGCCGCGCGCGCGATCTATTGCATGCGGCGA
GTCGTAGCGTTCGGCCGAAAGATCGTCGATGCGCGCGAGCCGGCCGATCTCGAACTGGCT
GCGAGCTATCTGCGCGATGCCGCAACGAGCATCGGCGCCGATCTGCTGATCGACGTGCTG
CTCCGGCGCGCGGCCGTGCGAGTCCGGTATCCCGCGCGTGCGGCCGGCCCGTGACGTCGT
GTCGAGCCGCCGCGCGACTGCCGGCGCATATGACGCGATGCGCACGCGCGCATGTTTGTT
TTGGGTGAGTGGGAGCGAAAAGACCGCATGTCAATCAACTCTTCGGAAGGACCGATCGTT
CAGGAGCGCACGGTAACGGTTCGCAGCGACGCGATGCCGCGGCTGCTCGGCCGGCCCGCG
CTGCGGTTCCTGTCGCTGCGCGGCGAAGAACACCTCGGGAGGCTGTACGCATACGAGCTG
CTGCTGCGCACGCCGGACGATTTTCACGTGCCGTTGTCGACGAGTGCGAACCTCGATCTG
AAGGCAATGATCGGGACGGAGATGACCGTCAGCGTGCAGCTCGAGGGCGTCGGCACGGGC
GCCGAAGGCGGTGTCGGCGCCGGCGGACGCGAAATCAGCGGCCTCGTCGTGAAAGCGGGT
TTCCTGCGTACCGAAGGGCGCTACAACGTCTATCGGATCGTACTGCGGCCGTGGCTCTGG
CTCGCCACGCTGACGAGCGACTACAAGATTTTTCAGGACAAGACGGTGGTCGAGATCATC
GACACCGTGCTGAGCGATTATCCGTATCCGGTCGACAAGCGGCTCGACGTCGACAAATAC
ACGGTGCAGGGCGAGAGCGCGCGCAACGAACCGCGGGCGTTCCAGGTCCAGTACGGCGAG
ACGGATTTCGATTTCATCCAGCGCCTGATGGAGGAATGGGGGATTTACTGGTTCTTCGAG
CATTCCGCTGGGAAGCACCGTCTCGTGCTGTGCGATCACATCGGCGCGCATCGCCGCTCG
CCGAGTGCCGCCTATCACGAAATTCGCCATCATCCGGAAGGCGGCAAGATCGACATCGAG
TATCTCGACTACTTCTCGACAAACGAGTCGCTGAGGCCGGGCCGCGTGGTCGTCGACGAT
TTCGATTTCACGCGCCCGCGGGCGCTGCTCGTGACGTCGAATCATCAACCGCGCGATACG
AACTGGGGCGAGGGCGAACTGTTCGAATGGCCGGGCGACTATACCGACAGCAAGCATGGC
GACCTGATCAGCCGCATCCGGATGGAGGAGCGTCGTGCGGCCGGCACGCGCGCATTCGGC
AAGGGCAACGTGCGCGGTCTCGCGTGCGGCCAGACGTTCACGCTGACGAACCATCAGCAC
GAGGAAGCGAATCGCGAGTACCTGATCGTCGAATCGGCGCTGATGCTGACCGAAATCGCG
GACGAATCCGGCAGCGGCTATCGCTACGAGTGCGGCAACGAGCTGATCGTGCAGCCGACG
AGCGAAGTGTTCCGGATGCCGCGCGAGACGCCGAAGCCGACCACGAGCGGCCCGCAATCG
GCGATCGTCGTCGGCCCGCCGGGACACGAGGTGTGGACCGACGAGTTCGGCCGCGTCAAG
GTGCGCTTCCTGTGGGACCGGTATGCGCGCAACGATGCGACGGATTCGTGCTGGGTGCGT
GTGAGCCAGGCGTGGGCGGGCGTGAACTTCGGCGGCATCTACATTCCGCGGATCGGGCAG
GAAGTGATCGTCGGTTTCATGAACGGCGACCCGGATCGACCATTGATCCTCGGCAGCCTG
TACAACACCGTGACGCCGCCGCCGTGGGACCTGCCTGCGGAAGCGACGAAAAGCGGCTTC
AAGAGCAAGACGATCACCGGCGGCCGCGACAACTACAACGGCATCCGCTTCGAAGACAAG
TTGGGTGCGGAGGAATTCCACGTGCAGGCGGAGCGTGACATGAACCGCCTGACGAAGAAC
AACGAGTCGCATACGGTCGGCGTGAATCTGTCGCTGGGCGTCGGACTGACGCATACGCGC
GCAGTCGGCGGGATGTTCAGCAGCGTCGTGGGCGGCGCCGCGAGCTACGCGGTGGGCGGC
GCCGAGTCCACCATGATCGGCGGCGCGTGCGGGCTGAACGTCGGCGGCGCGTACGGGATC
GCGGTGGGCGGCGCGATGTCGACGTCGGTCGGTGGCGCTTATGCGGTGAACGTCGGCGGC
GCGCTGTCGATCGTATGCGGCGCATCGGCCATCAACATGACGGCCGACGGCACGATCAAG
CTGGTCGGCACGAAGATCCGGATCGTCGGCAGCGACGAGGTGGTCGTCCAGGGCTCGCCG
CTGCAGTTGAACCCCGGATGCTGCGACGGCAGCGGCGCAGGCGGCGGTGGTGGCGGCGGT
GCGATTCCGCCGATCCCGTTGCCGCGATCGTTCTTGAGAATCACCAAGCCGGTTTTGCCG
CCCGTACCGCCGCCGCCGACCGTCAATCCTCCACCGCCGAGCGAGGTGCCGCCGCCGAGC
GAGGAGCCGCCGCCGAGCGAGACGCCACCGCCGAGCGAGACGCCACCACCGAGCGAAGCG
CCGCCGCCAAGCGAGGAGCCGCCGCCGAGCGAGGAACCGCCGCCAAGCGAGGAACCGCCG
CCAAGCGAGGAACCGCCACCGAGCGAGGAACCGCCGCCAAGCGAGGAGCCGCCACCGAGC
GAAACACCACCGCCGAGCGAGACGCCACCACCGAGCGAAGCGCCGCCGCCGAGCGAGGAG
CCGCCGCCGAGCGAGGAGCCGCCACCGAGCGAAACGCCACCGCCGAGCGAGGAACCGCCG
CCGAGCGAAACGCCGCCGCCGAGCGAAACGCCGCCGCCAAGCGAGACGCCACCGCCGAGC
GAGGAGCCATCGGTTTCGGAGATTTGAATTTCATTGCCAAGCCGTATGCCGCTGCGCGCC
CGACGGTCGTTGCGGCAACGAACGGCGTGGTTTCGACTGGAGAGCGTTCTTCATGAGCAG
TCCTGCAGCTAGAGTCGGTGACGCGATAGGCCATGGTGGTGCGATCGTGACCGGCTCGGG
AAATGTGTTCACCAACGGGATACCGGCCGCGCATGTCGGCAGCGTCGCGGTATGCGGTGT
CCATTGTTCAGCCCAGGCAGTCGTCGTCGGCTCCGGGTCCGTGTTCATCAACGGCATCCC
GGCAGCGTTCGTGGCGTGCTGTACGTGCTGCGGCGCACCGGTCGTCACCGGGTCCGGCGA
CGTGTTCATCGGCGGCTGACGGCACTAACGGCAATTCAAGAAGTTCAGGGAGTTCGCATG
AGTGGAATCGGAGGATTGGGCGGCGTGCTTGCCGGGCTGCCCGGGACGGTGCTGGAGTCG
GTCGACATCGCGCCGCGCGTCGACCGTCATCGGCAGCAGCCGGGCGATCTCGCCCGTCGC
TATGGCGTCGACCGCGCGCTGTCGGGCCTCCTGTGCGAGTCGGTCGACATGGTGTCGGGC
AGCAAGATATGCCTGTCGCGCAACGAAGTCGACTTCACGCTGCCGGGCCGTTTGCCGATG
AGTTGGGCGCGGTTCTATTCGAGTGCGCTGTCCGTCGACGGCATGCTCGGAACCGGCTGG
CGGACCGGCTGGGACGCCGTGTTGCGACGCCGGGACGGCGACCGGATCGACTACGTCGAC
GATCAGGGCCGGACCGTGTCGCTGCCGATGCCCGAGCGAGGTAGTCAGATCGTCGTGTCG
TCCGAGCAGCTTCACGTCGCGCGACTGGCCGACGACAGGTTCGTCGTCGCCGATCTGACA
CCTCATTACACCGTGTTCGGAGAATTCGACCAACACGGCGTCGCGCGCATCAAGTACGTC
GAGGATCTCGCGCGTCGCCGGATCGGCTGCATCTGGGACGGCGCTGGGCGTTTGCTGCGC
ATGCGCGGCACGTGCGGGCACGAGCTGCGCATGCACTATGAGCGCGACGCGGTGCATTTG
ACCGGCATTGAATGCGTCGACGGCGGCCCGACCGGCTTCCTCGTTCGCTACGCATATGAC
GAGCACGGCCGGCTCGCCGAAGTGCGCAACCGGCACGGCGACATCGTTCGCGGCTTTGCC
TACGATGCCGATGGCCGGATGATCGAAGAAGTCGGCCCGCTTCGTCAGACGACGCGTTAT
ACGTGGCAAACGATCGGCGGCGCGCCGCGCGTCGTCGAGCGCTCGACGTGTCGCGGCGCG
CGTGAACGCTGCACGTACGAACTCGGCGAGCGCGGCACGCGCGCGACCGACGTGTTCGGT
CATACCGCGCACTGGCAGTACGACCAGCACGGCCGCGTGCTTGCTTACGCCGATTTCGAC
GGCCGGCGATATGCGTTTCAATACGACGGCGCGGGATGGCCGACCGAGCTGACGCTGCCG
GGCGACCGCCAGATACGCGTGGTCAACGACAATCTGGGCCGGCCGACCCGCGAGGAGACG
CCGCTGGACGGCGTGCGTTCGACGGTGTACGCGTTCGCGACACGCGAGCCGTTGAGCATT
CGCCTGCAAGACGATCGGACGTGGCTGTGGCAGCGCGACGAGCAGTTGCGTCCGACGCAG
TTCCAGTCGCCGTCCGATGGCATCACGCAGATTGCGTATGAGGAGCGTGACGGCGTGCAG
ATTCGAACCGACACGCACGAGCAGCGCGGCGCAGTCGTGCTGGAGTGCGACGCGCGCGGC
CTCGTGCTGAAGCGCACCGACGCCGCGGGACGCACGACGGTCTATCGGCGCGACGCCAAC
GGACATGTCGCGGCCATCACGGATCCATTCGGCGCCGTCACGCAGTTCGAACCGGATCTG
CTCGGACGACCGCAGGTCATCACGCTGCCGGACGGCAGGCAGGAGCGTCGGGTCTGGAAC
GCCGCCGGGCAATTGATCACGTCGATCGGCGTGGACGGGCAGGCGCGGCACTGGCATCGC
GATCAATACGGATGCGTGGTGCGTGCGGTCGATGAGGAGGGGAACGTTACCGCGCACGAG
TTCGACGCACACGGCCGCAGGATCCGGACCGTTGCCGGCAATGGCGGCATTCAGCGCCTG
ACCTGGGGCCCGGTCGACCGGCTGACGTCGGTCGTCGATGCGGACGGCGTCACGCGTTCG
TTCTCCTACGCGGCGTCCGGAGATTTGCAGCAGATCACGTGGACGTCGGACGGGCACACT
CGGATCGAAACGTTCGCCACCGATGCGCTCGGCCGGGTGGTAGGCCGCGACACCGAGCAT
GCGCGCTATCGCTACACGTACGTACGCGACAGTTTGCTCGGGATGATCCAATGCCTGCCG
ACCGACGCGGGGGCGGCGATCGGCGTGGAGCCTGACACGCTTCGCTTCGAATACGACGCA
GCCGGCCGCGTGACGGCGGAGCATGACATGCACGGCACGCTGCGCTACGCGTATGACGCT
GCAGGACGGCTCGTCGCAGTCACGCTTCCCGACGGACACATCGTGAAGACGGAGCGTGAC
GACGTCGGTACGGTCGCGCTCGCGGGGCTGGCGCACGGCGACGACGTGCGCGCTATCGCC
GCGTTCCATTACGAGCTCGGAACGCGTCAATTGCTGCGCTCCGTCGGCGAGCTGTACCTG
CGTTCCGTTTATGCGGGCTCATCGCTCGAGCGCTGGTTTGCGATGACGGTGACGCGCACG
TCCGACAACGAGATGCTGCCGGGCAGCGCCGAGTTCTGGCGCGAGTTCCGCTACAGCCCG
GCCGGTCACCTCGTGCAGGTCGACGATCGCTTCAACGGTCGCACCTATTACGACTACGAT
CGTCGCGGCTGCCTGCTGCGGGTCGTGTCGGACGACATCGGCCTCGAACACTTCACGTGG
GATGCCGCCGGCAATCTGCTCGATACGCCGAGCGCTGGATGGCAACGTACCGTCTATCCC
GATCACCGGCTACGCGAGCACCGCGGATATCGCTACGAATACGATTCGTGGGGACAGGTG
GTCGCGAAGCGAGGCGCGGCCTGCGAACAGACGTTCACGTGGGACGCGGACGGTCGGCTG
ATGAGCGCGCGCAGCAGACGATGCGTCGTGCGCTACCGTTACGACGCGCTGGGGCGTCGC
GTGGCCAAATCGGTTTCGCAACCGACAGCGAGCGGGATGCTCGGGCCGGCGGATCGCGCG
GAGGCGGTCACGCGCTTCGTCTGGCAGGGCGAGCGCCTCGTTCAGGAAACGACGGGCGAC
AACGTGCGGATCTATCTGTATCAGCCGGCACGGGAAGGCGCTGTCGGGTTTGCGCCGCTC
GCCTGCGTGCATCGGCAACGCAGGGACGACGGCACGTTTTACGCGACGCACGTGTATCAC
TACCAAACCGATCTCGCCGGCACCGCGGTCGCGCTGACCGACGAGGGCGGCAAGCTCGTG
TGGAGCGGCCGCTACAACGCATGGGGACGCGTGATACCGTGGACGCGGCTCGCCACGCCG
GTGTGGCAGCCGTTACGGTTTGCAGGTCAGTATCTGGACGACGAGACGGGGCTGCACCTG
AATGGCCGGCGTTACTACGATCCCGACGCCGGGCGCTATCTGAGTCCAGACCGTTCGGCG
CCGGCCGGCGTGAGTCCGTATCGCTACGTGTCCAATCCGTTAAGCGCTGCGAATCCGACC
GGCCGCGCCGTATCGCTGATGCGTCCGACGGCCGACGTCGACGGCGCAATCTGTGCAGAC
GGGCCGATCGATCTAACCACGCGGTTGACGGGCGATGTCGACGACGATGTCGTGCCGGGC
GGTGAGTGGCTGGCGTACCTGGACCGCTAGACCGCGCATGCATGTCGACAGCGCGGGTTC
CGCTCGCGCGACTTCCGCGACGCACGCCGCCGCCGGCGGCGCGCCGGTCTAGACCGAGCG
CTCGAGCGTGCGCAGCGGCGTCCGGTCGCCGCCGAACAATTCGATCGTGTAGCGGGCAAG
[truncated: 6,127,450 more chars]
