# Supplementary material for: Practical Approaches for Detecting Selection in Microbial Genomes
Source: PLoS Comput Biol. 2016 Feb 11;12(2):e1004739. doi: 10.1371/journal.pcbi.1004739 (PMC4750996; doi:10.1371/journal.pcbi.1004739)
Supplement: S1 File — Compressed file containing all material for the exercise, including the description of the exercises and input data files. (ZIP) [file pcbi.1004739.s001.zip › S1_file/readme.txt]

			Exercise: "Practical Approaches for Detecting
		     Within-Host Selection in Burkholderia dolosa Genomes"


Last updated: jessica.hedge@ndm.ox.ac.uk - 29th August 2015

Contents:
1) INTRODUCTION
2) DATA FILES
3) INSTALLING SOFTWARE
___________________________________________________________________________
1) INTRODUCTION
This exercise applies the five steps outlined in the manuscript "Practical
Approaches for Detecting Within-Host Selection in Microbial Genomes" to 
publicly available bacterial whole genomes. These steps investigate the
evolution of and selection acting on Burkholderia dolosa genome sequences
published by Lieberman et al. (2011) Nature Genetics 43(12) 1275-1280.

___________________________________________________________________________
2) DATA FILES
This folder contains two files and two folders comprising files required to
complete the exercise:
- microbialEvolutionExercise.pdf:
  Guide to the exercise describing the steps involved and corresponding
  code.
- microbialEvolutionExercise.Rmd:
  Another version of the exercise to be opened in RStudio, enabling the R
  code to be run directly from the file (without copying and pasting from
  the pdf).
- inputData:
  Folder containing three files: (i) variant sites data; (ii) the
  Burkholderia dolosa reference genome sequence; (iii) a matrix used for
  classifying substitutions in Step 5B.
- annotationOutput:
  An example of the file returned by xBASE after annotation of the
  Burkholderia dolosa AU0158 reference genome sequence.

___________________________________________________________________________
3) INSTALLING SOFTWARE
The following pieces of software are required for the completion of the
steps within this exercise:
- R: http://www.r-project.org/
- PhyML: http://atgc.lirmm.fr/phyml/
- FigTree: http://tree.bio.ed.ac.uk/software/figtree/
- FastML: http://fastml.tau.ac.il/source.php
